# Supplementary material for: Distribution, abundance, and ecogenomics of the Palauibacterales, a new cosmopolitan thiamine-producing order within the Gemmatimonadota phylum
Source: mSystems. 2023 Jun 22;8(4):e00215-23. doi: 10.1128/msystems.00215-23 (PMC10469786; doi:10.1128/msystems.00215-23)
Supplement: Table S1 — Metadata of the 16S rRNA gene amplicon datasets where PAUC43f was detected. [file msystems.00215-23-s0008.xlsx]

## Sheet: Metadata_paper_BioSample_SRA_ID
SRA ID	BioSample	Type	Coordenates	Depth	Elevation	Temperature	Salinity (g/L or dS/m)	Host
SRR1145723	SAMN01939188	Coral	-	-	-	-	-	-
SRR1144458	SAMN02444986	Coral	16.80288 N 88.08213 W	-	-	-	-	MIGS/MIMS/MIMARKS.host-associated
SRR1342700	SAMN02808155	Coral	-	1-3 m	-	-	-	-
SRR2622048	SAMN03203157	Coral	33.4481 N 118.481589 W	-	-	-	-	gorgonian
SRR2622335	SAMN03203158	Coral	33.4481 N 118.481589 W	-	-	-	-	gorgonian
SRR3091958	SAMN03203159	Coral	33.4481 N 118.481589 W	-	-	-	-	gorgonian
SRR3180804	SAMN03203170	Coral	33.4481 N 118.481589 W	-	-	-	-	gorgonian
SRR1664597	SAMN03220626	Coral	14.50 S 145.55 E	-	-	-	-	Seriatopora hystrix
SRR1791583	SAMN03329637	Coral	22.40 N 121.27 E	-	-	-	-	Isopora palifera
SRR1812952	SAMN03344620	Coral	21.43 N 157.79 W	-	-	-	-	Lobactis scutaria
SRR1812962	SAMN03344621	Coral	21.43 N 157.79 W	-	-	-	-	Lobactis scutaria
SRR1812978	SAMN03344623	Coral	21.43 N 157.79 W	-	-	-	-	Lobactis scutaria
SRR1812979	SAMN03344624	Coral	21.43 N 157.79 W	-	-	-	-	Lobactis scutaria
SRR1812980	SAMN03344625	Coral	21.43 N 157.79 W	-	-	-	-	Lobactis scutaria
SRR1812983	SAMN03344627	Coral	21.43 N 157.79 W	-	-	-	-	Lobactis scutaria
SRR1812985	SAMN03344628	Coral	21.43 N 157.79 W	-	-	-	-	Lobactis scutaria
SRR1812989	SAMN03344630	Coral	21.43 N 157.79 W	-	-	-	-	Lobactis scutaria
SRR1813056	SAMN03344643	Coral	21.43 N 157.79 W	-	-	-	-	Lobactis scutaria
SRR1813092	SAMN03344652	Coral	21.43 N 157.79 W	-	-	-	-	Lobactis scutaria
SRR1813094	SAMN03344654	Coral	21.43 N 157.79 W	-	-	-	-	Lobactis scutaria
SRR1813095	SAMN03344655	Coral	21.43 N 157.79 W	-	-	-	-	Lobactis scutaria
SRR1813100	SAMN03344658	Coral	21.43 N 157.79 W	-	-	-	-	Lobactis scutaria
SRR1813736	SAMN03344697	Coral	21.43 N 157.79 W	-	-	-	-	Lobactis scutaria
SRR1813752	SAMN03344700	Coral	21.43 N 157.79 W	-	-	-	-	Lobactis scutaria
SRR1813756	SAMN03344701	Coral	21.43 N 157.79 W	-	-	-	-	Lobactis scutaria
SRR1813764	SAMN03344704	Coral	21.43 N 157.79 W	-	-	-	-	Lobactis scutaria
SRR1814161	SAMN03344726	Coral	21.43 N 157.79 W	-	-	-	-	Lobactis scutaria
SRR1819653	SAMN03353572	Coral	21.43 N 157.79 W	-	-	-	-	Montipora capitata
SRR1819655	SAMN03353573	Coral	21.43 N 157.79 W	-	-	-	-	Montipora capitata
SRR1819656	SAMN03353574	Coral	21.43 N 157.79 W	-	-	-	-	Montipora capitata
SRR1819662	SAMN03353579	Coral	21.43 N 157.79 W	-	-	-	-	Montipora capitata
SRR2087906	SAMN03798498	Coral	21.95 N 120.73 E	-	-	-	-	Mucus_26degC_T3
SRR2167813	SAMN04001494	Coral	16.40 S 38.98 W	-	-	-	-	Mussismilia harttii
SRR2167821	SAMN04001502	Coral	16.40 S 38.98 W	-	-	-	-	Mussismilia harttii
SRR2577582	SAMN04011844	Coral	21.95 N 120.73 E	-	-	-	-	high flow, 26degC, mucus_T2_B1
SRR2577589	SAMN04011851	Coral	21.95 N 120.73 E	-	-	-	-	high flow, 31degC, mucus_T2_B8
SRR2577597	SAMN04011859	Coral	21.95 N 120.73 E	-	-	-	-	low flow, 26degC, mucus_T3_C4
SRR2577547	SAMN04013442	Coral	21.95 N 120.73 E	-	-	-	-	high flow, winter mucus_B1
SRR2577560	SAMN04013455	Coral	21.95 N 120.73 E	-	-	-	-	high flow, winter mucus_C3
SRR2994396	SAMN04296914	Coral	26.18736 N 80.03583000 W	-	-	-	-	Erythropodium caribaeorum FL1B
SRR3000454	SAMN04335423	Coral	24.0309 N 74.32391000 W	-	-	-	-	Octocoral
SRR3145835	SAMN04451933	Coral	12.07 N 68.58 W	-	-	-	-	Porites astreoides
SRR3145933	SAMN04451941	Coral	12.07 N 68.58 W	-	-	-	-	Porites astreoides
SRR3145862	SAMN04451948	Coral	12.07 N 68.58 W	-	-	-	-	Porites astreoides
SRR3145864	SAMN04451950	Coral	12.07 N 68.58 W	-	-	-	-	Porites astreoides
SRR3145866	SAMN04451952	Coral	12.07 N 68.58 W	-	-	-	-	Porites astreoides
SRR3145869	SAMN04451954	Coral	12.07 N 68.58 W	-	-	-	-	Porites astreoides
SRR3145870	SAMN04451955	Coral	12.07 N 68.58 W	-	-	-	-	Porites astreoides
SRR3145872	SAMN04451957	Coral	12.07 N 68.58 W	-	-	-	-	Porites astreoides
SRR3145877	SAMN04451962	Coral	12.07 N 68.58 W	-	-	-	-	Porites astreoides
SRR3145880	SAMN04451964	Coral	12.07 N 68.58 W	-	-	-	-	Porites astreoides
SRR3145882	SAMN04451966	Coral	12.07 N 68.58 W	-	-	-	-	Porites astreoides
SRR3145884	SAMN04451968	Coral	12.07 N 68.58 W	-	-	-	-	Porites astreoides
SRR3145886	SAMN04451970	Coral	12.07 N 68.58 W	-	-	-	-	Porites astreoides
SRR3145887	SAMN04451971	Coral	12.07 N 68.58 W	-	-	-	-	Porites astreoides
SRR3145891	SAMN04451974	Coral	12.07 N 68.58 W	-	-	-	-	Porites astreoides
SRR3145901	SAMN04451983	Coral	12.07 N 68.58 W	-	-	-	-	Porites astreoides
SRR3145903	SAMN04451985	Coral	12.07 N 68.58 W	-	-	-	-	Porites astreoides
SRR3145908	SAMN04451990	Coral	12.07 N 68.58 W	-	-	-	-	Porites astreoides
SRR3145916	SAMN04451997	Coral	12.07 N 68.58 W	-	-	-	-	Porites astreoides
SRR3145917	SAMN04451998	Coral	12.07 N 68.58 W	-	-	-	-	Porites astreoides
SRR3145918	SAMN04451999	Coral	12.07 N 68.58 W	-	-	-	-	Porites astreoides
SRR3145924	SAMN04452004	Coral	12.07 N 68.58 W	-	-	-	-	Porites astreoides
SRR3145932	SAMN04452012	Coral	12.07 N 68.58 W	-	-	-	-	Porites astreoides
SRR3145935	SAMN04452014	Coral	12.07 N 68.58 W	-	-	-	-	Porites astreoides
SRR3145941	SAMN04452020	Coral	12.07 N 68.58 W	-	-	-	-	Porites astreoides
SRR3145947	SAMN04452025	Coral	12.07 N 68.58 W	-	-	-	-	Porites astreoides
SRR3197062	SAMN04516517	Coral	44.18 N 9.12 E	40m	-	-	-	Eunicella singularis
SRR3197000	SAMN04517567	Coral	44.18 N 9.12 E	40m	-	-	-	Corallium rubrum
SRR3197004	SAMN04517570	Coral	44.18 N 9.12 E	40m	-	-	-	Corallium rubrum
SRR3204411	SAMN04531911	Coral	-	-	-	-	-	Montastraea cavernosa
SRR3204413	SAMN04531913	Coral	-	-	-	-	-	Orbicella annularis
SRR3204414	SAMN04531914	Coral	-	-	-	-	-	Orbicella annularis
SRR3204415	SAMN04531915	Coral	-	-	-	-	-	Orbicella annularis
SRR3204419	SAMN04531919	Coral	-	-	-	-	-	Pseudodiploria strigosa
SRR3204421	SAMN04531920	Coral	-	-	-	-	-	Pseudodiploria strigosa
SRR3204434	SAMN04531932	Coral	-	-	-	-	-	Montastraea cavernosa
SRR3204454	SAMN04531950	Coral	-	-	-	-	-	Orbicella annularis
SRR3204455	SAMN04531951	Coral	-	-	-	-	-	Orbicella annularis
SRR3204457	SAMN04531953	Coral	-	-	-	-	-	Orbicella annularis
SRR3204471	SAMN04531966	Coral	-	-	-	-	-	Orbicella faveolata
SRR3204472	SAMN04531967	Coral	-	-	-	-	-	Orbicella faveolata
SRR3204474	SAMN04531969	Coral	-	-	-	-	-	Montastraea cavernosa
SRR3204477	SAMN04531971	Coral	-	-	-	-	-	Orbicella annularis
SRR3204478	SAMN04531972	Coral	-	-	-	-	-	Orbicella annularis
SRR3204481	SAMN04531975	Coral	-	-	-	-	-	Orbicella annularis
SRR3204482	SAMN04531976	Coral	-	-	-	-	-	Orbicella annularis
SRR3624183	SAMN05202276	Coral	-	-	-	-	-	-
SRR3632944	SAMN05202276	Coral	-	-	-	-	-	-
SRR3624191	SAMN05202284	Coral	-	-	-	-	-	-
SRR3632952	SAMN05202284	Coral	-	-	-	-	-	-
SRR3624216	SAMN05202306	Coral	-	-	-	-	-	-
SRR3632977	SAMN05202306	Coral	-	-	-	-	-	-
SRR3624224	SAMN05202314	Coral	-	-	-	-	-	-
SRR3632985	SAMN05202314	Coral	-	-	-	-	-	-
SRR4471366	SAMN05938542	Coral	12.07 N 68.58 W	60m depth	-	-	-	Agaricia grahamae
SRR4471364	SAMN05938544	Coral	12.07 N 68.58 W	50m depth	-	-	-	Madracis pharensis
SRR4471360	SAMN05938548	Coral	12.05 N 68.54 W	50m depth	-	-	-	Agaricia grahamae
SRR4471359	SAMN05938549	Coral	12.05 N 68.54 W	80m depth	-	-	-	Agaricia grahamae
SRR4471368	SAMN05938550	Coral	12.05 N 68.54 W	50m depth	-	-	-	Madracis pharensis
SRR4471367	SAMN05938551	Coral	12.05 N 68.54 W	80m depth	-	-	-	Madracis pharensis
SRR4471383	SAMN05938552	Coral	12.05 N 68.54 W	15m depth	-	-	-	Stephanocoenia intersepta
SRR4471387	SAMN05938553	Coral	12.05 N 68.54 W	50m depth	-	-	-	Stephanocoenia intersepta
SRR4471385	SAMN05938555	Coral	12.07 N 68.58 W	15m depth	-	-	-	Madracis pharensis
SRR4471407	SAMN05938556	Coral	12.07 N 68.58 W	50m depth	-	-	-	Madracis pharensis
SRR4471369	SAMN05938557	Coral	12.07 N 68.58 W	60m depth	-	-	-	Madracis pharensis
SRR4471398	SAMN05938558	Coral	12.07 N 68.58 W	15m depth	-	-	-	Stephanocoenia intersepta
SRR4471384	SAMN05938559	Coral	12.07 N 68.58 W	60m depth	-	-	-	Stephanocoenia intersepta
SRR4471380	SAMN05938560	Coral	12.05 N 68.54 W	50m depth	-	-	-	Agaricia grahamae
SRR4471379	SAMN05938561	Coral	12.05 N 68.54 W	80m depth	-	-	-	Agaricia grahamae
SRR4471406	SAMN05938563	Coral	12.05 N 68.54 W	80m depth	-	-	-	Madracis pharensis
SRR4471403	SAMN05938564	Coral	12.05 N 68.54 W	90m depth	-	-	-	Madracis pharensis
SRR4471404	SAMN05938565	Coral	12.05 N 68.54 W	15m depth	-	-	-	Stephanocoenia intersepta
SRR4471401	SAMN05938566	Coral	12.05 N 68.54 W	50m depth	-	-	-	Stephanocoenia intersepta
SRR4471376	SAMN05938572	Coral	12.05 N 68.54 W	80m depth	-	-	-	Agaricia grahamae
SRR4471375	SAMN05938573	Coral	12.05 N 68.54 W	50m depth	-	-	-	Madracis pharensis
SRR4471373	SAMN05938579	Coral	12.07 N 68.58 W	60m depth	-	-	-	Agaricia grahamae
SRR4471382	SAMN05938580	Coral	12.07 N 68.58 W	15m depth	-	-	-	Madracis pharensis
SRR4471381	SAMN05938581	Coral	12.07 N 68.58 W	50m depth	-	-	-	Madracis pharensis
SRR4471388	SAMN05938582	Coral	12.07 N 68.58 W	60m depth	-	-	-	Madracis pharensis
SRR4471392	SAMN05938586	Coral	12.05 N 68.54 W	80m depth	-	-	-	Madracis pharensis
SRR4471395	SAMN05938589	Coral	12.05 N 68.54 W	50m depth	-	-	-	Stephanocoenia intersepta
SRR4471397	SAMN05938591	Coral	12.07 N 68.58 W	50m depth	-	-	-	Agaricia grahamae
SRR5359719	SAMN06619562	Coral	23.31 N 119.65 E	-	-	-	-	Acropora muricata
SRR5437931	SAMN06711093	Coral	12.54 N 81.71 W	-	-	-	-	Agaricia undata
SRR5437922	SAMN06711102	Coral	12.54 N 81.71 W	-	-	-	-	Agaricia undata
SRR5970253	SAMN07315079	Coral	-	-	-	-	-	Pocillopora
SRR5852388	SAMN07372770	Coral	16 N 69 W	-	-	-	-	-
SRR6401582	SAMN08219347	Coral	-	2	-	-	-	-
SRR6401663	SAMN08219402	Coral	-	3	-	-	-	-
SRR6401662	SAMN08219403	Coral	-	2.8	-	-	-	-
SRR6401671	SAMN08219404	Coral	-	3	-	-	-	-
SRR7598586	SAMN08953446	Coral	-	3	-	-	-	-
SRR7036444	SAMN08953462	Coral	-	3	-	-	-	-
SRR7598671	SAMN08953462	Coral	-	3	-	-	-	-
SRR7036442	SAMN08953463	Coral	-	3	-	-	-	-
SRR7598669	SAMN08953463	Coral	-	3	-	-	-	-
SRR7036492	SAMN08953480	Coral	-	3	-	-	-	-
SRR7598612	SAMN08953480	Coral	-	3	-	-	-	-
SRR7036493	SAMN08953480	Coral	-	3	-	-	-	-
SRR7598400	SAMN08953480	Coral	-	3	-	-	-	-
SRR7036490	SAMN08953481	Coral	-	3	-	-	-	-
SRR7598610	SAMN08953481	Coral	-	3	-	-	-	-
SRR7036491	SAMN08953481	Coral	-	3	-	-	-	-
SRR7598609	SAMN08953481	Coral	-	3	-	-	-	-
SRR7036496	SAMN08953482	Coral	-	3	-	-	-	-
SRR7598608	SAMN08953482	Coral	-	3	-	-	-	-
SRR7036527	SAMN08953556	Coral	-	3	-	-	-	-
SRR7595671	SAMN08953556	Coral	-	3	-	-	-	-
SRR7036530	SAMN08953557	Coral	-	3	-	-	-	-
SRR7595676	SAMN08953557	Coral	-	3	-	-	-	-
SRR7036529	SAMN08953557	Coral	-	3	-	-	-	-
SRR7595677	SAMN08953557	Coral	-	3	-	-	-	-
SRR7036580	SAMN08953561	Coral	-	3	-	-	-	-
SRR7595866	SAMN08953561	Coral	-	3	-	-	-	-
SRR7036481	SAMN08953575	Coral	-	3	-	-	-	-
SRR7595765	SAMN08953575	Coral	-	3	-	-	-	-
SRR7036663	SAMN08953586	Coral	-	3	-	-	-	-
SRR7596119	SAMN08953586	Coral	-	3	-	-	-	-
SRR7035240	SAMN08954074	Coral	-	4.4	-	-	-	-
SRR7595767	SAMN08954074	Coral	-	4.4	-	-	-	-
SRR7035391	SAMN08954180	Coral	-	4.5	-	-	-	-
SRR7596279	SAMN08954180	Coral	-	4.5	-	-	-	-
SRR7591399	SAMN09714512	Coral	12.12 N 68.97 W	-	-	-	-	Madracis pharensis
SRR7591404	SAMN09714517	Coral	12.12 N 68.97 W	-	-	-	-	Scolymia wellsii
SRR7591405	SAMN09714520	Coral	12.12 N 68.97 W	-	-	-	-	Scolymia cubensis
SRR7591410	SAMN09714523	Coral	12.12 N 68.97 W	-	-	-	-	Madracis decactis
SRR7591412	SAMN09714525	Coral	12.12 N 68.97 W	-	-	-	-	Dichoecoenia stellaris
SRR7591425	SAMN09714527	Coral	12.12 N 68.97 W	-	-	-	-	Pseudodiploria strigosa
SRR7591426	SAMN09714528	Coral	12.12 N 68.97 W	-	-	-	-	Agaricia humilis
SRR7591434	SAMN09714539	Coral	12.11 N 68.95 W	-	-	-	-	Tubastraea coccinea
SRR8243126	SAMN10471332	Coral	43.77 N 7.68 E	63m	-	-	-	Antipathella subpinnata
SRR8359880	SAMN10614187	Coral	-	-	-	-	-	Black coral
SRR8359883	SAMN10614188	Coral	-	-	-	-	-	Black coral
SRR8359882	SAMN10614189	Coral	-	-	-	-	-	Black coral
SRR8359866	SAMN10614193	Coral	-	-	-	-	-	Soft coral
SRR8359865	SAMN10614194	Coral	-	-	-	-	-	Stony corals
SRR8359864	SAMN10614195	Coral	-	-	-	-	-	Stony corals
SRR8359863	SAMN10614196	Coral	-	-	-	-	-	Stony corals
SRR8359862	SAMN10614197	Coral	-	-	-	-	-	Stony corals
SRR8359861	SAMN10614198	Coral	-	-	-	-	-	Stony corals
SRR8359860	SAMN10614199	Coral	-	-	-	-	-	Stony corals
SRR8359869	SAMN10614200	Coral	-	-	-	-	-	Stony corals
SRR8433511	SAMN10789189	Coral	42.4834 N 3.1288 E	-	-	-	-	-
SRR8433500	SAMN10789209	Coral	42.4834 N 3.1288 E	-	-	-	-	-
SRR8487607	SAMN10795954	Coral	-	-	-	-	-	Coral
SRR8487565	SAMN10796005	Coral	-	-	-	-	-	Coral
SRR8487549	SAMN10796032	Coral	-	-	-	-	-	Coral
SRR8548076	SAMN10886267	Coral	-	-	-	-	-	-
SRR8548027	SAMN10886316	Coral	-	-	-	-	-	coral
SRR8548036	SAMN10886393	Coral	-	-	-	-	-	coral
SRR8547983	SAMN10886416	Coral	-	-	-	-	-	coral
SRR8548160	SAMN10886420	Coral	-	-	-	-	-	coral
SRR8548154	SAMN10886421	Coral	-	-	-	-	-	coral
SRR8547935	SAMN10886424	Coral	-	-	-	-	-	coral
SRR1302176	SAMN02800555	Estuary	38.78548 N 75.10442 W	3.3 m	-	-	1.29 g/L	-
SRR1302173	SAMN02800552	Estuary	38.78548 N 75.10442 W	1.05 m	-	-	3.77 g/L	-
SRR1302169	SAMN02800548	Estuary	38.78548 N 75.10442 W	0.39 m	-	-	5.6 g/L	-
SRR1302154	SAMN02800533	Estuary	38.78548 N 75.10442 W	1.74 m	-	-	6.52 g/L	-
SRR1302153	SAMN02800532	Estuary	38.78548 N 75.10442 W	0.39 m	-	-	7.4 g/L	-
SRR1302179	SAMN02800558	Estuary	38.78548 N 75.10442 W	2.23 m	-	-	15.23 g/L	-
SRR1302203	SAMN02800582	Estuary	38.78548 N 75.10442 W	0.1 m	-	-	15.4 g/L	-
SRR1302150	SAMN02800529	Estuary	38.78548 N 75.10442 W	1.33 m	-	-	21.2 g/L	-
SRR1302186	SAMN02800565	Estuary	38.78548 N 75.10442 W	0.39 m	-	-	21.9 g/L	-
SRR1302204	SAMN02800583	Estuary	38.78548 N 75.10442 W	0.1 m	-	-	23.13 g/L	-
ERR1942542	SAMEA103983790	Estuary	12.35 S 130.9 E	0.5	0	-	-	-
DRR095248	SAMD00082795	Estuary	39.2012 N 141.5402 E	0.1	4	-	-	-
DRR095249	SAMD00082796	Estuary	39.1957 N 141.5351 E	0.1	5	-	-	-
DRR095250	SAMD00082797	Estuary	39.1950 N 141.5406 E	0.1	6	-	-	-
DRR095251	SAMD00082798	Estuary	39.2012 N 141.5402 E	0.1	4	-	-	-
DRR095252	SAMD00082799	Estuary	39.1957 N 141.5351 E	0.1	4	-	-	-
DRR095253	SAMD00082800	Estuary	39.1950 N 141.5406 E	0.1	5	-	-	-
DRR095284	SAMD00082831	Estuary	39.1957 N 141.5351 E	3	-	-	-	-
ERR1942321	SAMEA103983673	Estuary	-	0.5	0	-	-	-
ERR1942325	SAMEA103983677	Estuary	-	0.5	0	-	-	-
ERR1942328	SAMEA103983680	Estuary	-	0.5	0	-	-	-
ERR1942330	SAMEA103983682	Estuary	-	0.5	0	-	-	-
ERR1942332	SAMEA103983684	Estuary	-	0.5	0	-	-	-
ERR1942335	SAMEA103983687	Estuary	-	0.5	0	-	-	-
ERR1942338	SAMEA103983690	Estuary	-	0.5	0	-	-	-
ERR1942341	SAMEA103983693	Estuary	-	0.5	0	-	-	-
ERR1942344	SAMEA103983696	Estuary	-	0.5	0	-	-	-
ERR1942347	SAMEA103983699	Estuary	-	0.5	0	-	-	-
ERR1942351	SAMEA103983703	Estuary	-	0.5	0	-	-	-
ERR1942352	SAMEA103983704	Estuary	-	0.5	0	-	-	-
ERR1942353	SAMEA103983705	Estuary	-	0.5	0	-	-	-
ERR1942354	SAMEA103983706	Estuary	-	0.5	0	-	-	-
ERR1942357	SAMEA103983709	Estuary	-	0.5	0	-	-	-
ERR1942360	SAMEA103983712	Estuary	-	0.5	0	-	-	-
ERR1942363	SAMEA103983715	Estuary	-	0.5	0	-	-	-
ERR1942366	SAMEA103983718	Estuary	-	0.5	0	-	-	-
ERR1942369	SAMEA103983721	Estuary	-	0.5	0	-	-	-
ERR1942372	SAMEA103983724	Estuary	-	0.5	0	-	-	-
ERR1942375	SAMEA103983727	Estuary	-	0.5	0	-	-	-
ERR1942378	SAMEA103983730	Estuary	-	0.5	0	-	-	-
ERR1942379	SAMEA103983731	Estuary	-	0.5	0	-	-	-
ERR1942380	SAMEA103983732	Estuary	-	0.5	0	-	-	-
ERR1942381	SAMEA103983733	Estuary	-	0.5	0	-	-	-
ERR1942382	SAMEA103983734	Estuary	-	0.5	0	-	-	-
ERR1942383	SAMEA103983735	Estuary	-	0.5	0	-	-	-
ERR1942384	SAMEA103983736	Estuary	-	0.5	0	-	-	-
ERR1942385	SAMEA103983737	Estuary	-	0.5	0	-	-	-
ERR1942386	SAMEA103983738	Estuary	-	0.5	0	-	-	-
ERR1942387	SAMEA103983739	Estuary	-	0.5	0	-	-	-
ERR1942390	SAMEA103983742	Estuary	-	0.5	0	-	-	-
ERR1942391	SAMEA103983743	Estuary	-	0.5	0	-	-	-
ERR1942392	SAMEA103983744	Estuary	-	0.5	0	-	-	-
ERR1942393	SAMEA103983745	Estuary	-	0.5	0	-	-	-
ERR1942394	SAMEA103983746	Estuary	-	0.5	0	-	-	-
ERR1942395	SAMEA103983747	Estuary	-	0.5	0	-	-	-
ERR1942396	SAMEA103983748	Estuary	-	0.5	0	-	-	-
ERR1942397	SAMEA103983749	Estuary	-	0.5	0	-	-	-
ERR1942398	SAMEA103983750	Estuary	-	0.5	0	-	-	-
ERR1942401	SAMEA103983753	Estuary	-	0.5	0	-	-	-
ERR1942402	SAMEA103983754	Estuary	-	0.5	0	-	-	-
ERR1942403	SAMEA103983755	Estuary	-	0.5	0	-	-	-
ERR1942404	SAMEA103983756	Estuary	-	0.5	0	-	-	-
ERR1942405	SAMEA103983757	Estuary	-	0.5	0	-	-	-
ERR1942406	SAMEA103983758	Estuary	-	0.5	0	-	-	-
ERR1942407	SAMEA103983759	Estuary	-	0.5	0	-	-	-
ERR1942408	SAMEA103983760	Estuary	-	0.5	0	-	-	-
ERR1942411	SAMEA103983763	Estuary	-	0.5	0	-	-	-
ERR1942414	SAMEA103983766	Estuary	-	0.5	0	-	-	-
ERR1942417	SAMEA103983769	Estuary	-	0.5	0	-	-	-
ERR1942420	SAMEA103983772	Estuary	-	0.5	0	-	-	-
ERR1942527	SAMEA103983775	Estuary	-	0.5	0	-	-	-
ERR1942528	SAMEA103983776	Estuary	-	0.5	0	-	-	-
ERR1942529	SAMEA103983777	Estuary	-	0.5	0	-	-	-
ERR1942530	SAMEA103983778	Estuary	-	0.5	0	-	-	-
ERR1942531	SAMEA103983779	Estuary	-	0.5	0	-	-	-
ERR1942532	SAMEA103983780	Estuary	-	0.5	0	-	-	-
ERR1942533	SAMEA103983781	Estuary	-	0.5	0	-	-	-
ERR1942534	SAMEA103983782	Estuary	-	0.5	0	-	-	-
ERR1942535	SAMEA103983783	Estuary	-	0.5	0	-	-	-
ERR1942537	SAMEA103983785	Estuary	-	0.5	0	-	-	-
ERR1942538	SAMEA103983786	Estuary	-	0.5	0	-	-	-
ERR1942539	SAMEA103983787	Estuary	-	0.5	0	-	-	-
ERR1942540	SAMEA103983788	Estuary	-	0.5	0	-	-	-
ERR1942541	SAMEA103983789	Estuary	-	0.5	0	-	-	-
ERR1942547	SAMEA103983795	Estuary	-	0.5	0	-	-	-
ERR1942550	SAMEA103983798	Estuary	-	0.5	0	-	-	-
ERR1942553	SAMEA103983801	Estuary	-	0.5	0	-	-	-
ERR1942556	SAMEA103983804	Estuary	-	0.5	0	-	-	-
ERR1942559	SAMEA103983807	Estuary	-	0.5	0	-	-	-
ERR1942562	SAMEA103983810	Estuary	-	0.5	0	-	-	-
ERR1942568	SAMEA103983816	Estuary	-	0.5	0	-	-	-
ERR1942571	SAMEA103983819	Estuary	-	0.5	0	-	-	-
ERR1942574	SAMEA103983822	Estuary	-	0.5	0	-	-	-
ERR1942577	SAMEA103983825	Estuary	-	0.5	0	-	-	-
ERR1942580	SAMEA103983828	Estuary	-	0.5	0	-	-	-
ERR1942583	SAMEA103983831	Estuary	-	0.5	0	-	-	-
ERR1942586	SAMEA103983834	Estuary	-	0.5	0	-	-	-
ERR1942587	SAMEA103983835	Estuary	-	0.5	0	-	-	-
ERR1942590	SAMEA103983838	Estuary	-	0.5	0	-	-	-
ERR1942593	SAMEA103983841	Estuary	-	0.5	0	-	-	-
ERR1942596	SAMEA103983844	Estuary	-	0.5	0	-	-	-
ERR1942599	SAMEA103983847	Estuary	-	0.5	0	-	-	-
ERR1942602	SAMEA103983850	Estuary	-	0.5	0	-	-	-
ERR1942605	SAMEA103983853	Estuary	-	0.5	0	-	-	-
ERR1942608	SAMEA103983856	Estuary	-	0.5	0	-	-	-
ERR1942611	SAMEA103983859	Estuary	-	0.5	0	-	-	-
ERR1942614	SAMEA103983862	Estuary	-	0.5	0	-	-	-
ERR1942617	SAMEA103983865	Estuary	-	0.5	0	-	-	-
ERR1942620	SAMEA103983868	Estuary	-	0.5	0	-	-	-
ERR1942623	SAMEA103983871	Estuary	-	0.5	0	-	-	-
ERR1942626	SAMEA103983874	Estuary	-	0.5	0	-	-	-
ERR1942627	SAMEA103983875	Estuary	-	0.5	0	-	-	-
ERR1942628	SAMEA103983876	Estuary	-	0.5	0	-	-	-
ERR1942629	SAMEA103983877	Estuary	-	0.5	0	-	-	-
ERR1942630	SAMEA103983878	Estuary	-	0.5	0	-	-	-
ERR1942631	SAMEA103983879	Estuary	-	0.5	0	-	-	-
ERR1942632	SAMEA103983880	Estuary	-	0.5	0	-	-	-
ERR1942633	SAMEA103983881	Estuary	-	0.5	0	-	-	-
ERR1942635	SAMEA103983883	Estuary	-	0.5	0	-	-	-
ERR1942636	SAMEA103983884	Estuary	-	0.5	0	-	-	-
ERR1942637	SAMEA103983885	Estuary	-	0.5	0	-	-	-
ERR1942638	SAMEA103983886	Estuary	-	0.5	0	-	-	-
ERR1942639	SAMEA103983887	Estuary	-	0.5	0	-	-	-
ERR1942640	SAMEA103983888	Estuary	-	0.5	0	-	-	-
ERR1942641	SAMEA103983889	Estuary	-	0.5	0	-	-	-
ERR1942643	SAMEA103983891	Estuary	-	0.5	0	-	-	-
ERR1942646	SAMEA103983894	Estuary	-	0.5	0	-	-	-
ERR1942652	SAMEA103983900	Estuary	-	0.5	0	-	-	-
ERR1942653	SAMEA103983901	Estuary	-	0.5	0	-	-	-
ERR1942654	SAMEA103983902	Estuary	-	0.5	0	-	-	-
ERR1942657	SAMEA103983905	Estuary	-	0.5	0	-	-	-
ERR1942660	SAMEA103983908	Estuary	-	0.5	0	-	-	-
ERR1942663	SAMEA103983911	Estuary	-	0.5	0	-	-	-
ERR1942668	SAMEA103983916	Estuary	-	0.5	0	-	-	-
ERR1942669	SAMEA103983917	Estuary	-	0.5	0	-	-	-
ERR1942672	SAMEA103983920	Estuary	-	0.5	0	-	-	-
ERR1942673	SAMEA103983921	Estuary	-	0.5	0	-	-	-
ERR1942676	SAMEA103983924	Estuary	-	0.5	0	-	-	-
ERR1942677	SAMEA103983925	Estuary	-	0.5	0	-	-	-
ERR1942680	SAMEA103983928	Estuary	-	-	-	-	-	-
ERR1942681	SAMEA103983929	Estuary	-	0.5	0	-	-	-
ERR1942684	SAMEA103983932	Estuary	-	0.5	0	-	-	-
ERR1942685	SAMEA103983933	Estuary	-	0.5	0	-	-	-
ERR1942687	SAMEA103983935	Estuary	-	0.5	0	-	-	-
ERR1942688	SAMEA103983936	Estuary	-	0.5	0	-	-	-
ERR1942691	SAMEA103983939	Estuary	-	0.5	0	-	-	-
ERR1942695	SAMEA103983943	Estuary	-	0.5	0	-	-	-
ERR1942698	SAMEA103983946	Estuary	-	0.5	0	-	-	-
ERR1942700	SAMEA103983948	Estuary	-	0.5	0	-	-	-
ERR1942702	SAMEA103983950	Estuary	-	0.5	0	-	-	-
ERR1942707	SAMEA103983955	Estuary	-	0.5	0	-	-	-
ERR1942708	SAMEA103983956	Estuary	-	0.5	0	-	-	-
ERR1942710	SAMEA103983958	Estuary	-	0.5	0	-	-	-
ERR1942711	SAMEA103983959	Estuary	-	0.5	0	-	-	-
ERR1942714	SAMEA103983962	Estuary	-	0.5	0	-	-	-
ERR1942715	SAMEA103983963	Estuary	-	0.5	0	-	-	-
ERR1942717	SAMEA103983965	Estuary	-	0.5	0	-	-	-
ERR1942718	SAMEA103983966	Estuary	-	0.5	0	-	-	-
ERR1942720	SAMEA103983968	Estuary	-	0.5	0	-	-	-
ERR1942721	SAMEA103983969	Estuary	-	0.5	0	-	-	-
ERR1942724	SAMEA103983972	Estuary	-	0.5	0	-	-	-
ERR1942725	SAMEA103983973	Estuary	-	0.5	0	-	-	-
ERR1942726	SAMEA103983974	Estuary	-	0.5	0	-	-	-
ERR1942727	SAMEA103983975	Estuary	-	0.5	0	-	-	-
ERR1942729	SAMEA103983977	Estuary	-	0.5	0	-	-	-
ERR1942730	SAMEA103983978	Estuary	-	0.5	0	-	-	-
ERR1942731	SAMEA103983979	Estuary	-	0.5	0	-	-	-
ERR1942732	SAMEA103983980	Estuary	-	0.5	0	-	-	-
ERR1942735	SAMEA103983983	Estuary	-	0.5	0	-	-	-
ERR1942736	SAMEA103983984	Estuary	-	0.5	0	-	-	-
ERR1942737	SAMEA103983985	Estuary	-	0.5	0	-	-	-
ERR1942738	SAMEA103983986	Estuary	-	0.5	0	-	-	-
ERR1942739	SAMEA103983987	Estuary	-	0.5	0	-	-	-
ERR1942742	SAMEA103983990	Estuary	-	0.5	0	-	-	-
ERR1942743	SAMEA103983991	Estuary	-	0.5	0	-	-	-
ERR1942744	SAMEA103983992	Estuary	-	0.5	0	-	-	-
ERR1942745	SAMEA103983993	Estuary	-	0.5	0	-	-	-
ERR1942746	SAMEA103983994	Estuary	-	0.5	0	-	-	-
ERR1942747	SAMEA103983995	Estuary	-	0.5	0	-	-	-
ERR1942748	SAMEA103983996	Estuary	-	0.5	0	-	-	-
ERR1942750	SAMEA103983998	Estuary	-	0.5	0	-	-	-
ERR1942751	SAMEA103983999	Estuary	-	0.5	0	-	-	-
ERR1942752	SAMEA103984000	Estuary	-	0.5	0	-	-	-
ERR1942753	SAMEA103984001	Estuary	-	0.5	0	-	-	-
ERR1942754	SAMEA103984002	Estuary	-	0.5	0	-	-	-
ERR1942755	SAMEA103984003	Estuary	-	0.5	0	-	-	-
ERR1942756	SAMEA103984004	Estuary	-	0.5	0	-	-	-
ERR1942757	SAMEA103984005	Estuary	-	0.5	0	-	-	-
ERR1942758	SAMEA103984006	Estuary	-	0.5	0	-	-	-
ERR1942759	SAMEA103984007	Estuary	-	0.5	0	-	-	-
ERR1942760	SAMEA103984008	Estuary	-	0.5	0	-	-	-
ERR1942761	SAMEA103984009	Estuary	-	0.5	0	-	-	-
ERR1942762	SAMEA103984010	Estuary	-	0.5	0	-	-	-
ERR1942763	SAMEA103984011	Estuary	-	0.5	0	-	-	-
ERR1942764	SAMEA103984108	Estuary	-	0.5	0	-	-	-
ERR1942765	SAMEA103984109	Estuary	-	0.5	0	-	-	-
ERR1942766	SAMEA103984110	Estuary	-	0.5	0	-	-	-
ERR1942767	SAMEA103984111	Estuary	-	0.5	0	-	-	-
ERR1942768	SAMEA103984112	Estuary	-	0.5	0	-	-	-
ERR1942769	SAMEA103984113	Estuary	-	0.5	0	-	-	-
ERR1942770	SAMEA103984114	Estuary	-	0.5	0	-	-	-
ERR1942773	SAMEA103984117	Estuary	-	0.5	0	-	-	-
ERR1942774	SAMEA103984118	Estuary	-	0.5	0	-	-	-
ERR1942775	SAMEA103984119	Estuary	-	0.5	0	-	-	-
ERR1942776	SAMEA103984120	Estuary	-	0.5	0	-	-	-
ERR1942777	SAMEA103984121	Estuary	-	0.5	0	-	-	-
ERR1942778	SAMEA103984122	Estuary	-	0.5	0	-	-	-
ERR1942779	SAMEA103984123	Estuary	-	0.5	0	-	-	-
ERR1942782	SAMEA103984126	Estuary	-	0.5	0	-	-	-
ERR1942783	SAMEA103984127	Estuary	-	0.5	0	-	-	-
ERR1942784	SAMEA103984128	Estuary	-	0.5	0	-	-	-
ERR1942785	SAMEA103984129	Estuary	-	0.5	0	-	-	-
ERR1942786	SAMEA103984130	Estuary	-	0.5	0	-	-	-
ERR1942787	SAMEA103984131	Estuary	-	0.5	0	-	-	-
ERR1942788	SAMEA103984132	Estuary	-	0.5	0	-	-	-
ERR1942789	SAMEA103984133	Estuary	-	0.5	0	-	-	-
ERR1942790	SAMEA103984134	Estuary	-	0.5	0	-	-	-
ERR1942791	SAMEA103984135	Estuary	-	0.5	0	-	-	-
ERR1942792	SAMEA103984136	Estuary	-	0.5	0	-	-	-
ERR1942793	SAMEA103984137	Estuary	-	0.5	0	-	-	-
ERR1942794	SAMEA103984138	Estuary	-	0.5	0	-	-	-
ERR1942795	SAMEA103984139	Estuary	-	0.5	0	-	-	-
ERR1942797	SAMEA103984141	Estuary	-	0.5	0	-	-	-
ERR1942801	SAMEA103984145	Estuary	-	0.5	0	-	-	-
ERR1942806	SAMEA103984150	Estuary	-	0.5	0	-	-	-
ERR1942807	SAMEA103984151	Estuary	-	0.5	0	-	-	-
ERR1942808	SAMEA103984152	Estuary	-	0.5	0	-	-	-
ERR1942811	SAMEA103984155	Estuary	-	0.5	0	-	-	-
ERR1942814	SAMEA103984158	Estuary	-	0.5	0	-	-	-
ERR1942817	SAMEA103984161	Estuary	-	0.5	0	-	-	-
ERR1942822	SAMEA103984166	Estuary	-	0.5	0	-	-	-
ERR1942823	SAMEA103984167	Estuary	-	0.5	0	-	-	-
ERR1942826	SAMEA103984170	Estuary	-	0.5	0	-	-	-
ERR1942827	SAMEA103984171	Estuary	-	0.5	0	-	-	-
ERR1942830	SAMEA103984174	Estuary	-	0.5	0	-	-	-
ERR1942831	SAMEA103984175	Estuary	-	0.5	0	-	-	-
ERR1942834	SAMEA103984178	Estuary	-	0.5	0	-	-	-
ERR1942835	SAMEA103984179	Estuary	-	0.5	0	-	-	-
ERR1942838	SAMEA103984182	Estuary	-	0.5	0	-	-	-
ERR1942839	SAMEA103984183	Estuary	-	0.5	0	-	-	-
ERR1942842	SAMEA103984186	Estuary	-	0.5	0	-	-	-
ERR1942843	SAMEA103984187	Estuary	-	0.5	0	-	-	-
ERR1942846	SAMEA103984190	Estuary	-	0.5	0	-	-	-
ERR1942847	SAMEA103984191	Estuary	-	0.5	0	-	-	-
ERR1942850	SAMEA103984194	Estuary	-	0.5	0	-	-	-
ERR1942851	SAMEA103984195	Estuary	-	0.5	0	-	-	-
ERR1942854	SAMEA103984198	Estuary	-	0.5	0	-	-	-
ERR1942855	SAMEA103984199	Estuary	-	0.5	0	-	-	-
ERR1942858	SAMEA103984202	Estuary	-	0.5	0	-	-	-
ERR1942859	SAMEA103984203	Estuary	-	0.5	0	-	-	-
ERR1942862	SAMEA103984206	Estuary	-	0.5	0	-	-	-
ERR1942863	SAMEA103984207	Estuary	-	0.5	0	-	-	-
ERR1942866	SAMEA103984210	Estuary	-	0.5	0	-	-	-
ERR1942867	SAMEA103984211	Estuary	-	0.5	0	-	-	-
ERR1942870	SAMEA103984214	Estuary	-	0.5	0	-	-	-
ERR1942871	SAMEA103984215	Estuary	-	0.5	0	-	-	-
ERR1942872	SAMEA103984216	Estuary	-	0.5	0	-	-	-
ERR1942873	SAMEA103984217	Estuary	-	0.5	0	-	-	-
ERR1942876	SAMEA103984220	Estuary	-	0.5	0	-	-	-
ERR1942877	SAMEA103984221	Estuary	-	0.5	0	-	-	-
ERR1942880	SAMEA103984224	Estuary	-	0.5	0	-	-	-
ERR1942883	SAMEA103984227	Estuary	-	0.5	0	-	-	-
ERR1942886	SAMEA103984230	Estuary	-	0.5	0	-	-	-
ERR1942889	SAMEA103984233	Estuary	-	0.5	0	-	-	-
ERR1942894	SAMEA103984238	Estuary	-	0.5	0	-	-	-
ERR1942895	SAMEA103984239	Estuary	-	0.5	0	-	-	-
ERR1942898	SAMEA103984242	Estuary	-	0.5	0	-	-	-
ERR1942899	SAMEA103984243	Estuary	-	0.5	0	-	-	-
SRR1146520	SAMN02598766	Estuary	-	0-1cm	-	-	-	-
SRR1302137	SAMN02800516	Estuary	38.78548 N 75.10442 W	0.1 m	-	-	-	-
SRR1302138	SAMN02800517	Estuary	38.78548 N 75.10442 W	0.05 m	-	-	-	-
SRR1302139	SAMN02800518	Estuary	38.78548 N 75.10442 W	0.1 m	-	-	-	-
SRR1302141	SAMN02800520	Estuary	38.78548 N 75.10442 W	0.1 m	-	-	-	-
SRR1302143	SAMN02800522	Estuary	38.78548 N 75.10442 W	0.05 m	-	-	-	-
SRR1302162	SAMN02800541	Estuary	38.78548 N 75.10442 W	0.1 m	-	-	-	-
SRR1302163	SAMN02800542	Estuary	38.78548 N 75.10442 W	0.1 m	-	-	-	-
SRR1302164	SAMN02800543	Estuary	38.78548 N 75.10442 W	0.05 m	-	-	-	-
SRR1302165	SAMN02800544	Estuary	38.78548 N 75.10442 W	0.1 m	-	-	-	-
SRR1302166	SAMN02800545	Estuary	38.78548 N 75.10442 W	0.1 m	-	-	-	-
SRR1302167	SAMN02800546	Estuary	38.78548 N 75.10442 W	0.05 m	-	-	-	-
SRR1302168	SAMN02800547	Estuary	38.78548 N 75.10442 W	0.1 m	-	-	-	-
SRR1302180	SAMN02800559	Estuary	38.78548 N 75.10442 W	0.05 m	-	-	-	-
SRR1302182	SAMN02800561	Estuary	38.78548 N 75.10442 W	0.05 m	-	-	-	-
SRR1302183	SAMN02800562	Estuary	38.78548 N 75.10442 W	0.1 m	-	-	-	-
SRR1302184	SAMN02800563	Estuary	38.78548 N 75.10442 W	0.1 m	-	-	-	-
SRR1302195	SAMN02800574	Estuary	38.78548 N 75.10442 W	0.1 m	-	-	-	-
SRR1302196	SAMN02800575	Estuary	38.78548 N 75.10442 W	0.1 m	-	-	-	-
SRR1302197	SAMN02800576	Estuary	38.78548 N 75.10442 W	0.1 m	-	-	-	-
SRR1302200	SAMN02800579	Estuary	38.78548 N 75.10442 W	0.05 m	-	-	-	-
SRR1302201	SAMN02800580	Estuary	38.78548 N 75.10442 W	0.1 m	-	-	-	-
SRR1302202	SAMN02800581	Estuary	38.78548 N 75.10442 W	0.1 m	-	-	-	-
SRR5314963	SAMN06481972	Estuary	-	-	-	-	-	-
SRR5853024	SAMN07331459	Estuary	14.29 N 17.04 W	0-25cm	105m	-	-	-
SRR7028296	SAMN08943058	Estuary	-	-	-	-	-	-
SRR7028328	SAMN08943067	Estuary	-	-	-	-	-	-
SRR1104890	SAMN02566578	Fish	-	-	-	-	-	Megaptera novaeangliae
SRR1124915	SAMN02566641	Fish	-	-	-	-	-	Megaptera novaeangliae
SRR5927022	SAMN07425732	Fish	-	-	-	-	-	Siganus fuscescens hindgut
SRR5927078	SAMN07425742	Fish	-	-	-	-	-	Siganus fuscescens hindgut
SRR6309394	SAMN08041369	Fish	12.90485 S 44.97103333 E	-	-	-	-	Cephalopholis argus
SRR6309420	SAMN08041459	Fish	12.9593667 S 45.08038333 E	-	-	-	-	Zanclus cornutus
SRR6309383	SAMN08041492	Fish	12.9593667 S 45.08038333 E	-	-	-	-	Parupeneus cyclostomus
SRR6309416	SAMN08041503	Fish	-	-	-	-	-	Platax orbicularis
SRR6309418	SAMN08041505	Fish	12.9593667 S 45.08038333 E	-	-	-	-	Cephalopholis boenak
SRR6309417	SAMN08041506	Fish	12.9593667 S 45.08038333 E	-	-	-	-	Cephalopholis argus
SRR6309323	SAMN08041541	Fish	12.9593667 S 45.08038333 E	-	-	-	-	-
SRR7077938	SAMN08981406	Fish	-	-	-	-	-	Centropomus undecimalis
SRR7077935	SAMN08981407	Fish	-	-	-	-	-	Centropomus undecimalis
SRR7077936	SAMN08981408	Fish	-	-	-	-	-	Centropomus undecimalis
SRR7077933	SAMN08981409	Fish	-	-	-	-	-	Centropomus undecimalis
SRR7077934	SAMN08981410	Fish	-	-	-	-	-	Centropomus undecimalis
SRR7077912	SAMN08981422	Fish	-	-	-	-	-	Centropomus undecimalis
SRR7077910	SAMN08981424	Fish	-	-	-	-	-	Centropomus undecimalis
SRR7077965	SAMN08981425	Fish	-	-	-	-	-	Centropomus undecimalis
SRR7077967	SAMN08981434	Fish	-	-	-	-	-	Centropomus undecimalis
SRR7077919	SAMN08981435	Fish	-	-	-	-	-	Centropomus undecimalis
SRR7077921	SAMN08981437	Fish	-	-	-	-	-	Centropomus undecimalis
SRR7077926	SAMN08981442	Fish	-	-	-	-	-	Centropomus undecimalis
SRR7077943	SAMN08981445	Fish	-	-	-	-	-	Centropomus undecimalis
SRR7077942	SAMN08981446	Fish	-	-	-	-	-	Centropomus undecimalis
SRR7077945	SAMN08981447	Fish	-	-	-	-	-	Centropomus undecimalis
SRR7077944	SAMN08981448	Fish	-	-	-	-	-	Centropomus undecimalis
SRR7077947	SAMN08981449	Fish	-	-	-	-	-	Centropomus undecimalis
SRR7077946	SAMN08981450	Fish	-	-	-	-	-	Centropomus undecimalis
SRR7077949	SAMN08981451	Fish	-	-	-	-	-	Centropomus undecimalis
SRR7077951	SAMN08981453	Fish	-	-	-	-	-	Centropomus undecimalis
SRR7077903	SAMN08981457	Fish	-	-	-	-	-	Centropomus undecimalis
SRR7077956	SAMN08981460	Fish	-	-	-	-	-	Centropomus undecimalis
SRR7077898	SAMN08981463	Fish	-	-	-	-	-	Centropomus undecimalis
SRR7077966	SAMN08981467	Fish	-	-	-	-	-	Centropomus undecimalis
SRR7077899	SAMN08981473	Fish	-	-	-	-	-	Centropomus undecimalis
SRR7596156	SAMN09701061	Fish	53.09 N 34.65 W	-	-	-	-	-
SRR8359840	SAMN10614315	Fish	-	-	-	-	-	-
SRR8359847	SAMN10614316	Fish	-	-	-	-	-	-
SRR8359846	SAMN10614317	Fish	-	-	-	-	-	-
SRR8359845	SAMN10614318	Fish	-	-	-	-	-	-
ERR1665222	SAMEA4473286	Hydrothermal	-	1700	-	-	-	-
ERR1665223	SAMEA4473287	Hydrothermal	-	1700	-	-	-	-
ERR1665224	SAMEA4473288	Hydrothermal	-	1700	-	-	-	-
ERR1665227	SAMEA4473291	Hydrothermal	-	1647	-	-	-	-
ERR1665230	SAMEA4473294	Hydrothermal	-	1715	-	-	-	-
ERR1665232	SAMEA4473296	Hydrothermal	-	1705	-	-	-	-
ERR1665233	SAMEA4473297	Hydrothermal	-	1709	-	-	-	-
ERR1665238	SAMEA4473302	Hydrothermal	-	1716	-	-	-	-
ERR1665243	SAMEA4473307	Hydrothermal	-	1715	-	-	-	-
ERR1665244	SAMEA4473308	Hydrothermal	-	1225	-	-	-	-
ERR1665245	SAMEA4473309	Hydrothermal	-	1218	-	-	-	-
ERR1665246	SAMEA4473310	Hydrothermal	-	1154	-	-	-	-
ERR1665253	SAMEA4473317	Hydrothermal	-	1188	-	-	-	-
ERR1665254	SAMEA4473318	Hydrothermal	-	1207	-	-	-	-
ERR1665255	SAMEA4473319	Hydrothermal	-	1207	-	-	-	-
ERR1665257	SAMEA4473321	Hydrothermal	-	1207	-	-	-	-
ERR1665262	SAMEA4473326	Hydrothermal	-	1685	-	-	-	-
ERR1665265	SAMEA4473329	Hydrothermal	-	1685	-	-	-	-
ERR1665267	SAMEA4473331	Hydrothermal	-	1766	-	-	-	-
ERR1665271	SAMEA4473335	Hydrothermal	-	1741	-	-	-	-
ERR1665276	SAMEA4473340	Hydrothermal	-	1689	-	-	-	-
SRR592612	SAMN01765633	Hydrothermal	-	-	-	-	-	-
SRR1575382	SAMN03068240	Hydrothermal	26.02 S 13.85 W	0-5 m	2545 m	-	-	-
SRR1575383	SAMN03068242	Hydrothermal	13.59 S 14.51 W	0-5 m	2949 m	-	-	-
SRR1575386	SAMN03068252	Hydrothermal	2.4 S 102.5 W	0-5 m	2982 m	-	-	-
SRR1575387	SAMN03068254	Hydrothermal	4.31 S 102.56 W	0-5 m	2784 m	-	-	-
SRR1575390	SAMN03068262	Hydrothermal	37.78 S 49.64 E	0-5 m	2787 m	-	-	-
SRR1575391	SAMN03068265	Hydrothermal	37.61 S 50.97 E	0-5 m	1889 m	-	-	-
SRR2581407	SAMN04110117	Hydrothermal	-	-	-	-	-	-
SRR6419890	SAMN08225474	Hydrothermal	46.0869 N 129.9860 W	1687	-	-	-	-
ERR580988	SAMEA2707859	Hypersaline	-	0.02	316	-	-	-
ERR580986	SAMEA2707859	Hypersaline	-	0.02	316	-	-	-
ERR580987	SAMEA2707859	Hypersaline	-	0.02	316	-	-	-
ERR580983	SAMEA2707859	Hypersaline	-	0.02	316	-	-	-
SRR631011	SAMN01821956	Hypersaline	11.433853 N 79.779722 E	0-5cm	Top	-	-	-
SRR1569024	SAMN03009567	Hypersaline	46.36 N 25.05 E	9 m	-	-	-	-
SRR1583215	SAMN03074728	Marine sediment	39.99026 N 51.500808 E	0-4 cm	-	6.6	11.3 g/L	-
SRR1583216	SAMN03074729	Marine sediment	39.99026 N 51.500808 E	0-4 cm	-	6.6	11.3 g/L	-
SRR1583217	SAMN03074730	Marine sediment	39.99026 N 51.500808 E	0-4 cm	-	6.6	11.3 g/L	-
SRR1583218	SAMN03074731	Marine sediment	39.99026 N 51.500808 E	4-8 cm	-	6.6	11.3 g/L	-
SRR1583219	SAMN03074732	Marine sediment	39.99026 N 51.500808 E	4-8 cm	-	6.6	11.3 g/L	-
SRR1583220	SAMN03074733	Marine sediment	39.99026 N 51.500808 E	4-8 cm	-	6.6	11.3 g/L	-
SRR1583221	SAMN03074734	Marine sediment	39.99026 N 51.500808 E	8-12 cm	-	6.6	11.3 g/L	-
SRR1583222	SAMN03074735	Marine sediment	39.99026 N 51.500808 E	8-12 cm	-	6.6	11.3 g/L	-
SRR1583223	SAMN03074736	Marine sediment	39.99026 N 51.500808 E	8-12 cm	-	6.6	11.3 g/L	-
SRR1583224	SAMN03074737	Marine sediment	39.99026 N 51.500808 E	12-16 cm	-	6.6	11.3 g/L	-
SRR1583225	SAMN03074738	Marine sediment	39.99026 N 51.500808 E	12-16 cm	-	6.6	11.3 g/L	-
SRR1583226	SAMN03074739	Marine sediment	39.99026 N 51.500808 E	12-16 cm	-	6.6	11.3 g/L	-
SRR1583227	SAMN03074740	Marine sediment	39.99026 N 51.500808 E	16-20 cm	-	6.6	11.3 g/L	-
SRR1583228	SAMN03074741	Marine sediment	39.99026 N 51.500808 E	16-20 cm	-	6.6	11.3 g/L	-
SRR1583230	SAMN03074743	Marine sediment	39.99026 N 51.500808 E	20-24 cm	-	6.6	11.3 g/L	-
SRR1583231	SAMN03074744	Marine sediment	39.99026 N 51.500808 E	20-24 cm	-	6.6	11.3 g/L	-
SRR1583232	SAMN03074745	Marine sediment	39.99026 N 51.500808 E	20-24 cm	-	6.6	11.3 g/L	-
SRR1583233	SAMN03074746	Marine sediment	39.99026 N 51.500808 E	24-28 cm	-	6.6	11.3 g/L	-
SRR1583234	SAMN03074747	Marine sediment	39.99026 N 51.500808 E	24-28 cm	-	6.6	11.3 g/L	-
SRR1583235	SAMN03074748	Marine sediment	39.99026 N 51.500808 E	24-28 cm	-	6.6	11.3 g/L	-
SRR1583236	SAMN03074749	Marine sediment	39.99026 N 51.500808 E	28-32 cm	-	6.6	11.3 g/L	-
SRR1583237	SAMN03074750	Marine sediment	39.99026 N 51.500808 E	28-32 cm	-	6.6	11.3 g/L	-
SRR1583238	SAMN03074751	Marine sediment	39.99026 N 51.500808 E	28-32 cm	-	6.6	11.3 g/L	-
SRR1583239	SAMN03074752	Marine sediment	39.99026 N 51.500808 E	32-35 cm	-	6.6	11.3 g/L	-
SRR1583241	SAMN03074754	Marine sediment	39.99026 N 51.500808 E	32-35 cm	-	6.6	11.3 g/L	-
SRR1583242	SAMN03074755	Marine sediment	40.04059 N 51.347301 E	0-4 cm	-	6.9	11.3 g/L	-
SRR1583243	SAMN03074756	Marine sediment	40.04059 N 51.347301 E	0-4 cm	-	6.9	11.3 g/L	-
SRR1583244	SAMN03074757	Marine sediment	40.04059 N 51.347301 E	0-4 cm	-	6.9	11.3 g/L	-
SRR1583245	SAMN03074758	Marine sediment	40.04059 N 51.347301 E	4-8 cm	-	6.9	11.3 g/L	-
SRR1583246	SAMN03074759	Marine sediment	40.04059 N 51.347301 E	4-8 cm	-	6.9	11.3 g/L	-
SRR1583247	SAMN03074760	Marine sediment	40.04059 N 51.347301 E	4-8 cm	-	6.9	11.3 g/L	-
SRR1583248	SAMN03074761	Marine sediment	40.04059 N 51.347301 E	8-12 cm	-	6.9	11.3 g/L	-
SRR1583249	SAMN03074762	Marine sediment	40.04059 N 51.347301 E	8-12 cm	-	6.9	11.3 g/L	-
SRR1583209	SAMN03074722	Marine sediment	39.74559 N 50.4806 E	0-4 cm	-	6.1	11.4 g/L	-
SRR1583210	SAMN03074723	Marine sediment	39.74559 N 50.4806 E	0-4 cm	-	6.1	11.4 g/L	-
SRR1583212	SAMN03074725	Marine sediment	39.74559 N 50.4806 E	4-8 cm	-	6.1	11.4 g/L	-
SRR1583213	SAMN03074726	Marine sediment	39.74559 N 50.4806 E	4-8 cm	-	6.1	11.4 g/L	-
SRR1583214	SAMN03074727	Marine sediment	39.74559 N 50.4806 E	4-8 cm	-	6.1	11.4 g/L	-
SRR1649637	SAMN03174822	Marine sediment	37.8629 N 122.3132 W	20 cm	0	-	30 g/L	-
SRR8521158	SAMN10861553	Marine sediment	30.2578 N 87.2975 W	1-10cm	-20m	22	30 g/L	-
SRR8521157	SAMN10861554	Marine sediment	30.2578 N 87.2975 W	0-1cm	-20m	22	31 g/L	-
SRR1346083	SAMN02839373	Marine sediment	-	90	0	13.8	34.16 g/L	-
SRR1346082	SAMN02839372	Marine sediment	-	50	0	13.4	34.76 g/L	-
SRR1295394	SAMN02786769	Marine sediment	72.004 N 14.727 E	0-0.1	-1250	-1	35 g/L	-
SRR1295397	SAMN02786772	Marine sediment	72.003 N 14.731 E	0-0.1	-1250	-1	35 g/L	-
SRR1295398	SAMN02786773	Marine sediment	72.001 N 14.719 E	0-0.1	-1250	-1	35 g/L	-
SRR1295403	SAMN02786778	Marine sediment	72.003 N 14.728 E	2.8	-1250	-1	35 g/L	-
SRR1295406	SAMN02786781	Marine sediment	72.005 N 14.726 E	0-0.1	-1250	-1	35 g/L	-
SRR828731	SAMN02028147	Marine sediment	24.845 N 121.936 E	7 m	7 m bsl	22.8	36 g/L	-
SRR8521170	SAMN10861567	Marine sediment	30.2578 N 87.2975 W	1-2cm	-20m	22	44 g/L	-
SRR1649653	SAMN03174825	Marine sediment	37.8629 N 122.3132 W	20 cm	0	-	50 g/L	-
SRR8521215	SAMN10861580	Marine sediment	30.2578 N 87.2975 W	1-10cm	-20m	22	57 g/L	-
SRR8521183	SAMN10861584	Marine sediment	30.2578 N 87.2975 W	0-1cm	-20m	22	61 g/L	-
SRR8521182	SAMN10861585	Marine sediment	30.2578 N 87.2975 W	1-2cm	-20m	22	62 g/L	-
SRR8521195	SAMN10861592	Marine sediment	30.2578 N 87.2975 W	2-6cm	-20m	22	69 g/L	-
SRR8521193	SAMN10861594	Marine sediment	30.2578 N 87.2975 W	1-2cm	-20m	22	71 g/L	-
SRR8521199	SAMN10861596	Marine sediment	30.2578 N 87.2975 W	0-1cm	-20m	22	73 g/L	-
SRR8521197	SAMN10861598	Marine sediment	30.2578 N 87.2975 W	2-6cm	-20m	22	75 g/L	-
SRR8521202	SAMN10861600	Marine sediment	30.2578 N 87.2975 W	0-1cm	-20m	22	77 g/L	-
SRR8521203	SAMN10861601	Marine sediment	30.2578 N 87.2975 W	0-1cm	-20m	22	78 g/L	-
SRR8521163	SAMN10861602	Marine sediment	30.2578 N 87.2975 W	1-10cm	-20m	22	79 g/L	-
SRR8521169	SAMN10861608	Marine sediment	30.2578 N 87.2975 W	0-1cm	-20m	22	85 g/L	-
SRR8521168	SAMN10861609	Marine sediment	30.2578 N 87.2975 W	0-1cm	-20m	22	86 g/L	-
SRR8521217	SAMN10861610	Marine sediment	30.2578 N 87.2975 W	1-2cm	-20m	22	87 g/L	-
SRR8521205	SAMN10861611	Marine sediment	30.2578 N 87.2975 W	2-6cm	-20m	22	88 g/L	-
SRR8521218	SAMN10861612	Marine sediment	30.2578 N 87.2975 W	0-1cm	-20m	22	89 g/L	-
SRR8521151	SAMN10861613	Marine sediment	30.2578 N 87.2975 W	1-2cm	-20m	22	90 g/L	-
SRR8521201	SAMN10861614	Marine sediment	30.2578 N 87.2975 W	2-6cm	-20m	22	91 g/L	-
SRR8521206	SAMN10861615	Marine sediment	30.2578 N 87.2975 W	0-1cm	-20m	22	92 g/L	-
SRR8521188	SAMN10861616	Marine sediment	30.2578 N 87.2975 W	1-2cm	-20m	22	93 g/L	-
SRR8521189	SAMN10861617	Marine sediment	30.2578 N 87.2975 W	2-6cm	-20m	22	94 g/L	-
SRR8521190	SAMN10861618	Marine sediment	30.2578 N 87.2975 W	0-1cm	-20m	22	95 g/L	-
SRR8521191	SAMN10861619	Marine sediment	30.2578 N 87.2975 W	1-2cm	-20m	22	96 g/L	-
ERR232233	SAMEA1713730	Marine sediment	-	6	6	0.5	-	-
SRR1346093	SAMN02839383	Marine sediment	-	50	0	9	-	-
SRR1346092	SAMN02839382	Marine sediment	-	90	0	10	-	-
SRR1346094	SAMN02839384	Marine sediment	-	100	0	10	-	-
SRR2646287	SAMN04151537	Marine sediment	-	44105	-12 m	12	-	-
SRR1346089	SAMN02839379	Marine sediment	-	97	0	13	-	-
SRR1346091	SAMN02839381	Marine sediment	-	105	0	13	-	-
SRR1346084	SAMN02839374	Marine sediment	-	50	0	13.5	-	-
SRR1346090	SAMN02839380	Marine sediment	-	72	0	14	-	-
SRR1346087	SAMN02839377	Marine sediment	-	100	0	14.1	-	-
SRR1346085	SAMN02839375	Marine sediment	-	80	0	14.2	-	-
SRR1346086	SAMN02839376	Marine sediment	-	50	0	14.5	-	-
SRR1346088	SAMN02839378	Marine sediment	-	100	0	16	-	-
SRR2646282	SAMN04151535	Marine sediment	-	30-40	-12 m	19	-	-
SRR2646285	SAMN04151536	Marine sediment	-	20-30	-12 m	19	-	-
SRR2646294	SAMN04151538	Marine sediment	-	40-50	-12 m	19	-	-
SRR2646297	SAMN04151539	Marine sediment	-	30-40	-12 m	19	-	-
SRR2646305	SAMN04151540	Marine sediment	-	20-30	-12 m	19	-	-
SRR2713136	SAMN04192846	Marine sediment	-	0.5m	0.3m	23.51	-	-
SRR2712918	SAMN04192839	Marine sediment	-	0.5m	0.3m	23.6	-	-
SRR2712921	SAMN04192842	Marine sediment	-	0.5m	0.3m	24.1	-	-
SRR1593745	SAMN03084338	Marine sediment	23.44250 S 151.91331 E	0.01-0.02	3 m	26.7	-	-
SRR1593746	SAMN03084339	Marine sediment	23.44250 S 151.91331 E	0.01-0.02	3 m	26.7	-	-
SRR1593749	SAMN03084342	Marine sediment	23.44250 S 151.91331 E	0.01-0.02	3 m	26.7	-	-
SRR1593752	SAMN03084343	Marine sediment	23.44250 S 151.91331 E	0.01-0.02	3 m	27.7	-	-
SRR1593751	SAMN03084345	Marine sediment	23.44250 S 151.91331 E	0.01-0.02	3 m	27.7	-	-
SRR1593764	SAMN03084350	Marine sediment	23.44250 S 151.91331 E	0.01-0.02	3 m	30.1	-	-
SRR2712981	SAMN04192843	Marine sediment	-	0.5m	0.3m	30.8	-	-
SRR8359762	SAMN10615126	Marine sediment	-	-	-	31.2	-	-
SRR1593758	SAMN03084353	Marine sediment	23.44250 S 151.91331 E	0.01-0.02	3 m	31.4	-	-
SRR1593763	SAMN03084357	Marine sediment	23.44250 S 151.91331 E	0.01-0.02	3 m	31.4	-	-
SRR2713095	SAMN04192845	Marine sediment	-	0.5m	0.3m	31.51	-	-
SRR2713138	SAMN04192848	Marine sediment	-	0.5m	0.3m	34.7	-	-
SRR1351556	SAMN02799466	Marine sediment	21.28475 N 38.0484 E	2180	?3.34 m below sea bed	45	-	-
ERR1716667	SAMEA4528866	Marine sediment	79.0651 N 4.181000 E	0-2 cm	-2465.5	-	-	-
SRR6171979	SAMN07783025	Marine sediment	28.49416 N 89.77936 W	8	-541	-	-	-
DRR057933	SAMD00031631	Marine sediment	65.4451 N 23.2985 E	0.035	-75	-	-	-
ERR1056318	Data not found	Marine sediment	-	-	-	-	-	-
ERR1716699	Data not found	Marine sediment	-	-	-	-	-	-
ERR1716675	Data not found	Marine sediment	-	-	-	-	-	-
ERR1716683	Data not found	Marine sediment	-	-	-	-	-	-
ERR1801468	Data not found	Marine sediment	-	-	-	-	-	-
ERR1801477	Data not found	Marine sediment	-	-	-	-	-	-
ERR1716666	Data not found	Marine sediment	-	-	-	-	-	-
ERR1801455	Data not found	Marine sediment	-	-	-	-	-	-
ERR1801480	Data not found	Marine sediment	-	-	-	-	-	-
ERR1801442	Data not found	Marine sediment	-	-	-	-	-	-
SRR896588	SAMN02183768	Marine sediment	38.061507 S 133.091787 W	5697	-	-	-	-
ERR1801478	Data not found	Marine sediment	-	-	-	-	-	-
SRR2046281	SAMN03753981	Marine sediment	53.73668 N 7.69893 E	-	-	-	-	-
SRR3884089	SAMN05375461	Marine sediment	12.2172665 N 117.3254524 W	-	-	-	-	-
SRR3884449	SAMN05375814	Marine sediment	12.1359859 N 117.2150647 W	-	-	-	-	-
SRR6172031	SAMN07783241	Marine sediment	22.41024 N 91.77803 W	11	-1326	-	-	-
SRR7035375	SAMN08954156	Marine sediment	31.863440 S 115.707600 E	13.1	-	-	-	-
SRR7035633	SAMN08954145	Marine sediment	31.863440 S 115.707600 E	12.5	-	-	-	-
SRR8361281	SAMN10621317	Marine sediment	27.43 N 86.01 W	0-20 cm	3197 m	-	-	-
SRR8361338	SAMN10621346	Marine sediment	26.66 N 85.4 W	0-20 cm	3265 m	-	-	-
ERR1801441	Data not found	Marine sediment	-	-	-	-	-	-
ERR1801465	Data not found	Marine sediment	-	-	-	-	-	-
ERR1801443	Data not found	Marine sediment	-	-	-	-	-	-
ERR1801444	Data not found	Marine sediment	-	-	-	-	-	-
ERR1801456	Data not found	Marine sediment	-	-	-	-	-	-
ERR1716709	Data not found	Marine sediment	-	-	-	-	-	-
ERR1801453	Data not found	Marine sediment	-	-	-	-	-	-
ERR1801467	Data not found	Marine sediment	-	-	-	-	-	-
ERR1716664	Data not found	Marine sediment	-	-	-	-	-	-
ERR1801454	Data not found	Marine sediment	-	-	-	-	-	-
DRR012972	SAMD00008784	Marine sediment	-	-	-	-	-	-
DRR012975	SAMD00008785	Marine sediment	-	-	-	-	-	-
DRR012971	SAMD00008789	Marine sediment	-	-	-	-	-	-
DRR012960	SAMD00010086	Marine sediment	-	-	-	-	-	-
DRR000979	SAMD00012544	Marine sediment	-	-	-	-	-	-
DRR057940	SAMD00031622	Marine sediment	65.4451 N 23.2985 E	0.035	-554	-	-	-
DRR057939	SAMD00031623	Marine sediment	58.4917 N 9.6298 E	0.035	-554	-	-	-
DRR057938	SAMD00031624	Marine sediment	58.4917 N 9.6298 E	0.035	-554	-	-	-
DRR057936	SAMD00031626	Marine sediment	58.4917 N 9.6298 E	0.035	-554	-	-	-
DRR057935	SAMD00031627	Marine sediment	58.4917 N 9.6298 E	0.035	-554	-	-	-
DRR057949	SAMD00031630	Marine sediment	65.4451 N 23.2985 E	0.035	-75	-	-	-
DRR057932	SAMD00031632	Marine sediment	65.4451 N 23.2985 E	0.035	-75	-	-	-
DRR057930	SAMD00031634	Marine sediment	65.4451 N 23.2985 E	0.035	-75	-	-	-
DRR060137	SAMD00051293	Marine sediment	30.57 N 122.25 E	0-5cm	-15	-	-	-
DRR060138	SAMD00051294	Marine sediment	30.50 N 121.78 E	0-5cm	-11	-	-	-
DRR060143	SAMD00051299	Marine sediment	29.11 N 121.64 E	0-5cm	-18	-	-	-
DRR060144	SAMD00051300	Marine sediment	29.06 N 121.74 E	0-5cm	-11	-	-	-
DRR060145	SAMD00051301	Marine sediment	28.97 N 121.83 E	0-5cm	-12	-	-	-
DRR060146	SAMD00051302	Marine sediment	28.94 N 121.78 E	0-5cm	-9	-	-	-
DRR060147	SAMD00051303	Marine sediment	29.42 N 122.34 E	0-5cm	-17	-	-	-
DRR060148	SAMD00051304	Marine sediment	29.42 N 122.22 E	0-5cm	-10	-	-	-
DRR060150	SAMD00051306	Marine sediment	29.35 N 122.25 E	0-5cm	-12	-	-	-
DRR060152	SAMD00051308	Marine sediment	29.15 N 122.00 E	0-5cm	-9	-	-	-
DRR060153	SAMD00051309	Marine sediment	29.13 N 122.22 E	0-5cm	-19	-	-	-
DRR060154	SAMD00051310	Marine sediment	29.66 N 122.00 E	0-5cm	-10	-	-	-
DRR060158	SAMD00051314	Marine sediment	28.91 N 122.25 E	0-5cm	-31	-	-	-
DRR060160	SAMD00051316	Marine sediment	28.88 N 122.11 E	0-5cm	-18	-	-	-
DRR060161	SAMD00051317	Marine sediment	28.87 N 122.26 E	0-5cm	-35	-	-	-
DRR060162	SAMD00051318	Marine sediment	28.86 N 122.24 E	0-5cm	-33	-	-	-
DRR060163	SAMD00051319	Marine sediment	28.84 N 122.22 E	0-5cm	-29	-	-	-
DRR060168	SAMD00051324	Marine sediment	29.90 N 122.30 E	0-5cm	-16	-	-	-
DRR060170	SAMD00051326	Marine sediment	29.89 N 122.29 E	0-5cm	-11	-	-	-
ERR2233281	SAMEA104452350	Marine sediment	-	0.005	40	-	-	-
ERR2233282	SAMEA104452351	Marine sediment	-	0.025	40	-	-	-
ERR2233283	SAMEA104452352	Marine sediment	-	0.025	40	-	-	-
ERR2233286	SAMEA104452355	Marine sediment	-	0.095	40	-	-	-
ERR2233287	SAMEA104452356	Marine sediment	-	0.095	40	-	-	-
ERR2233292	SAMEA104452361	Marine sediment	-	0.11	23	-	-	-
ERR2233293	SAMEA104452362	Marine sediment	-	0.11	23	-	-	-
ERR2233295	SAMEA104452364	Marine sediment	-	0.13	23	-	-	-
ERR2233296	SAMEA104452365	Marine sediment	-	0.15	23	-	-	-
ERR2233297	SAMEA104452366	Marine sediment	-	0.15	23	-	-	-
ERR2233300	SAMEA104452369	Marine sediment	-	0.21	23	-	-	-
ERR2233301	SAMEA104452370	Marine sediment	-	0.21	23	-	-	-
ERR2233303	SAMEA104452372	Marine sediment	-	0.3025	23	-	-	-
ERR2233304	SAMEA104452373	Marine sediment	-	0.012	-200	-	-	-
ERR2233305	SAMEA104452374	Marine sediment	-	0.012	-200	-	-	-
ERR2233307	SAMEA104452376	Marine sediment	-	0.025	-200	-	-	-
ERR2233308	SAMEA104452377	Marine sediment	-	0.037	-200	-	-	-
ERR2233311	SAMEA104452380	Marine sediment	-	0.049	-200	-	-	-
ERR2233312	SAMEA104452381	Marine sediment	-	0.062	-200	-	-	-
ERR2233313	SAMEA104452382	Marine sediment	-	0.062	-200	-	-	-
ERR2233314	SAMEA104452383	Marine sediment	-	0.086	-200	-	-	-
ERR2233315	SAMEA104452384	Marine sediment	-	0.086	-200	-	-	-
ERR246325	SAMEA1906284	Marine sediment	-	58	58	-	-	-
ERR246323	SAMEA1906290	Marine sediment	-	58	58	-	-	-
ERR430951	SAMEA2357032	Marine sediment	-	0	0	-	-	-
ERR430953	SAMEA2357034	Marine sediment	-	0	0	-	-	-
ERR665272	SAMEA3109631	Marine sediment	-	54	0	-	-	-
ERR789805	SAMEA3306030	Marine sediment	-	60	0	-	-	-
ERR789806	SAMEA3306031	Marine sediment	-	60	0	-	-	-
ERR789807	SAMEA3306032	Marine sediment	-	60	0	-	-	-
ERR789808	SAMEA3306033	Marine sediment	-	60	0	-	-	-
ERR789810	SAMEA3306035	Marine sediment	-	60	0	-	-	-
ERR789804	SAMEA3308495	Marine sediment	-	60	0	-	-	-
ERR1056314	SAMEA3598154	Marine sediment	-	-	-	-	-	-
ERR1056316	SAMEA3598155	Marine sediment	-	-	-	-	-	-
ERR1056320	SAMEA3598157	Marine sediment	-	-	-	-	-	-
ERR1056322	SAMEA3598158	Marine sediment	-	-	-	-	-	-
ERR1056324	SAMEA3598159	Marine sediment	-	-	-	-	-	-
ERR1056325	SAMEA3598159	Marine sediment	-	-	-	-	-	-
ERR1056326	SAMEA3598160	Marine sediment	-	-	-	-	-	-
ERR1056327	SAMEA3598160	Marine sediment	-	-	-	-	-	-
ERR1056328	SAMEA3598161	Marine sediment	-	-	-	-	-	-
ERR1056329	SAMEA3598161	Marine sediment	-	-	-	-	-	-
ERR1056332	SAMEA3598163	Marine sediment	-	-	-	-	-	-
ERR1056334	SAMEA3598164	Marine sediment	-	-	-	-	-	-
ERR1056336	SAMEA3598165	Marine sediment	-	-	-	-	-	-
ERR1056337	SAMEA3598165	Marine sediment	-	-	-	-	-	-
ERR1360104	SAMEA3931229	Marine sediment	-	-	-	-	-	-
ERR1360105	SAMEA3931230	Marine sediment	-	-	-	-	-	-
ERR1360106	SAMEA3931231	Marine sediment	-	-	-	-	-	-
ERR1360107	SAMEA3931232	Marine sediment	-	-	-	-	-	-
ERR1360108	SAMEA3931233	Marine sediment	-	-	-	-	-	-
ERR1360110	SAMEA3931235	Marine sediment	-	-	-	-	-	-
ERR1360112	SAMEA3931237	Marine sediment	-	-	-	-	-	-
ERR1360113	SAMEA3931238	Marine sediment	-	-	-	-	-	-
ERR1360114	SAMEA3931239	Marine sediment	-	-	-	-	-	-
ERR1360117	SAMEA3931242	Marine sediment	-	-	-	-	-	-
ERR1716665	SAMEA4528864	Marine sediment	-	0-0.02	-2465.5	-	-	-
ERR1716668	SAMEA4528867	Marine sediment	-	0-0.02	-2465.5	-	-	-
ERR1716705	SAMEA4528867	Marine sediment	-	0-0.02	-2465.5	-	-	-
ERR1716669	SAMEA4528868	Marine sediment	-	0-0.02	-2465.5	-	-	-
ERR1716670	SAMEA4528869	Marine sediment	-	0-0.02	-2465.5	-	-	-
ERR1716671	SAMEA4528870	Marine sediment	-	0-0.02	-2465.5	-	-	-
ERR1716672	SAMEA4528871	Marine sediment	-	0-0.02	-2465.5	-	-	-
ERR1716663	SAMEA4528872	Marine sediment	-	0-0.02	-2465.5	-	-	-
ERR1716707	SAMEA4528872	Marine sediment	-	0-0.02	-2465.5	-	-	-
ERR1716673	SAMEA4528874	Marine sediment	-	0-0.02	-2465.5	-	-	-
ERR1716708	SAMEA4528874	Marine sediment	-	0-0.02	-2465.5	-	-	-
ERR1716712	SAMEA4528876	Marine sediment	-	0-0.02	-2465.5	-	-	-
ERR1716676	SAMEA4528877	Marine sediment	-	0-0.02	-2465.5	-	-	-
ERR1716677	SAMEA4528878	Marine sediment	-	0-0.02	-2465.5	-	-	-
ERR1716678	SAMEA4528879	Marine sediment	-	0-0.02	-2465.5	-	-	-
ERR1716682	SAMEA4528883	Marine sediment	-	0-0.02	-2465.5	-	-	-
ERR1716713	SAMEA4528883	Marine sediment	-	0-0.02	-2465.5	-	-	-
ERR1716684	SAMEA4528885	Marine sediment	-	0-0.02	-2465.5	-	-	-
ERR1716685	SAMEA4528886	Marine sediment	-	0-0.02	-2465.5	-	-	-
ERR1716686	SAMEA4528887	Marine sediment	-	0-0.02	-2465.5	-	-	-
ERR1716687	SAMEA4528888	Marine sediment	-	0-0.02	-2465.5	-	-	-
ERR1716688	SAMEA4528889	Marine sediment	-	0-0.02	-2465.5	-	-	-
ERR1716689	SAMEA4528890	Marine sediment	-	0-0.02	-2465.5	-	-	-
ERR1716690	SAMEA4528891	Marine sediment	-	0-0.02	-2465.5	-	-	-
ERR1716691	SAMEA4528892	Marine sediment	-	0-0.02	-2465.5	-	-	-
ERR1716692	SAMEA4528893	Marine sediment	-	0-0.02	-2465.5	-	-	-
ERR1716693	SAMEA4528894	Marine sediment	-	0-0.02	-2465.5	-	-	-
ERR1716694	SAMEA4528895	Marine sediment	-	0-0.02	-2465.5	-	-	-
ERR1716695	SAMEA4528896	Marine sediment	-	0-0.02	-2465.5	-	-	-
ERR1716697	SAMEA4528898	Marine sediment	-	0-0.02	-2465.5	-	-	-
ERR1716700	SAMEA4528901	Marine sediment	-	0-0.02	-2465.5	-	-	-
ERR1716701	SAMEA4528902	Marine sediment	-	0-0.02	-2465.5	-	-	-
ERR1716702	SAMEA4528903	Marine sediment	-	0-0.02	-2465.5	-	-	-
ERR1716703	SAMEA4528904	Marine sediment	-	0-0.02	-2465.5	-	-	-
ERR1716704	SAMEA4528905	Marine sediment	-	0-0.02	-2465.5	-	-	-
SRR302362	SAMN00631491	Marine sediment	-	-	-	-	-	-
SRR364710	SAMN00754117	Marine sediment	-	-	-	-	-	-
SRR364709	SAMN00754118	Marine sediment	-	-	-	-	-	-
SRR364702	SAMN00754238	Marine sediment	-	-	-	-	-	-
SRR396763	SAMN00769986	Marine sediment	73.566167 8.1585	0.36 m	-	-	-	-
SRR396765	SAMN00769988	Marine sediment	73.566167 8.1585	0.81 m	-	-	-	-
SRR400837	SAMN00777143	Marine sediment	-	-	-	-	-	-
SRR446279	SAMN00828959	Marine sediment	-	-	-	-	-	-
SRR446280	SAMN00828960	Marine sediment	-	-	-	-	-	-
SRR446283	SAMN00828971	Marine sediment	-	-	-	-	-	-
SRR446284	SAMN00828972	Marine sediment	-	-	-	-	-	-
SRR446285	SAMN00828973	Marine sediment	-	-	-	-	-	-
SRR446292	SAMN00828977	Marine sediment	-	-	-	-	-	-
SRR446294	SAMN00828979	Marine sediment	-	-	-	-	-	-
SRR446295	SAMN00828980	Marine sediment	-	-	-	-	-	-
SRR446296	SAMN00828981	Marine sediment	-	-	-	-	-	-
SRR446297	SAMN00828982	Marine sediment	-	-	-	-	-	-
SRR446299	SAMN00828984	Marine sediment	-	-	-	-	-	-
SRR543702	SAMN01120624	Marine sediment	90.0 N 180.0 E	3995.7	-	-	-	-
SRR617967	SAMN01805480	Marine sediment	62.206 S 58.947 W	55 m	15 cm	-	-	-
SRR617969	SAMN01805481	Marine sediment	62.203 S 58.747 W	21 m	15 cm	-	-	-
SRR617973	SAMN01805483	Marine sediment	62.208 S 58.945 W	17 m	15 cm	-	-	-
SRR629741	SAMN01828063	Marine sediment	-	-	-	-	-	-
SRR650765	SAMN01889592	Marine sediment	45.015278 N 66.229444 W	9-11m	9-11m	-	-	-
SRR896462	SAMN02183747	Marine sediment	39.31028 S 139.80060 W	5283	n/a	-	-	-
SRR896560	SAMN02183760	Marine sediment	38.061507 S 133.091787 W	5697	n/a	-	-	-
SRR896585	SAMN02183767	Marine sediment	27.94232 S 148.58980 W	4852	n/a	-	-	-
SRR896591	SAMN02183769	Marine sediment	39.31028 S 139.80060 W	5283	n/a	-	-	-
SRR952766	SAMN02225927	Marine sediment	N 38 25' 00'' E 14 57' 00''	0-2 cm from sediment surface	Below 1 m sea level	-	-	-
SRR952771	SAMN02225927	Marine sediment	N 38 25' 00'' E 14 57' 00''	0-2 cm from sediment surface	Below 1 m sea level	-	-	-
SRR952764	SAMN02225927	Marine sediment	N 38 25' 00'' E 14 57' 00''	0-2 cm from sediment surface	Below 1 m sea level	-	-	-
SRR952768	SAMN02225927	Marine sediment	N 38 25' 00'' E 14 57' 00''	0-2 cm from sediment surface	Below 1 m sea level	-	-	-
SRR952763	SAMN02225927	Marine sediment	N 38 25' 00'' E 14 57' 00''	0-2 cm from sediment surface	Below 1 m sea level	-	-	-
SRR952775	SAMN02225927	Marine sediment	N 38 25' 00'' E 14 57' 00''	0-2 cm from sediment surface	Below 1 m sea level	-	-	-
SRR943948	SAMN02265058	Marine sediment	56.0118 N 7.6902 E	26 m	-	-	-	-
SRR943947	SAMN02265058	Marine sediment	56.0118 N 7.6902 E	26 m	-	-	-	-
SRR943950	SAMN02265059	Marine sediment	57.261 N 8.732 E	23 m	-	-	-	-
SRR943949	SAMN02265059	Marine sediment	57.261 N 8.732 E	23 m	-	-	-	-
SRR943952	SAMN02265060	Marine sediment	57.4887 N 7.1 E	181 m	-	-	-	-
SRR943951	SAMN02265060	Marine sediment	57.4887 N 7.1 E	181 m	-	-	-	-
SRR943954	SAMN02265061	Marine sediment	59.9848 N 3.036 E	119 m	-	-	-	-
SRR943953	SAMN02265061	Marine sediment	59.9848 N 3.036 E	119 m	-	-	-	-
SRR943955	SAMN02265062	Marine sediment	57.6128 N 8.5818 E	114 m	-	-	-	-
SRR943956	SAMN02265062	Marine sediment	57.6128 N 8.5818 E	114 m	-	-	-	-
SRR943958	SAMN02265063	Marine sediment	54.0902 N 7.9357 E	35 m	-	-	-	-
SRR943957	SAMN02265063	Marine sediment	54.0902 N 7.9357 E	35 m	-	-	-	-
SRR978582	SAMN02353152	Marine sediment	22.24250 N 119.90383 E	1395.5m	-1395.5m	-	-	-
SRR978583	SAMN02353153	Marine sediment	22.24250 N 119.90383 E	1396m	-1396m	-	-	-
SRR978585	SAMN02353155	Marine sediment	22.24250 N 119.90383 E	1397m	-1397m	-	-	-
SRR978586	SAMN02353156	Marine sediment	22.24250 N 119.90383 E	1397.5m	-1397.5m	-	-	-
SRR1015869	SAMN02356244	Marine sediment	11.779361 N 93.022861 E	5cm	1	-	-	-
SRR984537	SAMN02368986	Marine sediment	44'89	5	top	-	-	-
SRR1028787	SAMN02389864	Marine sediment	-	-	-	-	-	-
SRR1028792	SAMN02389869	Marine sediment	-	-	-	-	-	-
SRR1028796	SAMN02389873	Marine sediment	-	-	-	-	-	-
SRR1028800	SAMN02389877	Marine sediment	-	-	-	-	-	-
SRR1028805	SAMN02389882	Marine sediment	-	-	-	-	-	-
SRR1027873	SAMN02400953	Marine sediment	27-33.140 N, 92-32.437 W	597	sea level	-	-	-
SRR1027887	SAMN02400955	Marine sediment	27-33.140 N, 92-32.437 W	597	sea level	-	-	-
SRR1027889	SAMN02400956	Marine sediment	27-33.140 N, 92-32.437 W	597	sea level	-	-	-
SRR1027890	SAMN02400957	Marine sediment	27-33.140 N, 92-32.437 W	597	sea level	-	-	-
SRR1060329	SAMN02485640	Marine sediment	170Â¡Ã£42.858Â¡Â¯ E, 53Â¡Ã£58.934Â¡Â¯ N	3613m	surface	-	-	-
SRR1063377	SAMN02486370	Marine sediment	67.476917 N 168.604383 W	43.3m	surface	-	-	-
SRR1063379	SAMN02486372	Marine sediment	67.476917 N 168.604383 W	36.9m	surface	-	-	-
SRR1221425	SAMN02644983	Marine sediment	27.35 N 111.28 W	1 cm	-1574 m	-	-	-
SRR1226616	SAMN02722706	Marine sediment	28.6722 N 88.4765 W	1370	1370	-	-	-
SRR1237828	SAMN02726836	Marine sediment	32.36887120 N 31.71091585 E	0-10 cm	-1120	-	-	-
SRR1237871	SAMN02726837	Marine sediment	32.36741815 N 31.70461070 E	0-10 cm	-1120	-	-	-
SRR1239347	SAMN02726838	Marine sediment	32.36743260 N 31.70441805 E	0-10 cm	-1120	-	-	-
SRR1239348	SAMN02726839	Marine sediment	35.33390030 N 30.26945570 E	0-10 cm	-2030m	-	-	-
SRR1239349	SAMN02726840	Marine sediment	35.33465650 N 30.26883005 E	0-10 cm	-2030m	-	-	-
SRR1239350	SAMN02726842	Marine sediment	35.33243155 N 30.26831135 E	0-10 cm	-2030m	-	-	-
SRR1239351	SAMN02726843	Marine sediment	32.5332 N 30.3520 E	0-10 cm	-1690m	-	-	-
SRR1257386	SAMN02727872	Marine sediment	-	0.1 m	0 m	-	-	-
SRR1295391	SAMN02786766	Marine sediment	72.003 N 14.732 E	0-0.1	-1250	-	-	-
SRR1503972	SAMN02851671	Marine sediment	-	0	0	-	-	-
SRR1503973	SAMN02851672	Marine sediment	-	0	0	-	-	-
SRR1503976	SAMN02851673	Marine sediment	-	0	0	-	-	-
SRR1503974	SAMN02851674	Marine sediment	-	0	0	-	-	-
SRR1503975	SAMN02851675	Marine sediment	-	0	0	-	-	-
SRR1503977	SAMN02851676	Marine sediment	45.7508 S 67.3800 W	0	0	-	-	-
SRR1503978	SAMN02851677	Marine sediment	-	0	0	-	-	-
SRR1503979	SAMN02851678	Marine sediment	-	0	0	-	-	-
SRR1448322	SAMN02869853	Marine sediment	39.065 N 121.979 E	0-10cm	0	-	-	-
SRR1448323	SAMN02869854	Marine sediment	39.065 N 121.979 E	0-10cm	0	-	-	-
SRR1448324	SAMN02869855	Marine sediment	39.065 N 121.979 E	0-10cm	0	-	-	-
SRR1448325	SAMN02869856	Marine sediment	39.065 N 121.979 E	0-10cm	0	-	-	-
SRR1448326	SAMN02869857	Marine sediment	39.065 N 121.979 E	0-10cm	0	-	-	-
SRR1448327	SAMN02869858	Marine sediment	39.065 N 121.979 E	0-10cm	0	-	-	-
SRR1448328	SAMN02869859	Marine sediment	39.065 N 121.979 E	0-10cm	0	-	-	-
SRR1448332	SAMN02869863	Marine sediment	39.016 N 121.705 E	0-10cm	0	-	-	-
SRR1448334	SAMN02869865	Marine sediment	39.016 N 121.705 E	0-10cm	0	-	-	-
SRR1505219	SAMN02899099	Marine sediment	39.08 N 76.19 W	1-7 m	-10	-	-	-
SRR1557141	SAMN02940999	Marine sediment	18.3943 N 87.407 W	5 cm	-15 m	-	-	-
SRR1560313	SAMN02940999	Marine sediment	18.3943 N 87.407 W	5 cm	-15 m	-	-	-
SRR1557173	SAMN03015972	Marine sediment	31 N 122 E	26.9m	-	-	-	-
SRR1557179	SAMN03015973	Marine sediment	32 N 124 E	37.7m	-	-	-	-
SRR1557181	SAMN03015974	Marine sediment	32 N 125 E	55.2m	-	-	-	-
SRR1559231	SAMN03015975	Marine sediment	32 N 126 E	82m	-	-	-	-
SRR1559232	SAMN03015976	Marine sediment	31 N 123 E	56m	-	-	-	-
SRR1559233	SAMN03015977	Marine sediment	31 N 124 E	51m	-	-	-	-
SRR1559234	SAMN03015978	Marine sediment	31 N 126 E	70m	-	-	-	-
SRR1559235	SAMN03015979	Marine sediment	30 N 123 E	53m	-	-	-	-
SRR1559236	SAMN03015980	Marine sediment	30 N 124 E	64m	-	-	-	-
SRR1559237	SAMN03015982	Marine sediment	30 N 125 E	61.6m	-	-	-	-
SRR1559238	SAMN03015983	Marine sediment	29 N 123 E	70.6m	-	-	-	-
SRR1559239	SAMN03015984	Marine sediment	28 N 124 E	73m	-	-	-	-
SRR1559240	SAMN03015985	Marine sediment	28 N 125 E	104m	-	-	-	-
SRR1559241	SAMN03015986	Marine sediment	28 N 122 E	64m	-	-	-	-
SRR1559242	SAMN03015987	Marine sediment	27 N 123 E	84.4m	-	-	-	-
SRR1559243	SAMN03015988	Marine sediment	27 N 122 E	81m	-	-	-	-
SRR1559244	SAMN03015989	Marine sediment	27 N 121 E	61m	-	-	-	-
SRR1559245	SAMN03015990	Marine sediment	26 N 121 E	73m	-	-	-	-
SRR1559246	SAMN03015991	Marine sediment	33 N 123 E	32.9m	-	-	-	-
SRR1559247	SAMN03015992	Marine sediment	33 N 124 E	50m	-	-	-	-
SRR1559248	SAMN03015993	Marine sediment	34 N 121 E	17.6m	-	-	-	-
SRR1559249	SAMN03015994	Marine sediment	34 N 122 E	40m	-	-	-	-
SRR1559250	SAMN03015995	Marine sediment	34 N 124 E	80m	-	-	-	-
SRR1559251	SAMN03015997	Marine sediment	35 N 120 E	30m	-	-	-	-
SRR1559253	SAMN03015998	Marine sediment	36 N 123 E	52m	-	-	-	-
SRR1559254	SAMN03015999	Marine sediment	35 N 123 E	72m	-	-	-	-
SRR1559255	SAMN03016000	Marine sediment	36 N 121 E	33.8m	-	-	-	-
SRR1559256	SAMN03016001	Marine sediment	36 N 122 E	44m	-	-	-	-
SRR1559257	SAMN03016002	Marine sediment	36 N 123 E	70m	-	-	-	-
SRR1559258	SAMN03016003	Marine sediment	36 N 124 E	78m	-	-	-	-
SRR1559259	SAMN03016004	Marine sediment	37 N 123 E	29m	-	-	-	-
SRR1559260	SAMN03016005	Marine sediment	37 N 124 E	73.5m	-	-	-	-
SRR1559261	SAMN03016006	Marine sediment	38 N 123 E	59m	-	-	-	-
SRR1559262	SAMN03016007	Marine sediment	35 N 124 E	81m	-	-	-	-
SRR1559263	SAMN03016008	Marine sediment	38 N 123 E	55m	-	-	-	-
SRR1559264	SAMN03016009	Marine sediment	38 N 121 E	50m	-	-	-	-
SRR1559252	SAMN03018626	Marine sediment	37 N 122 E	41m	-	-	-	-
SRR1631155	SAMN03142732	Marine sediment	28.875 N 90.428 W	0.15	below sea level	-	-	-
SRR1631175	SAMN03142747	Marine sediment	28.875 N 90.428 W	0.9	below sea level	-	-	-
SRR1631808	SAMN03144724	Marine sediment	41.526 N 32.63 E	4.20 - 4.35	-1266	-	-	-
SRR1631774	SAMN03144781	Marine sediment	58.7 N 178.56 W	0.15	-1950.9	-	-	-
SRR1649610	SAMN03174818	Marine sediment	37.8629 N 122.3132 W	20 cm	0	-	-	-
SRR1649611	SAMN03174818	Marine sediment	37.8629 N 122.3132 W	20 cm	0	-	-	-
SRR1649612	SAMN03174818	Marine sediment	37.8629 N 122.3132 W	20 cm	0	-	-	-
SRR2595015	SAMN03271891	Marine sediment	-	-	-	-	-	-
SRR2595012	SAMN03271891	Marine sediment	-	-	-	-	-	-
SRR2595013	SAMN03271891	Marine sediment	-	-	-	-	-	-
SRR2595010	SAMN03271891	Marine sediment	-	-	-	-	-	-
SRR2595011	SAMN03271891	Marine sediment	-	-	-	-	-	-
SRR2595014	SAMN03271891	Marine sediment	-	-	-	-	-	-
SRR1740574	SAMN03274254	Marine sediment	47.289197 N 128.0351 W	222.3	-2678	-	-	-
SRR1740580	SAMN03274260	Marine sediment	22.83 N 46.05 W	0.7	-4096	-	-	-
SRR1801945	SAMN03342081	Marine sediment	-	-	-	-	-	-
SRR1801944	SAMN03342083	Marine sediment	-	-	-	-	-	-
SRR1804689	SAMN03349278	Marine sediment	-	-	-	-	-	-
SRR1824383	SAMN03375186	Marine sediment	-	795	-	-	-	-
SRR1824384	SAMN03375187	Marine sediment	-	739	-	-	-	-
SRR1824386	SAMN03375189	Marine sediment	-	778	-	-	-	-
SRR1824392	SAMN03375195	Marine sediment	-	739	-	-	-	-
SRR1824395	SAMN03375198	Marine sediment	-	602	-	-	-	-
SRR1824396	SAMN03375199	Marine sediment	-	603	-	-	-	-
SRR1824398	SAMN03375201	Marine sediment	-	602	-	-	-	-
SRR1916037	SAMN03406660	Marine sediment	38.00 N 121.10 E	19	-19	-	-	-
SRR1947065	SAMN03449760	Marine sediment	37.6 N 120.33 E	the surface marine sediment	101	-	-	-
SRR1947066	SAMN03449761	Marine sediment	37.6 N 120.34 E	the surface marine sediment	102	-	-	-
SRR1947067	SAMN03449761	Marine sediment	37.6 N 120.34 E	the surface marine sediment	102	-	-	-
SRR1948026	SAMN03449761	Marine sediment	37.6 N 120.34 E	the surface marine sediment	102	-	-	-
SRR1976077	SAMN03464251	Marine sediment	-	-	-	-	-	-
SRR1976079	SAMN03464252	Marine sediment	-	-	-	-	-	-
SRR1980876	SAMN03491573	Marine sediment	13.85 N 116.63 W	0-5 cm	4079 mbsl	-	-	-
SRR1980877	SAMN03491574	Marine sediment	13.85 N 116.63 W	0-5 cm	4079 mbsl	-	-	-
SRR1980878	SAMN03491575	Marine sediment	13.85 N 116.63 W	0-5 cm	4079 mbsl	-	-	-
SRR1980879	SAMN03491576	Marine sediment	13.85 N 116.63 W	0-5 cm	4079 mbsl	-	-	-
SRR1980880	SAMN03491577	Marine sediment	13.79 N 116.70 W	0-5 cm	4078 mbsl	-	-	-
SRR1980881	SAMN03491578	Marine sediment	13.79 N 116.70 W	0-5 cm	4078 mbsl	-	-	-
SRR1980882	SAMN03491579	Marine sediment	13.79 N 116.70 W	0-5 cm	4078 mbsl	-	-	-
SRR1980883	SAMN03491580	Marine sediment	13.79 N 116.70 W	0-5 cm	4078 mbsl	-	-	-
SRR1980886	SAMN03491581	Marine sediment	13.82 N 116.53 W	0-5 cm	4054 mbsl	-	-	-
SRR1980885	SAMN03491582	Marine sediment	13.82 N 116.53 W	0-5 cm	4054 mbsl	-	-	-
SRR1980884	SAMN03491583	Marine sediment	13.82 N 116.53 W	0-5 cm	4054 mbsl	-	-	-
SRR1980887	SAMN03491584	Marine sediment	13.82 N 116.53 W	0-5 cm	4054 mbsl	-	-	-
SRR1980888	SAMN03491585	Marine sediment	13.82 N 116.53 W	0-5 cm	4054 mbsl	-	-	-
SRR1980889	SAMN03491586	Marine sediment	13.81 N 116.71 W	0-5 cm	4076 mbsl	-	-	-
SRR1980890	SAMN03491587	Marine sediment	13.81 N 116.71 W	0-5 cm	4076 mbsl	-	-	-
SRR1980891	SAMN03491588	Marine sediment	13.82 N 116.53 W	0-5 cm	4054 mbsl	-	-	-
SRR1980893	SAMN03491589	Marine sediment	13.81 N 116.71 W	0-5 cm	4076 mbsl	-	-	-
SRR1980901	SAMN03491590	Marine sediment	13.75 N 116.51 W	0-5 cm	4036 mbsl	-	-	-
SRR1980902	SAMN03491591	Marine sediment	13.75 N 116.51 W	0-5 cm	4036 mbsl	-	-	-
SRR1980903	SAMN03491592	Marine sediment	13.75 N 116.51 W	0-5 cm	4036 mbsl	-	-	-
SRR1980904	SAMN03491593	Marine sediment	13.75 N 116.51 W	0-5 cm	4036 mbsl	-	-	-
SRR1980905	SAMN03491594	Marine sediment	13.89 N 116.69 W	0-5 cm	4150 mbsl	-	-	-
SRR1980907	SAMN03491595	Marine sediment	13.89 N 116.69 W	0-5 cm	4150 mbsl	-	-	-
SRR1980908	SAMN03491596	Marine sediment	13.86 N 116.55 W	0-5 cm	4050 mbsl	-	-	-
SRR1980909	SAMN03491597	Marine sediment	13.90 N 116.59 W	0-5 cm	4163 mbsl	-	-	-
SRR1980911	SAMN03491598	Marine sediment	13.90 N 116.59 W	0-5 cm	4163 mbsl	-	-	-
SRR1980910	SAMN03491599	Marine sediment	13.81 N 116.71 W	0-5 cm	4076 mbsl	-	-	-
SRR1980912	SAMN03491600	Marine sediment	13.81 N 116.71 W	0-5 cm	4076 mbsl	-	-	-
SRR1980914	SAMN03491601	Marine sediment	13.90 N 116.59 W	0-5 cm	4166 mbsl	-	-	-
SRR1980913	SAMN03491602	Marine sediment	13.90 N 116.59 W	0-5 cm	4166 mbsl	-	-	-
SRR1980915	SAMN03491603	Marine sediment	13.86 N 116.55 W	0-5 cm	4053 mbsl	-	-	-
SRR1980916	SAMN03491604	Marine sediment	13.86 N 116.55 W	0-5 cm	4053 mbsl	-	-	-
SRR1980918	SAMN03491605	Marine sediment	13.79 N 116.70 W	0-5 cm	4078 mbsl	-	-	-
SRR1980917	SAMN03491606	Marine sediment	13.79 N 116.70 W	0-5 cm	4078 mbsl	-	-	-
SRR1980920	SAMN03491607	Marine sediment	13.79 N 116.70 W	0-5 cm	4081 mbsl	-	-	-
SRR1980919	SAMN03491608	Marine sediment	13.79 N 116.70 W	0-5 cm	4081 mbsl	-	-	-
SRR2000140	SAMN03566769	Marine sediment	-	-	-	-	-	-
SRR2000144	SAMN03566769	Marine sediment	-	-	-	-	-	-
SRR2000142	SAMN03566769	Marine sediment	-	-	-	-	-	-
SRR2000143	SAMN03566769	Marine sediment	-	-	-	-	-	-
SRR2000141	SAMN03566769	Marine sediment	-	-	-	-	-	-
SRR2000217	SAMN03566774	Marine sediment	-	-	-	-	-	-
SRR2000238	SAMN03566774	Marine sediment	-	-	-	-	-	-
SRR2000235	SAMN03566774	Marine sediment	-	-	-	-	-	-
SRR2043518	SAMN03742171	Marine sediment	-	-	-	-	-	-
SRR2044307	SAMN03742172	Marine sediment	-	-	-	-	-	-
SRR2046156	SAMN03742173	Marine sediment	-	-	-	-	-	-
SRR2046159	SAMN03742176	Marine sediment	-	-	-	-	-	-
SRR2046160	SAMN03742177	Marine sediment	-	-	-	-	-	-
SRR2046161	SAMN03742178	Marine sediment	-	-	-	-	-	-
SRR2046164	SAMN03742180	Marine sediment	-	-	-	-	-	-
SRR2046165	SAMN03742181	Marine sediment	-	-	-	-	-	-
SRR2046167	SAMN03742182	Marine sediment	-	-	-	-	-	-
SRR2046169	SAMN03742183	Marine sediment	-	-	-	-	-	-
SRR2046171	SAMN03742184	Marine sediment	-	-	-	-	-	-
SRR2046174	SAMN03742186	Marine sediment	-	-	-	-	-	-
SRR2046177	SAMN03742187	Marine sediment	-	-	-	-	-	-
SRR2046180	SAMN03742189	Marine sediment	-	-	-	-	-	-
SRR2046182	SAMN03742190	Marine sediment	-	-	-	-	-	-
SRR2046184	SAMN03742191	Marine sediment	-	-	-	-	-	-
SRR2046186	SAMN03742193	Marine sediment	-	-	-	-	-	-
SRR2046187	SAMN03742194	Marine sediment	-	-	-	-	-	-
SRR2046188	SAMN03742195	Marine sediment	-	-	-	-	-	-
SRR2046189	SAMN03742196	Marine sediment	-	-	-	-	-	-
SRR2046190	SAMN03742197	Marine sediment	-	-	-	-	-	-
SRR2046274	SAMN03753976	Marine sediment	-	10 cm depth	-	-	-	-
SRR2046275	SAMN03753977	Marine sediment	-	10 cm depth	-	-	-	-
SRR2046277	SAMN03753978	Marine sediment	-	50 cm depth	-	-	-	-
SRR2046279	SAMN03753979	Marine sediment	-	100 cm depth	-	-	-	-
SRR2046280	SAMN03753980	Marine sediment	-	150 cm depth	-	-	-	-
SRR2046283	SAMN03753982	Marine sediment	-	250 cm depth	-	-	-	-
SRR2046284	SAMN03753983	Marine sediment	-	300 cm depth	-	-	-	-
SRR2046288	SAMN03753985	Marine sediment	-	450 cm depth	-	-	-	-
SRR2046289	SAMN03753986	Marine sediment	-	490 cm depth	-	-	-	-
SRR2046291	SAMN03753987	Marine sediment	-	490 cm depth	-	-	-	-
SRR2048121	SAMN03755311	Marine sediment	1.805833 N 86.191389 W	0.05 m	-	-	-	-
SRR2048138	SAMN03755328	Marine sediment	30.358889 N 157.873056 W	2 m	-	-	-	-
SRR2048140	SAMN03755330	Marine sediment	30.358889 N 157.873056 W	0.05 m	-	-	-	-
SRR2048148	SAMN03755338	Marine sediment	0.01 N 147.797222 W	0.05 m	-	-	-	-
SRR2231135	SAMN03997563	Marine sediment	-	-	-	-	-	-
SRR2231136	SAMN03997564	Marine sediment	-	-	-	-	-	-
SRR2546419	SAMN04123908	Marine sediment	-	-	-	-	-	-
SRR2546420	SAMN04123913	Marine sediment	-	-	-	-	-	-
SRR2546354	SAMN04123914	Marine sediment	-	-	-	-	-	-
SRR2546418	SAMN04123915	Marine sediment	-	-	-	-	-	-
SRR2827632	SAMN04217115	Marine sediment	73.158249 S 129.26919 W	-	-	-	-	-
SRR2827633	SAMN04217116	Marine sediment	76.200297 S 170.510297 W	-	-	-	-	-
SRR2827634	SAMN04217117	Marine sediment	71.4197 S 93.4818 W	-	-	-	-	-
SRR2827635	SAMN04217118	Marine sediment	70.48438 S 95.19565 W	-	-	-	-	-
SRR2827637	SAMN04217119	Marine sediment	75.498683 S 166.299457 E	-	-	-	-	-
SRR2827640	SAMN04217122	Marine sediment	72.46007 S 104.35535 W	-	-	-	-	-
SRR2827641	SAMN04217123	Marine sediment	72.297446 S 104.29808 W	-	-	-	-	-
SRR2827643	SAMN04217125	Marine sediment	73.29565 S 129.5568 W	-	-	-	-	-
SRR2827644	SAMN04217126	Marine sediment	75.198083 S 176.592676 W	-	-	-	-	-
SRR2419528	SAMN04241740	Marine sediment	-	-	-	-	-	-
SRR3176133	SAMN04297300	Marine sediment	-	-	-	-	-	-
SRR2983128	SAMN04325150	Marine sediment	-	4554.5 m	-	-	-	-
SRR2983129	SAMN04325151	Marine sediment	-	4550.4 m	-	-	-	-
SRR2983130	SAMN04325152	Marine sediment	-	4586.5 m	-	-	-	-
SRR2983131	SAMN04325153	Marine sediment	-	4493 m	-	-	-	-
SRR2983132	SAMN04325155	Marine sediment	-	4495.3 m	-	-	-	-
SRR2983133	SAMN04325156	Marine sediment	-	4506.7 m	-	-	-	-
SRR2983134	SAMN04325157	Marine sediment	-	4499.6 m	-	-	-	-
SRR2983135	SAMN04325158	Marine sediment	-	3938.5 m	-	-	-	-
SRR2983136	SAMN04325159	Marine sediment	-	4562.2 m	-	-	-	-
SRR3096006	SAMN04395174	Marine sediment	61.5655 S 55.02633 W	1 cm	-1599 m	-	-	-
SRR3096202	SAMN04395175	Marine sediment	61.5655 S 55.02633 W	5 cm	-1599 m	-	-	-
SRR3096220	SAMN04395176	Marine sediment	61.5655 S 55.02633 W	10 cm	-1599 m	-	-	-
SRR3096203	SAMN04395176	Marine sediment	61.5655 S 55.02633 W	10 cm	-1599 m	-	-	-
SRR3096221	SAMN04395176	Marine sediment	61.5655 S 55.02633 W	10 cm	-1599 m	-	-	-
SRR3096224	SAMN04395177	Marine sediment	61.5655 S 55.02633 W	15 cm	-1599 m	-	-	-
SRR3096226	SAMN04395178	Marine sediment	61.5655 S 55.02633 W	20 cm	-1599 m	-	-	-
SRR3096228	SAMN04395179	Marine sediment	61.07483 S 56.0115 W	1 cm	-249 m	-	-	-
SRR3096229	SAMN04395179	Marine sediment	61.07483 S 56.0115 W	1 cm	-249 m	-	-	-
SRR3096227	SAMN04395179	Marine sediment	61.07483 S 56.0115 W	1 cm	-249 m	-	-	-
SRR3096231	SAMN04395180	Marine sediment	61.07483 S 56.0115 W	5 cm	-249 m	-	-	-
SRR3096230	SAMN04395180	Marine sediment	61.07483 S 56.0115 W	5 cm	-249 m	-	-	-
SRR3096247	SAMN04395181	Marine sediment	61.07483 S 56.0115 W	10 cm	-249 m	-	-	-
SRR3096246	SAMN04395181	Marine sediment	61.07483 S 56.0115 W	10 cm	-249 m	-	-	-
SRR3096240	SAMN04395182	Marine sediment	61.07483 S 56.0115 W	15 cm	-249 m	-	-	-
SRR3096242	SAMN04395182	Marine sediment	61.07483 S 56.0115 W	15 cm	-249 m	-	-	-
SRR3096238	SAMN04395182	Marine sediment	61.07483 S 56.0115 W	15 cm	-249 m	-	-	-
SRR3096250	SAMN04395183	Marine sediment	61.07483 S 56.0115 W	20 cm	-249 m	-	-	-
SRR3096251	SAMN04395183	Marine sediment	61.07483 S 56.0115 W	20 cm	-249 m	-	-	-
SRR3096257	SAMN04395184	Marine sediment	61.0575 S 56.04317 W	1 cm	-555 m	-	-	-
SRR3096256	SAMN04395184	Marine sediment	61.0575 S 56.04317 W	1 cm	-555 m	-	-	-
SRR3096255	SAMN04395184	Marine sediment	61.0575 S 56.04317 W	1 cm	-555 m	-	-	-
SRR3096253	SAMN04395185	Marine sediment	61.0575 S 56.04317 W	5 cm	-555 m	-	-	-
SRR3096254	SAMN04395185	Marine sediment	61.0575 S 56.04317 W	5 cm	-555 m	-	-	-
SRR3096252	SAMN04395185	Marine sediment	61.0575 S 56.04317 W	5 cm	-555 m	-	-	-
SRR3096260	SAMN04395186	Marine sediment	61.0575 S 56.04317 W	10 cm	-555 m	-	-	-
SRR3096259	SAMN04395186	Marine sediment	61.0575 S 56.04317 W	10 cm	-555 m	-	-	-
SRR3096258	SAMN04395186	Marine sediment	61.0575 S 56.04317 W	10 cm	-555 m	-	-	-
SRR3144703	SAMN04395187	Marine sediment	61.0575 S 56.04317 W	15 cm	-555 m	-	-	-
SRR3144702	SAMN04395187	Marine sediment	61.0575 S 56.04317 W	15 cm	-555 m	-	-	-
SRR3144701	SAMN04395187	Marine sediment	61.0575 S 56.04317 W	15 cm	-555 m	-	-	-
SRR3144707	SAMN04395188	Marine sediment	61.0575 S 56.04317 W	20 cm	-555 m	-	-	-
SRR3144706	SAMN04395188	Marine sediment	61.0575 S 56.04317 W	20 cm	-555 m	-	-	-
SRR3144704	SAMN04395189	Marine sediment	61.11383 S 56.35983 W	1 cm	-1185 m	-	-	-
SRR3144705	SAMN04395190	Marine sediment	61.11383 S 56.35983 W	5 cm	-1185 m	-	-	-
SRR3144737	SAMN04395191	Marine sediment	61.11383 S 56.35983 W	10 cm	-1185 m	-	-	-
SRR3144738	SAMN04395191	Marine sediment	61.11383 S 56.35983 W	10 cm	-1185 m	-	-	-
SRR3144739	SAMN04395192	Marine sediment	61.11383 S 56.35983 W	15 cm	-1185 m	-	-	-
SRR3144740	SAMN04395192	Marine sediment	61.11383 S 56.35983 W	15 cm	-1185 m	-	-	-
SRR3144741	SAMN04395193	Marine sediment	61.11383 S 56.35983 W	20 cm	-1185 m	-	-	-
SRR3144742	SAMN04395193	Marine sediment	61.11383 S 56.35983 W	20 cm	-1185 m	-	-	-
SRR3144743	SAMN04395193	Marine sediment	61.11383 S 56.35983 W	20 cm	-1185 m	-	-	-
SRR3144749	SAMN04395196	Marine sediment	62.08917 S 60.19983 W	10 cm	-371 m	-	-	-
SRR3144751	SAMN04395197	Marine sediment	62.08917 S 60.19983 W	15 cm	-371 m	-	-	-
SRR3144734	SAMN04395198	Marine sediment	62.08917 S 60.19983 W	20 cm	-371 m	-	-	-
SRR3144732	SAMN04395199	Marine sediment	62.0375 S 60.18867 W	1 cm	-500 m	-	-	-
SRR3144731	SAMN04395199	Marine sediment	62.0375 S 60.18867 W	1 cm	-500 m	-	-	-
SRR3144729	SAMN04395200	Marine sediment	62.0375 S 60.18867 W	5 cm	-500 m	-	-	-
SRR3144727	SAMN04395200	Marine sediment	62.0375 S 60.18867 W	5 cm	-500 m	-	-	-
SRR3144723	SAMN04395201	Marine sediment	62.0375 S 60.18867 W	10 cm	-500 m	-	-	-
SRR3144725	SAMN04395202	Marine sediment	62.0375 S 60.18867 W	15 cm	-500 m	-	-	-
SRR3144724	SAMN04395202	Marine sediment	62.0375 S 60.18867 W	15 cm	-500 m	-	-	-
SRR3144722	SAMN04395203	Marine sediment	62.0375 S 60.18867 W	20 cm	-500 m	-	-	-
SRR3144720	SAMN04395204	Marine sediment	62.265 S 56.8895 W	1 cm	-1479 m	-	-	-
SRR3144717	SAMN04395205	Marine sediment	62.265 S 56.8895 W	5 cm	-1479 m	-	-	-
SRR3144718	SAMN04395205	Marine sediment	62.265 S 56.8895 W	5 cm	-1479 m	-	-	-
SRR3144716	SAMN04395205	Marine sediment	62.265 S 56.8895 W	5 cm	-1479 m	-	-	-
SRR3144714	SAMN04395206	Marine sediment	62.265 S 56.8895 W	10 cm	-1479 m	-	-	-
SRR3144715	SAMN04395206	Marine sediment	62.265 S 56.8895 W	10 cm	-1479 m	-	-	-
SRR3144710	SAMN04395208	Marine sediment	62.265 S 56.8895 W	20 cm	-1479 m	-	-	-
SRR3144709	SAMN04395208	Marine sediment	62.265 S 56.8895 W	20 cm	-1479 m	-	-	-
SRR3096017	SAMN04395421	Marine sediment	-	-	-	-	-	-
SRR3096020	SAMN04395423	Marine sediment	-	-	-	-	-	-
SRR3096023	SAMN04395424	Marine sediment	-	-	-	-	-	-
SRR3289616	SAMN04577802	Marine sediment	-	-	-	-	-	-
SRR3289584	SAMN04577821	Marine sediment	-	-	-	-	-	-
SRR3741980	SAMN05355306	Marine sediment	26.33191666 N 127.90702777 E	15-80 cm	16 m	-	-	-
SRR3741936	SAMN05355306	Marine sediment	26.33191666 N 127.90702777 E	15-80 cm	16 m	-	-	-
SRR3742098	SAMN05355306	Marine sediment	26.33191666 N 127.90702777 E	15-80 cm	16 m	-	-	-
SRR3742052	SAMN05355306	Marine sediment	26.33191666 N 127.90702777 E	15-80 cm	16 m	-	-	-
SRR3742054	SAMN05355307	Marine sediment	26.33213888 N 127.91458333 E	15-80 cm	16 m	-	-	-
SRR3742049	SAMN05355307	Marine sediment	26.33213888 N 127.91458333 E	15-80 cm	16 m	-	-	-
SRR3742058	SAMN05355307	Marine sediment	26.33213888 N 127.91458333 E	15-80 cm	16 m	-	-	-
SRR3742045	SAMN05355307	Marine sediment	26.33213888 N 127.91458333 E	15-80 cm	16 m	-	-	-
SRR3742040	SAMN05355307	Marine sediment	26.33213888 N 127.91458333 E	15-80 cm	16 m	-	-	-
SRR3742077	SAMN05355308	Marine sediment	26.33283333 N 127.93116666 E	15-80 cm	16 m	-	-	-
SRR3742072	SAMN05355308	Marine sediment	26.33283333 N 127.93116666 E	15-80 cm	16 m	-	-	-
SRR3742068	SAMN05355308	Marine sediment	26.33283333 N 127.93116666 E	15-80 cm	16 m	-	-	-
SRR3742062	SAMN05355308	Marine sediment	26.33283333 N 127.93116666 E	15-80 cm	16 m	-	-	-
SRR3742082	SAMN05355309	Marine sediment	26.33605555 N 127.93911111 E	15-80 cm	16 m	-	-	-
SRR3742086	SAMN05355309	Marine sediment	26.33605555 N 127.93911111 E	15-80 cm	16 m	-	-	-
SRR3742091	SAMN05355309	Marine sediment	26.33605555 N 127.93911111 E	15-80 cm	16 m	-	-	-
SRR3742100	SAMN05355309	Marine sediment	26.33605555 N 127.93911111 E	15-80 cm	16 m	-	-	-
SRR3742095	SAMN05355309	Marine sediment	26.33605555 N 127.93911111 E	15-80 cm	16 m	-	-	-
SRR3742114	SAMN05355310	Marine sediment	26.34044444 N 127.94511111 E	15-80 cm	16 m	-	-	-
SRR3742118	SAMN05355310	Marine sediment	26.34044444 N 127.94511111 E	15-80 cm	16 m	-	-	-
SRR3742108	SAMN05355310	Marine sediment	26.34044444 N 127.94511111 E	15-80 cm	16 m	-	-	-
SRR3742104	SAMN05355310	Marine sediment	26.34044444 N 127.94511111 E	15-80 cm	16 m	-	-	-
SRR3741938	SAMN05355311	Marine sediment	26.33086111 N 127.90625 E	15-80 cm	16 m	-	-	-
SRR3741933	SAMN05355311	Marine sediment	26.33086111 N 127.90625 E	15-80 cm	16 m	-	-	-
SRR3741929	SAMN05355311	Marine sediment	26.33086111 N 127.90625 E	15-80 cm	16 m	-	-	-
SRR3742131	SAMN05355311	Marine sediment	26.33086111 N 127.90625 E	15-80 cm	16 m	-	-	-
SRR3742123	SAMN05355311	Marine sediment	26.33086111 N 127.90625 E	15-80 cm	16 m	-	-	-
SRR3741960	SAMN05355312	Marine sediment	26.33130555 N 127.91430555 E	15-80 cm	16 m	-	-	-
SRR3741955	SAMN05355312	Marine sediment	26.33130555 N 127.91430555 E	15-80 cm	16 m	-	-	-
SRR3741946	SAMN05355312	Marine sediment	26.33130555 N 127.91430555 E	15-80 cm	16 m	-	-	-
SRR3741951	SAMN05355312	Marine sediment	26.33130555 N 127.91430555 E	15-80 cm	16 m	-	-	-
SRR3741979	SAMN05355313	Marine sediment	26.33133333 N 127.93141666 E	15-80 cm	16 m	-	-	-
SRR3741964	SAMN05355313	Marine sediment	26.33133333 N 127.93141666 E	15-80 cm	16 m	-	-	-
SRR3741977	SAMN05355313	Marine sediment	26.33133333 N 127.93141666 E	15-80 cm	16 m	-	-	-
SRR3741973	SAMN05355313	Marine sediment	26.33133333 N 127.93141666 E	15-80 cm	16 m	-	-	-
SRR3741968	SAMN05355313	Marine sediment	26.33133333 N 127.93141666 E	15-80 cm	16 m	-	-	-
SRR3742013	SAMN05355314	Marine sediment	26.33530555 N 127.93986111 E	15-80 cm	16 m	-	-	-
SRR3742008	SAMN05355314	Marine sediment	26.33530555 N 127.93986111 E	15-80 cm	16 m	-	-	-
SRR3742017	SAMN05355314	Marine sediment	26.33530555 N 127.93986111 E	15-80 cm	16 m	-	-	-
SRR3741984	SAMN05355314	Marine sediment	26.33530555 N 127.93986111 E	15-80 cm	16 m	-	-	-
SRR3742021	SAMN05355314	Marine sediment	26.33530555 N 127.93986111 E	15-80 cm	16 m	-	-	-
SRR3742030	SAMN05355315	Marine sediment	26.33894444 N 127.94525 E	15-80 cm	16 m	-	-	-
SRR3742029	SAMN05355315	Marine sediment	26.33894444 N 127.94525 E	15-80 cm	16 m	-	-	-
SRR3742028	SAMN05355315	Marine sediment	26.33894444 N 127.94525 E	15-80 cm	16 m	-	-	-
SRR3742027	SAMN05355315	Marine sediment	26.33894444 N 127.94525 E	15-80 cm	16 m	-	-	-
SRR3884080	SAMN05375355	Marine sediment	-	-	-	-	-	-
SRR3884081	SAMN05375356	Marine sediment	-	-	-	-	-	-
SRR3884220	SAMN05375357	Marine sediment	-	-	-	-	-	-
SRR3884283	SAMN05375359	Marine sediment	-	-	-	-	-	-
SRR3884294	SAMN05375360	Marine sediment	-	-	-	-	-	-
SRR3884317	SAMN05375362	Marine sediment	-	-	-	-	-	-
SRR3884341	SAMN05375364	Marine sediment	-	-	-	-	-	-
SRR3884082	SAMN05375365	Marine sediment	-	-	-	-	-	-
SRR3884093	SAMN05375366	Marine sediment	-	-	-	-	-	-
SRR3884115	SAMN05375368	Marine sediment	-	-	-	-	-	-
SRR3884127	SAMN05375369	Marine sediment	-	-	-	-	-	-
SRR3884138	SAMN05375370	Marine sediment	-	-	-	-	-	-
SRR3884149	SAMN05375371	Marine sediment	-	-	-	-	-	-
SRR3884221	SAMN05375375	Marine sediment	-	-	-	-	-	-
SRR3884232	SAMN05375376	Marine sediment	-	-	-	-	-	-
SRR3884243	SAMN05375377	Marine sediment	-	-	-	-	-	-
SRR3884264	SAMN05375379	Marine sediment	-	-	-	-	-	-
SRR3884265	SAMN05375380	Marine sediment	-	-	-	-	-	-
SRR3884266	SAMN05375381	Marine sediment	-	-	-	-	-	-
SRR3884269	SAMN05375383	Marine sediment	-	-	-	-	-	-
SRR3884272	SAMN05375385	Marine sediment	-	-	-	-	-	-
SRR3884273	SAMN05375386	Marine sediment	-	-	-	-	-	-
SRR3884276	SAMN05375389	Marine sediment	-	-	-	-	-	-
SRR3884277	SAMN05375390	Marine sediment	-	-	-	-	-	-
SRR3884278	SAMN05375391	Marine sediment	-	-	-	-	-	-
SRR3884279	SAMN05375392	Marine sediment	-	-	-	-	-	-
SRR3884281	SAMN05375394	Marine sediment	-	-	-	-	-	-
SRR3884284	SAMN05375395	Marine sediment	-	-	-	-	-	-
SRR3884285	SAMN05375396	Marine sediment	-	-	-	-	-	-
SRR3884286	SAMN05375397	Marine sediment	-	-	-	-	-	-
SRR3884287	SAMN05375398	Marine sediment	-	-	-	-	-	-
SRR3884288	SAMN05375399	Marine sediment	-	-	-	-	-	-
SRR3884289	SAMN05375400	Marine sediment	-	-	-	-	-	-
SRR3884290	SAMN05375401	Marine sediment	-	-	-	-	-	-
SRR3884291	SAMN05375402	Marine sediment	-	-	-	-	-	-
SRR3884292	SAMN05375403	Marine sediment	-	-	-	-	-	-
SRR3884293	SAMN05375404	Marine sediment	-	-	-	-	-	-
SRR3884295	SAMN05375405	Marine sediment	-	-	-	-	-	-
SRR3884296	SAMN05375406	Marine sediment	-	-	-	-	-	-
SRR3884297	SAMN05375407	Marine sediment	-	-	-	-	-	-
SRR3884298	SAMN05375408	Marine sediment	-	-	-	-	-	-
SRR3884299	SAMN05375409	Marine sediment	-	-	-	-	-	-
SRR3884300	SAMN05375410	Marine sediment	-	-	-	-	-	-
SRR3884301	SAMN05375411	Marine sediment	-	-	-	-	-	-
SRR3884303	SAMN05375412	Marine sediment	-	-	-	-	-	-
SRR3884304	SAMN05375413	Marine sediment	-	-	-	-	-	-
SRR3884305	SAMN05375414	Marine sediment	-	-	-	-	-	-
SRR3884308	SAMN05375416	Marine sediment	-	-	-	-	-	-
SRR3884309	SAMN05375417	Marine sediment	-	-	-	-	-	-
SRR3884311	SAMN05375419	Marine sediment	-	-	-	-	-	-
SRR3884312	SAMN05375420	Marine sediment	-	-	-	-	-	-
SRR3884313	SAMN05375421	Marine sediment	-	-	-	-	-	-
SRR3884314	SAMN05375422	Marine sediment	-	-	-	-	-	-
SRR3884318	SAMN05375425	Marine sediment	-	-	-	-	-	-
SRR3884320	SAMN05375427	Marine sediment	-	-	-	-	-	-
SRR3884325	SAMN05375430	Marine sediment	-	-	-	-	-	-
SRR3884326	SAMN05375431	Marine sediment	-	-	-	-	-	-
SRR3884327	SAMN05375432	Marine sediment	-	-	-	-	-	-
SRR3884331	SAMN05375435	Marine sediment	-	-	-	-	-	-
SRR3884332	SAMN05375436	Marine sediment	-	-	-	-	-	-
SRR3884335	SAMN05375439	Marine sediment	-	-	-	-	-	-
SRR3884336	SAMN05375440	Marine sediment	-	-	-	-	-	-
SRR3884340	SAMN05375444	Marine sediment	-	-	-	-	-	-
SRR3884342	SAMN05375445	Marine sediment	-	-	-	-	-	-
SRR3884343	SAMN05375446	Marine sediment	-	-	-	-	-	-
SRR3884344	SAMN05375447	Marine sediment	-	-	-	-	-	-
SRR3884346	SAMN05375449	Marine sediment	-	-	-	-	-	-
SRR3884347	SAMN05375450	Marine sediment	-	-	-	-	-	-
SRR3884350	SAMN05375451	Marine sediment	-	-	-	-	-	-
SRR3884354	SAMN05375454	Marine sediment	-	-	-	-	-	-
SRR3884083	SAMN05375455	Marine sediment	-	-	-	-	-	-
SRR3884084	SAMN05375456	Marine sediment	-	-	-	-	-	-
SRR3884085	SAMN05375457	Marine sediment	-	-	-	-	-	-
SRR3884086	SAMN05375458	Marine sediment	-	-	-	-	-	-
SRR3884087	SAMN05375459	Marine sediment	-	-	-	-	-	-
SRR3884088	SAMN05375460	Marine sediment	-	-	-	-	-	-
SRR3884092	SAMN05375464	Marine sediment	-	-	-	-	-	-
SRR3884094	SAMN05375465	Marine sediment	-	-	-	-	-	-
SRR3884095	SAMN05375466	Marine sediment	-	-	-	-	-	-
SRR3884096	SAMN05375467	Marine sediment	-	-	-	-	-	-
SRR3884097	SAMN05375468	Marine sediment	-	-	-	-	-	-
SRR3884098	SAMN05375469	Marine sediment	-	-	-	-	-	-
SRR3884099	SAMN05375470	Marine sediment	-	-	-	-	-	-
SRR3884100	SAMN05375471	Marine sediment	-	-	-	-	-	-
SRR3884101	SAMN05375472	Marine sediment	-	-	-	-	-	-
SRR3884102	SAMN05375473	Marine sediment	-	-	-	-	-	-
SRR3884103	SAMN05375474	Marine sediment	-	-	-	-	-	-
SRR3884107	SAMN05375477	Marine sediment	-	-	-	-	-	-
SRR3884108	SAMN05375478	Marine sediment	-	-	-	-	-	-
SRR3884111	SAMN05375481	Marine sediment	-	-	-	-	-	-
SRR3884112	SAMN05375482	Marine sediment	-	-	-	-	-	-
SRR3884113	SAMN05375483	Marine sediment	-	-	-	-	-	-
SRR3884114	SAMN05375484	Marine sediment	-	-	-	-	-	-
SRR3884116	SAMN05375485	Marine sediment	-	-	-	-	-	-
SRR3884117	SAMN05375486	Marine sediment	-	-	-	-	-	-
SRR3884118	SAMN05375487	Marine sediment	-	-	-	-	-	-
SRR3884119	SAMN05375488	Marine sediment	-	-	-	-	-	-
SRR3884120	SAMN05375489	Marine sediment	-	-	-	-	-	-
SRR3884123	SAMN05375492	Marine sediment	-	-	-	-	-	-
SRR3884124	SAMN05375493	Marine sediment	-	-	-	-	-	-
SRR3884126	SAMN05375494	Marine sediment	-	-	-	-	-	-
SRR3884128	SAMN05375495	Marine sediment	-	-	-	-	-	-
SRR3884130	SAMN05375497	Marine sediment	-	-	-	-	-	-
SRR3884131	SAMN05375498	Marine sediment	-	-	-	-	-	-
SRR3884132	SAMN05375499	Marine sediment	-	-	-	-	-	-
SRR3884134	SAMN05375501	Marine sediment	-	-	-	-	-	-
SRR3884135	SAMN05375502	Marine sediment	-	-	-	-	-	-
SRR3884136	SAMN05375503	Marine sediment	-	-	-	-	-	-
SRR3884137	SAMN05375504	Marine sediment	-	-	-	-	-	-
SRR3884139	SAMN05375505	Marine sediment	-	-	-	-	-	-
SRR3884140	SAMN05375506	Marine sediment	-	-	-	-	-	-
SRR3884141	SAMN05375507	Marine sediment	-	-	-	-	-	-
SRR3884142	SAMN05375508	Marine sediment	-	-	-	-	-	-
SRR3884143	SAMN05375509	Marine sediment	-	-	-	-	-	-
SRR3884144	SAMN05375510	Marine sediment	-	-	-	-	-	-
SRR3884145	SAMN05375511	Marine sediment	-	-	-	-	-	-
SRR3884146	SAMN05375512	Marine sediment	-	-	-	-	-	-
SRR3884147	SAMN05375513	Marine sediment	-	-	-	-	-	-
SRR3884148	SAMN05375514	Marine sediment	-	-	-	-	-	-
SRR3884150	SAMN05375515	Marine sediment	-	-	-	-	-	-
SRR3884151	SAMN05375516	Marine sediment	-	-	-	-	-	-
SRR3884152	SAMN05375517	Marine sediment	-	-	-	-	-	-
SRR3884153	SAMN05375518	Marine sediment	-	-	-	-	-	-
SRR3884154	SAMN05375519	Marine sediment	-	-	-	-	-	-
SRR3884155	SAMN05375520	Marine sediment	-	-	-	-	-	-
SRR3884157	SAMN05375522	Marine sediment	-	-	-	-	-	-
SRR3884158	SAMN05375523	Marine sediment	-	-	-	-	-	-
SRR3884176	SAMN05375524	Marine sediment	-	-	-	-	-	-
SRR3884189	SAMN05375526	Marine sediment	-	-	-	-	-	-
SRR3884190	SAMN05375527	Marine sediment	-	-	-	-	-	-
SRR3884191	SAMN05375528	Marine sediment	-	-	-	-	-	-
SRR3884192	SAMN05375529	Marine sediment	-	-	-	-	-	-
SRR3884193	SAMN05375530	Marine sediment	-	-	-	-	-	-
SRR3884196	SAMN05375533	Marine sediment	-	-	-	-	-	-
SRR3884197	SAMN05375534	Marine sediment	-	-	-	-	-	-
SRR3884201	SAMN05375537	Marine sediment	-	-	-	-	-	-
SRR3884202	SAMN05375538	Marine sediment	-	-	-	-	-	-
SRR3884206	SAMN05375542	Marine sediment	-	-	-	-	-	-
SRR3884207	SAMN05375543	Marine sediment	-	-	-	-	-	-
SRR3884211	SAMN05375546	Marine sediment	-	-	-	-	-	-
SRR3884213	SAMN05375548	Marine sediment	-	-	-	-	-	-
SRR3884215	SAMN05375550	Marine sediment	-	-	-	-	-	-
SRR3884217	SAMN05375552	Marine sediment	-	-	-	-	-	-
SRR3884219	SAMN05375554	Marine sediment	-	-	-	-	-	-
SRR3884222	SAMN05375555	Marine sediment	-	-	-	-	-	-
SRR3884226	SAMN05375559	Marine sediment	-	-	-	-	-	-
SRR3884229	SAMN05375562	Marine sediment	-	-	-	-	-	-
SRR3884231	SAMN05375564	Marine sediment	-	-	-	-	-	-
SRR3884233	SAMN05375565	Marine sediment	-	-	-	-	-	-
SRR3884235	SAMN05375567	Marine sediment	-	-	-	-	-	-
SRR3884240	SAMN05375572	Marine sediment	-	-	-	-	-	-
SRR3884241	SAMN05375573	Marine sediment	-	-	-	-	-	-
SRR3884244	SAMN05375575	Marine sediment	-	-	-	-	-	-
SRR3884245	SAMN05375576	Marine sediment	-	-	-	-	-	-
SRR3884246	SAMN05375577	Marine sediment	-	-	-	-	-	-
SRR3884247	SAMN05375578	Marine sediment	-	-	-	-	-	-
SRR3884248	SAMN05375579	Marine sediment	-	-	-	-	-	-
SRR3884249	SAMN05375580	Marine sediment	-	-	-	-	-	-
SRR3884251	SAMN05375582	Marine sediment	-	-	-	-	-	-
SRR3884252	SAMN05375583	Marine sediment	-	-	-	-	-	-
SRR3884255	SAMN05375585	Marine sediment	-	-	-	-	-	-
SRR3884257	SAMN05375587	Marine sediment	-	-	-	-	-	-
SRR3884258	SAMN05375588	Marine sediment	-	-	-	-	-	-
SRR3884261	SAMN05375591	Marine sediment	-	-	-	-	-	-
SRR3883978	SAMN05375678	Marine sediment	-	-	-	-	-	-
SRR3883989	SAMN05375679	Marine sediment	-	-	-	-	-	-
SRR3883996	SAMN05375680	Marine sediment	-	-	-	-	-	-
SRR3883997	SAMN05375681	Marine sediment	-	-	-	-	-	-
SRR3883998	SAMN05375682	Marine sediment	-	-	-	-	-	-
SRR3883999	SAMN05375683	Marine sediment	-	-	-	-	-	-
SRR3883946	SAMN05375684	Marine sediment	-	-	-	-	-	-
SRR3883947	SAMN05375685	Marine sediment	-	-	-	-	-	-
SRR3883948	SAMN05375686	Marine sediment	-	-	-	-	-	-
SRR3883949	SAMN05375687	Marine sediment	-	-	-	-	-	-
SRR3883950	SAMN05375688	Marine sediment	-	-	-	-	-	-
SRR3883953	SAMN05375691	Marine sediment	-	-	-	-	-	-
SRR3883955	SAMN05375693	Marine sediment	-	-	-	-	-	-
SRR3883957	SAMN05375694	Marine sediment	-	-	-	-	-	-
SRR3883958	SAMN05375695	Marine sediment	-	-	-	-	-	-
SRR3883959	SAMN05375696	Marine sediment	-	-	-	-	-	-
SRR3883960	SAMN05375697	Marine sediment	-	-	-	-	-	-
SRR3883961	SAMN05375698	Marine sediment	-	-	-	-	-	-
SRR3883962	SAMN05375699	Marine sediment	-	-	-	-	-	-
SRR3883963	SAMN05375700	Marine sediment	-	-	-	-	-	-
SRR3883964	SAMN05375701	Marine sediment	-	-	-	-	-	-
SRR3883965	SAMN05375702	Marine sediment	-	-	-	-	-	-
SRR3883966	SAMN05375703	Marine sediment	-	-	-	-	-	-
SRR3883968	SAMN05375704	Marine sediment	-	-	-	-	-	-
SRR3883969	SAMN05375705	Marine sediment	-	-	-	-	-	-
SRR3883970	SAMN05375706	Marine sediment	-	-	-	-	-	-
SRR3883971	SAMN05375707	Marine sediment	-	-	-	-	-	-
SRR3883972	SAMN05375708	Marine sediment	-	-	-	-	-	-
SRR3883973	SAMN05375709	Marine sediment	-	-	-	-	-	-
SRR3883974	SAMN05375710	Marine sediment	-	-	-	-	-	-
SRR3883975	SAMN05375711	Marine sediment	-	-	-	-	-	-
SRR3883976	SAMN05375712	Marine sediment	-	-	-	-	-	-
SRR3883977	SAMN05375713	Marine sediment	-	-	-	-	-	-
SRR3883979	SAMN05375714	Marine sediment	-	-	-	-	-	-
SRR3883980	SAMN05375715	Marine sediment	-	-	-	-	-	-
SRR3883981	SAMN05375716	Marine sediment	-	-	-	-	-	-
SRR3883982	SAMN05375717	Marine sediment	-	-	-	-	-	-
SRR3883984	SAMN05375719	Marine sediment	-	-	-	-	-	-
SRR3883985	SAMN05375720	Marine sediment	-	-	-	-	-	-
SRR3883986	SAMN05375721	Marine sediment	-	-	-	-	-	-
SRR3883987	SAMN05375722	Marine sediment	-	-	-	-	-	-
SRR3883988	SAMN05375723	Marine sediment	-	-	-	-	-	-
SRR3883991	SAMN05375725	Marine sediment	-	-	-	-	-	-
SRR3883992	SAMN05375726	Marine sediment	-	-	-	-	-	-
SRR3883994	SAMN05375728	Marine sediment	-	-	-	-	-	-
SRR3883995	SAMN05375729	Marine sediment	-	-	-	-	-	-
SRR3884364	SAMN05375730	Marine sediment	-	-	-	-	-	-
SRR3884365	SAMN05375731	Marine sediment	-	-	-	-	-	-
SRR3884377	SAMN05375732	Marine sediment	-	-	-	-	-	-
SRR3884381	SAMN05375733	Marine sediment	-	-	-	-	-	-
SRR3884382	SAMN05375734	Marine sediment	-	-	-	-	-	-
SRR3884383	SAMN05375735	Marine sediment	-	-	-	-	-	-
SRR3884384	SAMN05375736	Marine sediment	-	-	-	-	-	-
SRR3884385	SAMN05375737	Marine sediment	-	-	-	-	-	-
SRR3884387	SAMN05375739	Marine sediment	-	-	-	-	-	-
SRR3884366	SAMN05375740	Marine sediment	-	-	-	-	-	-
SRR3884368	SAMN05375741	Marine sediment	-	-	-	-	-	-
SRR3884370	SAMN05375743	Marine sediment	-	-	-	-	-	-
SRR3884371	SAMN05375744	Marine sediment	-	-	-	-	-	-
SRR3884373	SAMN05375746	Marine sediment	-	-	-	-	-	-
SRR3884375	SAMN05375748	Marine sediment	-	-	-	-	-	-
SRR3884376	SAMN05375749	Marine sediment	-	-	-	-	-	-
SRR3884380	SAMN05375752	Marine sediment	-	-	-	-	-	-
SRR3884388	SAMN05375753	Marine sediment	-	-	-	-	-	-
SRR3884390	SAMN05375754	Marine sediment	-	-	-	-	-	-
SRR3884402	SAMN05375755	Marine sediment	-	-	-	-	-	-
SRR3884436	SAMN05375758	Marine sediment	-	-	-	-	-	-
SRR3884447	SAMN05375759	Marine sediment	-	-	-	-	-	-
SRR3884459	SAMN05375760	Marine sediment	-	-	-	-	-	-
SRR3884466	SAMN05375761	Marine sediment	-	-	-	-	-	-
SRR3884467	SAMN05375762	Marine sediment	-	-	-	-	-	-
SRR3884391	SAMN05375763	Marine sediment	-	-	-	-	-	-
SRR3884392	SAMN05375764	Marine sediment	-	-	-	-	-	-
SRR3884397	SAMN05375768	Marine sediment	-	-	-	-	-	-
SRR3884400	SAMN05375771	Marine sediment	-	-	-	-	-	-
SRR3884401	SAMN05375772	Marine sediment	-	-	-	-	-	-
SRR3884403	SAMN05375773	Marine sediment	-	-	-	-	-	-
SRR3884404	SAMN05375774	Marine sediment	-	-	-	-	-	-
SRR3884405	SAMN05375775	Marine sediment	-	-	-	-	-	-
SRR3884406	SAMN05375776	Marine sediment	-	-	-	-	-	-
SRR3884408	SAMN05375778	Marine sediment	-	-	-	-	-	-
SRR3884409	SAMN05375779	Marine sediment	-	-	-	-	-	-
SRR3884410	SAMN05375780	Marine sediment	-	-	-	-	-	-
SRR3884411	SAMN05375781	Marine sediment	-	-	-	-	-	-
SRR3884412	SAMN05375782	Marine sediment	-	-	-	-	-	-
SRR3884414	SAMN05375783	Marine sediment	-	-	-	-	-	-
SRR3884416	SAMN05375785	Marine sediment	-	-	-	-	-	-
SRR3884418	SAMN05375787	Marine sediment	-	-	-	-	-	-
SRR3884419	SAMN05375788	Marine sediment	-	-	-	-	-	-
SRR3884421	SAMN05375789	Marine sediment	-	-	-	-	-	-
SRR3884423	SAMN05375791	Marine sediment	-	-	-	-	-	-
SRR3884424	SAMN05375792	Marine sediment	-	-	-	-	-	-
SRR3884427	SAMN05375794	Marine sediment	-	-	-	-	-	-
SRR3884428	SAMN05375795	Marine sediment	-	-	-	-	-	-
SRR3884429	SAMN05375796	Marine sediment	-	-	-	-	-	-
SRR3884430	SAMN05375797	Marine sediment	-	-	-	-	-	-
SRR3884431	SAMN05375798	Marine sediment	-	-	-	-	-	-
SRR3884432	SAMN05375799	Marine sediment	-	-	-	-	-	-
SRR3884433	SAMN05375800	Marine sediment	-	-	-	-	-	-
SRR3884434	SAMN05375801	Marine sediment	-	-	-	-	-	-
SRR3884435	SAMN05375802	Marine sediment	-	-	-	-	-	-
SRR3884437	SAMN05375803	Marine sediment	-	-	-	-	-	-
SRR3884438	SAMN05375804	Marine sediment	-	-	-	-	-	-
SRR3884439	SAMN05375805	Marine sediment	-	-	-	-	-	-
SRR3884440	SAMN05375806	Marine sediment	-	-	-	-	-	-
SRR3884441	SAMN05375807	Marine sediment	-	-	-	-	-	-
SRR3884442	SAMN05375808	Marine sediment	-	-	-	-	-	-
SRR3884443	SAMN05375809	Marine sediment	-	-	-	-	-	-
SRR3884444	SAMN05375810	Marine sediment	-	-	-	-	-	-
SRR3884445	SAMN05375811	Marine sediment	-	-	-	-	-	-
SRR3884446	SAMN05375812	Marine sediment	-	-	-	-	-	-
SRR3884451	SAMN05375815	Marine sediment	-	-	-	-	-	-
SRR3884452	SAMN05375816	Marine sediment	-	-	-	-	-	-
SRR3884453	SAMN05375817	Marine sediment	-	-	-	-	-	-
SRR3884454	SAMN05375818	Marine sediment	-	-	-	-	-	-
SRR3884455	SAMN05375819	Marine sediment	-	-	-	-	-	-
SRR3884456	SAMN05375820	Marine sediment	-	-	-	-	-	-
SRR3884457	SAMN05375821	Marine sediment	-	-	-	-	-	-
SRR3884458	SAMN05375822	Marine sediment	-	-	-	-	-	-
SRR3884460	SAMN05375823	Marine sediment	-	-	-	-	-	-
SRR3884461	SAMN05375824	Marine sediment	-	-	-	-	-	-
SRR3884462	SAMN05375825	Marine sediment	-	-	-	-	-	-
SRR3884463	SAMN05375826	Marine sediment	-	-	-	-	-	-
SRR3884465	SAMN05375828	Marine sediment	-	-	-	-	-	-
SRR3995675	SAMN05507010	Marine sediment	-	1176m	0m	-	-	-
SRR4105470	SAMN05521717	Marine sediment	-	-	-	-	-	-
SRR4105477	SAMN05521720	Marine sediment	-	-	-	-	-	-
SRR4244558	SAMN05762067	Marine sediment	-	-	-	-	-	-
SRR4244559	SAMN05762068	Marine sediment	-	-	-	-	-	-
SRR4244560	SAMN05762069	Marine sediment	-	-	-	-	-	-
SRR4244561	SAMN05762070	Marine sediment	-	-	-	-	-	-
SRR4244562	SAMN05762071	Marine sediment	-	-	-	-	-	-
SRR4244563	SAMN05762072	Marine sediment	-	-	-	-	-	-
SRR4244564	SAMN05762073	Marine sediment	-	-	-	-	-	-
SRR4244565	SAMN05762074	Marine sediment	-	-	-	-	-	-
SRR4244569	SAMN05762077	Marine sediment	-	-	-	-	-	-
SRR4244570	SAMN05762078	Marine sediment	-	-	-	-	-	-
SRR4244571	SAMN05762079	Marine sediment	-	-	-	-	-	-
SRR4244572	SAMN05762080	Marine sediment	-	-	-	-	-	-
SRR4244573	SAMN05762081	Marine sediment	-	-	-	-	-	-
SRR4244574	SAMN05762082	Marine sediment	-	-	-	-	-	-
SRR4244576	SAMN05762084	Marine sediment	-	-	-	-	-	-
SRR4244578	SAMN05762086	Marine sediment	-	-	-	-	-	-
SRR5150175	SAMN06114877	Marine sediment	51.85 N 2.99 E	26	0	-	-	-
SRR5150232	SAMN06114878	Marine sediment	51.85 N 2.99 E	26	0	-	-	-
SRR5150239	SAMN06114879	Marine sediment	51.85 N 2.99 E	26	0	-	-	-
SRR5150248	SAMN06114889	Marine sediment	51.85 N 2.99 E	26	0	-	-	-
SRR5150196	SAMN06114890	Marine sediment	51.85 N 2.99 E	26	0	-	-	-
SRR5150181	SAMN06114891	Marine sediment	51.85 N 2.99 E	26	0	-	-	-
SRR5150139	SAMN06114901	Marine sediment	51.85 N 2.99 E	26	0	-	-	-
SRR5150262	SAMN06114902	Marine sediment	51.85 N 2.99 E	26	0	-	-	-
SRR5150151	SAMN06114903	Marine sediment	51.85 N 2.99 E	26	0	-	-	-
SRR5150194	SAMN06114914	Marine sediment	51.85 N 2.99 E	26	0	-	-	-
SRR5150161	SAMN06114915	Marine sediment	51.85 N 2.99 E	26	0	-	-	-
SRR5150221	SAMN06114925	Marine sediment	51.85 N 2.99 E	26	0	-	-	-
SRR5150142	SAMN06114926	Marine sediment	51.85 N 2.99 E	26	0	-	-	-
SRR5150128	SAMN06114927	Marine sediment	51.85 N 2.99 E	26	0	-	-	-
SRR5163993	SAMN06199444	Marine sediment	-	-	-	-	-	-
SRR5188902	SAMN06231273	Marine sediment	-	-	-	-	-	-
SRR5188901	SAMN06231274	Marine sediment	-	-	-	-	-	-
SRR5188900	SAMN06231275	Marine sediment	-	-	-	-	-	-
SRR5188899	SAMN06231276	Marine sediment	-	-	-	-	-	-
SRR5188898	SAMN06231277	Marine sediment	-	-	-	-	-	-
SRR5188897	SAMN06231278	Marine sediment	-	-	-	-	-	-
SRR5188896	SAMN06231279	Marine sediment	-	-	-	-	-	-
SRR5188895	SAMN06231280	Marine sediment	-	-	-	-	-	-
SRR5188894	SAMN06231281	Marine sediment	-	-	-	-	-	-
SRR5396139	SAMN06660657	Marine sediment	-	-	-	-	-	-
SRR5396138	SAMN06660658	Marine sediment	-	-	-	-	-	-
SRR5396133	SAMN06660663	Marine sediment	-	-	-	-	-	-
SRR5462701	SAMN06760975	Marine sediment	-	-	-	-	-	-
SRR5462700	SAMN06760976	Marine sediment	-	-	-	-	-	-
SRR5462699	SAMN06760977	Marine sediment	-	-	-	-	-	-
SRR5462698	SAMN06760978	Marine sediment	-	-	-	-	-	-
SRR5462695	SAMN06760981	Marine sediment	-	-	-	-	-	-
SRR5462694	SAMN06760982	Marine sediment	-	-	-	-	-	-
SRR5465813	SAMN06806445	Marine sediment	6.364 N 60.527 E	2986 m	0 m	-	-	-
SRR5465812	SAMN06806446	Marine sediment	6.364 N 60.527 E	2980 m	0 m	-	-	-
SRR5465810	SAMN06806448	Marine sediment	6.595 N 60.22 E	3254 m	0 m	-	-	-
SRR5465808	SAMN06806450	Marine sediment	9.1 N 58.259 E	2540 m	0 m	-	-	-
SRR5465807	SAMN06806451	Marine sediment	9.071 N 58.298 E	3042 m	0 m	-	-	-
SRR5465805	SAMN06806453	Marine sediment	10.023 N 57.676 E	2366 m	0 m	-	-	-
SRR5465804	SAMN06806454	Marine sediment	10.258 N 57.745 E	1608 m	0 m	-	-	-
SRR5465802	SAMN06806456	Marine sediment	5.209 N 61.853 E	3465 m	0 m	-	-	-
SRR5465800	SAMN06806458	Marine sediment	6.376 N 60.52 E	3105 m	0 m	-	-	-
SRR5465799	SAMN06806459	Marine sediment	4.127 N 63.016 E	2146 m	0 m	-	-	-
SRR5465798	SAMN06806460	Marine sediment	1.717 N 66.901 E	2181 m	0 m	-	-	-
SRR5465797	SAMN06806461	Marine sediment	2.157 N 66.869 E	2867 m	0 m	-	-	-
SRR5465796	SAMN06806462	Marine sediment	2.651 N 66.442 E	2767 m	0 m	-	-	-
SRR5465794	SAMN06806464	Marine sediment	2.666 N 66.441 E	2682 m	0 m	-	-	-
SRR5465793	SAMN06806465	Marine sediment	4.003 N 69.342 E	4213 m	0 m	-	-	-
SRR5465792	SAMN06806466	Marine sediment	3.664 N 63.756 E	3400 m	0 m	-	-	-
SRR5465791	SAMN06806467	Marine sediment	3.67 N 63.749 E	3500 m	0 m	-	-	-
SRR5465790	SAMN06806468	Marine sediment	3.691 N 63.72 E	3550 m	0 m	-	-	-
SRR5465787	SAMN06806471	Marine sediment	27.849 S 63.935 E	2975 m	0 m	-	-	-
SRR5465785	SAMN06806473	Marine sediment	38.953 S 47.407 E	1880 m	0 m	-	-	-
SRR5465784	SAMN06806474	Marine sediment	34.299 S 55.584 E	3178 m	0 m	-	-	-
SRR5465783	SAMN06806475	Marine sediment	34.819 S 54.684 E	3523 m	0 m	-	-	-
SRR5465782	SAMN06806476	Marine sediment	38.167 S 48.612 E	2187 m	0 m	-	-	-
SRR5465781	SAMN06806477	Marine sediment	38.565 S 48.11 E	2734 m	0 m	-	-	-
SRR5465780	SAMN06806478	Marine sediment	38.319 S 47.965 E	1662 m	0 m	-	-	-
SRR5465779	SAMN06806479	Marine sediment	37.767 S 49.517 E	4000 m	0 m	-	-	-
SRR5465778	SAMN06806480	Marine sediment	37.833 S 49.617 E	2800 m	0 m	-	-	-
SRR5512567	SAMN06894098	Marine sediment	-	1221m	0m	-	-	-
SRR5998743	SAMN07595127	Marine sediment	-	-	-	-	-	-
SRR6008412	SAMN07605957	Marine sediment	36.962 N 122.024 W	-	-	-	-	-
SRR6008382	SAMN07605975	Marine sediment	37.790 N 122.486 W	-	-	-	-	-
SRR6008381	SAMN07605976	Marine sediment	37.790 N 122.486 W	-	-	-	-	-
SRR6008393	SAMN07605977	Marine sediment	37.790 N 122.486 W	-	-	-	-	-
SRR6008398	SAMN07605982	Marine sediment	37.790 N 122.486 W	-	-	-	-	-
SRR6008395	SAMN07605983	Marine sediment	37.790 N 122.486 W	-	-	-	-	-
SRR6008396	SAMN07605984	Marine sediment	37.790 N 122.486 W	-	-	-	-	-
SRR6008370	SAMN07605993	Marine sediment	36.625 N 121.917 W	-	-	-	-	-
SRR6008369	SAMN07605994	Marine sediment	36.625 N 121.917 W	-	-	-	-	-
SRR6008362	SAMN07605995	Marine sediment	36.625 N 121.917 W	-	-	-	-	-
SRR6008404	SAMN07606000	Marine sediment	36.625 N 121.917 W	-	-	-	-	-
SRR6008405	SAMN07606001	Marine sediment	36.625 N 121.917 W	-	-	-	-	-
SRR6121838	SAMN07722499	Marine sediment	20.20 N 116.78 E	839	-	-	-	-
SRR6121839	SAMN07722500	Marine sediment	19.08 N 119.33 E	2592	-	-	-	-
SRR6121840	SAMN07722501	Marine sediment	22.49 N 116.51 E	39	-	-	-	-
SRR6121841	SAMN07722502	Marine sediment	21.39 N 117.61 E	612	-	-	-	-
SRR6121842	SAMN07722503	Marine sediment	20.48 N 120.01 E	3446	-	-	-	-
SRR6121843	SAMN07722504	Marine sediment	18.75 N 119.75 E	3318	-	-	-	-
SRR6121844	SAMN07722505	Marine sediment	18.00 N 119.50 E	3060	-	-	-	-
SRR6171653	SAMN07782834	Marine sediment	28.9401 N 87.5824 W	5.5	-1850	-	-	-
SRR6171652	SAMN07782835	Marine sediment	28.9401 N 87.5824 W	6.5	-1850	-	-	-
SRR6171833	SAMN07782889	Marine sediment	29.122783 N 87.867733 W	6.5	-1100	-	-	-
SRR6171834	SAMN07782890	Marine sediment	29.25581 N 87.73238 W	1.5	-495	-	-	-
SRR6171842	SAMN07782891	Marine sediment	29.25581 N 87.73238 W	21.5	-495	-	-	-
SRR6171874	SAMN07782893	Marine sediment	29.25581 N 87.73238 W	27.5	-495	-	-	-
SRR6171873	SAMN07782894	Marine sediment	29.25581 N 87.73238 W	0.5	-495	-	-	-
SRR6171876	SAMN07782895	Marine sediment	29.25581 N 87.73238 W	1.5	-495	-	-	-
SRR6171875	SAMN07782896	Marine sediment	29.25581 N 87.73238 W	2.5	-495	-	-	-
SRR6171870	SAMN07782897	Marine sediment	29.25581 N 87.73238 W	3.5	-495	-	-	-
SRR6171869	SAMN07782898	Marine sediment	29.25581 N 87.73238 W	4.5	-495	-	-	-
SRR6171872	SAMN07782899	Marine sediment	29.25581 N 87.73238 W	5.5	-495	-	-	-
SRR6171871	SAMN07782900	Marine sediment	29.25581 N 87.73238 W	6.5	-495	-	-	-
SRR6171879	SAMN07782901	Marine sediment	29.25581 N 87.73238 W	7.5	-495	-	-	-
SRR6171878	SAMN07782902	Marine sediment	29.25581 N 87.73238 W	8.5	-495	-	-	-
SRR6171595	SAMN07782903	Marine sediment	29.25581 N 87.73238 W	9.5	-495	-	-	-
SRR6171596	SAMN07782904	Marine sediment	29.25581 N 87.73238 W	0.5	-495	-	-	-
SRR6171597	SAMN07782905	Marine sediment	29.25581 N 87.73238 W	1.5	-495	-	-	-
SRR6171598	SAMN07782906	Marine sediment	29.25581 N 87.73238 W	2.5	-495	-	-	-
SRR6171599	SAMN07782907	Marine sediment	29.25581 N 87.73238 W	3.5	-495	-	-	-
SRR6171600	SAMN07782908	Marine sediment	29.25581 N 87.73238 W	4.5	-495	-	-	-
SRR6171601	SAMN07782909	Marine sediment	29.25581 N 87.73238 W	5.5	-495	-	-	-
SRR6171602	SAMN07782910	Marine sediment	29.25581 N 87.73238 W	6.5	-495	-	-	-
SRR6171886	SAMN07782911	Marine sediment	29.25581 N 87.73238 W	7.5	-495	-	-	-
SRR6171887	SAMN07782912	Marine sediment	29.25581 N 87.73238 W	8.5	-495	-	-	-
SRR6171634	SAMN07782913	Marine sediment	29.25581 N 87.73238 W	9.5	-495	-	-	-
SRR6171633	SAMN07782914	Marine sediment	28.9761 N 87.8683 W	9.5	-1500	-	-	-
SRR6171632	SAMN07782915	Marine sediment	28.6365 N 87.8685 W	0.5	-2290	-	-	-
SRR6171631	SAMN07782916	Marine sediment	28.6365 N 87.8685 W	1.5	-2290	-	-	-
SRR6171630	SAMN07782917	Marine sediment	28.6365 N 87.8685 W	2.5	-2290	-	-	-
SRR6171629	SAMN07782918	Marine sediment	28.6365 N 87.8685 W	3.5	-2290	-	-	-
SRR6171628	SAMN07782919	Marine sediment	28.6365 N 87.8685 W	4.5	-2290	-	-	-
SRR6171627	SAMN07782920	Marine sediment	28.6365 N 87.8685 W	0.5	-2290	-	-	-
SRR6171638	SAMN07782921	Marine sediment	29.1227 N 87.266217 W	15	-1146	-	-	-
SRR6171637	SAMN07782922	Marine sediment	29.2976 N 86.9968 W	0.5	-845	-	-	-
SRR6171708	SAMN07782923	Marine sediment	28.9164 N 87.6691 W	0.5	-1841	-	-	-
SRR6171820	SAMN07782924	Marine sediment	28.9401 N 87.5824 W	1.5	-1850	-	-	-
SRR6171706	SAMN07782925	Marine sediment	28.9401 N 87.5824 W	0.5	-1850	-	-	-
SRR6171705	SAMN07782926	Marine sediment	28.9401 N 87.5824 W	1.5	-1850	-	-	-
SRR6171712	SAMN07782927	Marine sediment	28.9401 N 87.5824 W	2.5	-1850	-	-	-
SRR6171711	SAMN07782928	Marine sediment	28.9401 N 87.5824 W	3.5	-1850	-	-	-
SRR6171710	SAMN07782929	Marine sediment	28.9401 N 87.5824 W	4.5	-1850	-	-	-
SRR6171709	SAMN07782930	Marine sediment	28.9401 N 87.5824 W	5.5	-1850	-	-	-
SRR6171702	SAMN07782931	Marine sediment	28.9401 N 87.5824 W	6.5	-1850	-	-	-
SRR6171701	SAMN07782932	Marine sediment	28.9401 N 87.5824 W	7.5	-1850	-	-	-
SRR6171666	SAMN07782933	Marine sediment	28.9401 N 87.5824 W	8.5	-1850	-	-	-
SRR6171667	SAMN07782934	Marine sediment	28.9401 N 87.5824 W	9.5	-1850	-	-	-
SRR6171668	SAMN07782935	Marine sediment	29.0003 N 87.5074 W	0.5	-1732	-	-	-
SRR6171669	SAMN07782936	Marine sediment	29.0003 N 87.5074 W	1.5	-1732	-	-	-
SRR6171662	SAMN07782937	Marine sediment	29.0003 N 87.5074 W	2.5	-1732	-	-	-
SRR6171663	SAMN07782938	Marine sediment	29.0003 N 87.5074 W	3.5	-1732	-	-	-
SRR6171664	SAMN07782939	Marine sediment	29.0003 N 87.5074 W	4.5	-1732	-	-	-
SRR6171665	SAMN07782940	Marine sediment	29.0003 N 87.5074 W	5.5	-1732	-	-	-
SRR6171659	SAMN07782941	Marine sediment	29.0003 N 87.5074 W	6.5	-1732	-	-	-
SRR6171660	SAMN07782942	Marine sediment	29.0003 N 87.5074 W	7.5	-1732	-	-	-
SRR6171671	SAMN07782943	Marine sediment	29.0003 N 87.5074 W	8.5	-1732	-	-	-
SRR6171625	SAMN07782944	Marine sediment	29.0003 N 87.5074 W	9.5	-1732	-	-	-
SRR6171765	SAMN07782945	Marine sediment	29.0003 N 87.5074 W	11	-1732	-	-	-
SRR6171764	SAMN07782946	Marine sediment	29.0003 N 87.5074 W	13	-1732	-	-	-
SRR6171759	SAMN07782947	Marine sediment	29.0003 N 87.5074 W	15	-1732	-	-	-
SRR6171758	SAMN07782948	Marine sediment	29.0003 N 87.5074 W	17	-1732	-	-	-
SRR6171761	SAMN07782949	Marine sediment	29.0003 N 87.5074 W	19	-1732	-	-	-
SRR6171760	SAMN07782950	Marine sediment	29.0003 N 87.5074 W	0.5	-1732	-	-	-
SRR6171783	SAMN07782951	Marine sediment	29.0003 N 87.5074 W	1.5	-1732	-	-	-
SRR6171791	SAMN07782952	Marine sediment	29.0003 N 87.5074 W	2.5	-1732	-	-	-
SRR6171749	SAMN07782953	Marine sediment	29.0003 N 87.5074 W	3.5	-1732	-	-	-
SRR6171750	SAMN07782954	Marine sediment	29.0003 N 87.5074 W	4.5	-1732	-	-	-
SRR6171747	SAMN07782955	Marine sediment	29.0003 N 87.5074 W	5.5	-1732	-	-	-
SRR6171748	SAMN07782956	Marine sediment	29.0003 N 87.5074 W	6.5	-1732	-	-	-
SRR6171746	SAMN07782958	Marine sediment	29.0003 N 87.5074 W	8.5	-1732	-	-	-
SRR6171743	SAMN07782959	Marine sediment	29.0003 N 87.5074 W	9.5	-1732	-	-	-
SRR6171744	SAMN07782960	Marine sediment	29.0003 N 87.5074 W	0.5	-1732	-	-	-
SRR6171751	SAMN07782961	Marine sediment	29.0003 N 87.5074 W	1.5	-1732	-	-	-
SRR6171752	SAMN07782962	Marine sediment	29.0003 N 87.5074 W	2.5	-1732	-	-	-
SRR6171832	SAMN07782963	Marine sediment	29.0003 N 87.5074 W	3.5	-1732	-	-	-
SRR6171831	SAMN07782964	Marine sediment	29.0003 N 87.5074 W	4.5	-1732	-	-	-
SRR6171830	SAMN07782965	Marine sediment	29.0003 N 87.5074 W	5.5	-1732	-	-	-
SRR6171829	SAMN07782966	Marine sediment	29.0003 N 87.5074 W	6.5	-1732	-	-	-
SRR6171828	SAMN07782967	Marine sediment	29.0003 N 87.5074 W	7.5	-1732	-	-	-
SRR6171827	SAMN07782968	Marine sediment	29.0003 N 87.5074 W	8.5	-1732	-	-	-
SRR6171826	SAMN07782969	Marine sediment	29.0003 N 87.5074 W	9.5	-1732	-	-	-
SRR6171825	SAMN07782970	Marine sediment	28.9401 N 87.5824 W	0.5	-1850	-	-	-
SRR6171824	SAMN07782971	Marine sediment	28.9401 N 87.5824 W	1.5	-1850	-	-	-
SRR6171823	SAMN07782972	Marine sediment	28.9401 N 87.5824 W	2.5	-1850	-	-	-
SRR6171793	SAMN07782973	Marine sediment	28.9401 N 87.5824 W	3.5	-1850	-	-	-
SRR6171794	SAMN07782974	Marine sediment	28.9401 N 87.5824 W	4.5	-1850	-	-	-
SRR6171821	SAMN07782975	Marine sediment	28.9401 N 87.5824 W	5.5	-1850	-	-	-
SRR6171845	SAMN07782976	Marine sediment	28.9401 N 87.5824 W	6.5	-1850	-	-	-
SRR6171797	SAMN07782977	Marine sediment	28.9401 N 87.5824 W	7.5	-1850	-	-	-
SRR6171798	SAMN07782978	Marine sediment	28.9401 N 87.5824 W	8.5	-1850	-	-	-
SRR6171799	SAMN07782979	Marine sediment	28.9401 N 87.5824 W	9.5	-1850	-	-	-
SRR6171800	SAMN07782980	Marine sediment	29.4745 N 86.9587 W	6.5	-490	-	-	-
SRR6171591	SAMN07782981	Marine sediment	28.9761 N 87.8683 W	0.5	-1500	-	-	-
SRR6171658	SAMN07782982	Marine sediment	28.9761 N 87.8683 W	1.5	-1500	-	-	-
SRR6171610	SAMN07782985	Marine sediment	28.9761 N 87.8683 W	4.5	-1500	-	-	-
SRR6171609	SAMN07782986	Marine sediment	28.9761 N 87.8683 W	5.5	-1500	-	-	-
SRR6171612	SAMN07782987	Marine sediment	28.9761 N 87.8683 W	6.5	-1500	-	-	-
SRR6171613	SAMN07782990	Marine sediment	28.9761 N 87.8683 W	9.5	-1500	-	-	-
SRR6171604	SAMN07782991	Marine sediment	28.9761 N 87.8683 W	11	-1500	-	-	-
SRR6171603	SAMN07782992	Marine sediment	28.9761 N 87.8683 W	13	-1500	-	-	-
SRR6171864	SAMN07782994	Marine sediment	28.9761 N 87.8683 W	17	-1500	-	-	-
SRR6171861	SAMN07782995	Marine sediment	28.9761 N 87.8683 W	19	-1500	-	-	-
SRR6171862	SAMN07782996	Marine sediment	28.9761 N 87.8683 W	0.5	-1500	-	-	-
SRR6171867	SAMN07782997	Marine sediment	28.9761 N 87.8683 W	1.5	-1500	-	-	-
SRR6171868	SAMN07782998	Marine sediment	28.9761 N 87.8683 W	2.5	-1500	-	-	-
SRR6171866	SAMN07783000	Marine sediment	28.9761 N 87.8683 W	4.5	-1500	-	-	-
SRR6171754	SAMN07783003	Marine sediment	28.9761 N 87.8683 W	7.5	-1500	-	-	-
SRR6171753	SAMN07783004	Marine sediment	28.9761 N 87.8683 W	8.5	-1500	-	-	-
SRR6171686	SAMN07783005	Marine sediment	28.9761 N 87.8683 W	0.5	-1500	-	-	-
SRR6171685	SAMN07783006	Marine sediment	28.9761 N 87.8683 W	1.5	-1500	-	-	-
SRR6171692	SAMN07783007	Marine sediment	28.9761 N 87.8683 W	2.5	-1500	-	-	-
SRR6171691	SAMN07783008	Marine sediment	28.9761 N 87.8683 W	3.5	-1500	-	-	-
SRR6171689	SAMN07783010	Marine sediment	28.9761 N 87.8683 W	5.5	-1500	-	-	-
SRR6171776	SAMN07783011	Marine sediment	28.9761 N 87.8683 W	6.5	-1500	-	-	-
SRR6171643	SAMN07783013	Marine sediment	28.9761 N 87.8683 W	8.5	-1500	-	-	-
SRR6171644	SAMN07783014	Marine sediment	28.99 N 88.0455 W	0.5	-1130	-	-	-
SRR6171684	SAMN07783016	Marine sediment	28.99 N 88.0455 W	2.5	-1130	-	-	-
SRR6171639	SAMN07783017	Marine sediment	28.99 N 88.0455 W	3.5	-1130	-	-	-
SRR6171641	SAMN07783019	Marine sediment	28.99 N 88.0455 W	5.5	-1130	-	-	-
SRR6171976	SAMN07783022	Marine sediment	28.35916 N 86.94426 W	8	-972	-	-	-
SRR6171977	SAMN07783023	Marine sediment	28.9761 N 87.8683 W	8	-1500	-	-	-
SRR6171978	SAMN07783024	Marine sediment	29.19605 N 88.8702 W	8	-50	-	-	-
SRR6171972	SAMN07783026	Marine sediment	29.1227 N 87.266217 W	9	-1146	-	-	-
SRR6171973	SAMN07783027	Marine sediment	28.736669 N 88.387161 W	9	-1574	-	-	-
SRR6171974	SAMN07783028	Marine sediment	28.35916 N 86.94426 W	9	-972	-	-	-
SRR6171975	SAMN07783029	Marine sediment	28.9761 N 87.8683 W	9	-1500	-	-	-
SRR6171970	SAMN07783030	Marine sediment	29.19605 N 88.8702 W	9	-50	-	-	-
SRR6171971	SAMN07783031	Marine sediment	28.49416 N 89.77936 W	9	-541	-	-	-
SRR6171962	SAMN07783032	Marine sediment	29.1227 N 87.266217 W	0	-1146	-	-	-
SRR6171963	SAMN07783033	Marine sediment	28.9761 N 87.8683 W	0	-1500	-	-	-
SRR6171964	SAMN07783034	Marine sediment	29.122783 N 87.867733 W	0	-1100	-	-	-
SRR6171965	SAMN07783035	Marine sediment	28.6365 N 87.8685 W	0	-2290	-	-	-
SRR6171966	SAMN07783036	Marine sediment	28.49416 N 89.77936 W	0	-541	-	-	-
SRR6171967	SAMN07783037	Marine sediment	29.1227 N 87.266217 W	0	-1146	-	-	-
SRR6171968	SAMN07783038	Marine sediment	28.220867 N 89.0695 W	0	-1192	-	-	-
SRR6171969	SAMN07783039	Marine sediment	29.19605 N 88.8702 W	0	-50	-	-	-
SRR6171960	SAMN07783040	Marine sediment	29.1227 N 87.266217 W	0.2	-1146	-	-	-
SRR6171961	SAMN07783041	Marine sediment	28.9761 N 87.8683 W	0.2	-1500	-	-	-
SRR6171985	SAMN07783042	Marine sediment	29.122783 N 87.867733 W	0.2	-1100	-	-	-
SRR6171984	SAMN07783043	Marine sediment	28.6365 N 87.8685 W	0.2	-2290	-	-	-
SRR6171987	SAMN07783044	Marine sediment	28.49416 N 89.77936 W	0.2	-541	-	-	-
SRR6171986	SAMN07783045	Marine sediment	29.1227 N 87.266217 W	0.2	-1146	-	-	-
SRR6171981	SAMN07783046	Marine sediment	28.220867 N 89.0695 W	0.2	-1192	-	-	-
SRR6171980	SAMN07783047	Marine sediment	29.19605 N 88.8702 W	0.2	-50	-	-	-
SRR6171983	SAMN07783048	Marine sediment	29.1227 N 87.266217 W	0.6	-1146	-	-	-
SRR6171982	SAMN07783049	Marine sediment	28.9761 N 87.8683 W	0.6	-1500	-	-	-
SRR6171989	SAMN07783050	Marine sediment	29.122783 N 87.867733 W	0.6	-1100	-	-	-
SRR6171988	SAMN07783051	Marine sediment	28.6365 N 87.8685 W	0.6	-2290	-	-	-
SRR6171894	SAMN07783052	Marine sediment	28.49416 N 89.77936 W	0.6	-541	-	-	-
SRR6171895	SAMN07783053	Marine sediment	29.1227 N 87.266217 W	0.6	-1146	-	-	-
SRR6171892	SAMN07783054	Marine sediment	28.220867 N 89.0695 W	0.6	-1192	-	-	-
SRR6171893	SAMN07783055	Marine sediment	29.19605 N 88.8702 W	0.6	-50	-	-	-
SRR6171890	SAMN07783056	Marine sediment	29.1227 N 87.266217 W	1	-1146	-	-	-
SRR6171891	SAMN07783057	Marine sediment	28.9761 N 87.8683 W	1	-1500	-	-	-
SRR6171888	SAMN07783058	Marine sediment	29.122783 N 87.867733 W	1	-1100	-	-	-
SRR6171889	SAMN07783059	Marine sediment	28.6365 N 87.8685 W	1	-2290	-	-	-
SRR6171896	SAMN07783060	Marine sediment	28.49416 N 89.77936 W	1	-541	-	-	-
SRR6171897	SAMN07783061	Marine sediment	29.1227 N 87.266217 W	1	-1146	-	-	-
SRR6171903	SAMN07783062	Marine sediment	28.220867 N 89.0695 W	1	-1192	-	-	-
SRR6171902	SAMN07783063	Marine sediment	29.19605 N 88.8702 W	1	-50	-	-	-
SRR6171901	SAMN07783064	Marine sediment	29.1227 N 87.266217 W	2	-1146	-	-	-
SRR6171900	SAMN07783065	Marine sediment	28.9761 N 87.8683 W	2	-1500	-	-	-
SRR6171907	SAMN07783066	Marine sediment	29.122783 N 87.867733 W	2	-1100	-	-	-
SRR6171906	SAMN07783067	Marine sediment	28.6365 N 87.8685 W	2	-2290	-	-	-
SRR6171905	SAMN07783068	Marine sediment	28.49416 N 89.77936 W	2	-541	-	-	-
SRR6171904	SAMN07783069	Marine sediment	29.1227 N 87.266217 W	2	-1146	-	-	-
SRR6171909	SAMN07783070	Marine sediment	28.220867 N 89.0695 W	2	-1192	-	-	-
SRR6171908	SAMN07783071	Marine sediment	29.19605 N 88.8702 W	2	-50	-	-	-
SRR6171916	SAMN07783072	Marine sediment	29.1227 N 87.266217 W	3	-1146	-	-	-
SRR6171917	SAMN07783073	Marine sediment	28.9761 N 87.8683 W	3	-1500	-	-	-
SRR6171918	SAMN07783074	Marine sediment	29.122783 N 87.867733 W	3	-1100	-	-	-
SRR6171919	SAMN07783075	Marine sediment	28.6365 N 87.8685 W	3	-2290	-	-	-
SRR6171912	SAMN07783076	Marine sediment	28.49416 N 89.77936 W	3	-541	-	-	-
SRR6171913	SAMN07783077	Marine sediment	29.1227 N 87.266217 W	3	-1146	-	-	-
SRR6171914	SAMN07783078	Marine sediment	28.220867 N 89.0695 W	3	-1192	-	-	-
SRR6171915	SAMN07783079	Marine sediment	29.19605 N 88.8702 W	3	-50	-	-	-
SRR6171910	SAMN07783080	Marine sediment	29.1227 N 87.266217 W	4	-1146	-	-	-
SRR6171911	SAMN07783081	Marine sediment	28.9761 N 87.8683 W	4	-1500	-	-	-
SRR6171923	SAMN07783082	Marine sediment	29.122783 N 87.867733 W	4	-1100	-	-	-
SRR6171922	SAMN07783083	Marine sediment	28.6365 N 87.8685 W	4	-2290	-	-	-
SRR6171925	SAMN07783084	Marine sediment	28.49416 N 89.77936 W	4	-541	-	-	-
SRR6171924	SAMN07783085	Marine sediment	29.1227 N 87.266217 W	4	-1146	-	-	-
SRR6171927	SAMN07783086	Marine sediment	28.220867 N 89.0695 W	4	-1192	-	-	-
SRR6171926	SAMN07783087	Marine sediment	29.19605 N 88.8702 W	4	-50	-	-	-
SRR6171929	SAMN07783088	Marine sediment	29.1227 N 87.266217 W	5	-1146	-	-	-
SRR6171928	SAMN07783089	Marine sediment	28.9761 N 87.8683 W	5	-1500	-	-	-
SRR6171921	SAMN07783090	Marine sediment	29.122783 N 87.867733 W	5	-1100	-	-	-
SRR6171920	SAMN07783091	Marine sediment	28.6365 N 87.8685 W	5	-2290	-	-	-
SRR6171934	SAMN07783092	Marine sediment	28.49416 N 89.77936 W	5	-541	-	-	-
SRR6171935	SAMN07783093	Marine sediment	29.1227 N 87.266217 W	5	-1146	-	-	-
SRR6171932	SAMN07783094	Marine sediment	28.220867 N 89.0695 W	5	-1192	-	-	-
SRR6171933	SAMN07783095	Marine sediment	29.19605 N 88.8702 W	5	-50	-	-	-
SRR6171938	SAMN07783096	Marine sediment	29.1227 N 87.266217 W	6	-1146	-	-	-
SRR6171939	SAMN07783097	Marine sediment	28.9761 N 87.8683 W	6	-1500	-	-	-
SRR6171936	SAMN07783098	Marine sediment	29.122783 N 87.867733 W	6	-1100	-	-	-
SRR6171937	SAMN07783099	Marine sediment	28.6365 N 87.8685 W	6	-2290	-	-	-
SRR6171930	SAMN07783100	Marine sediment	28.49416 N 89.77936 W	6	-541	-	-	-
SRR6171931	SAMN07783101	Marine sediment	29.1227 N 87.266217 W	6	-1146	-	-	-
SRR6171947	SAMN07783102	Marine sediment	28.220867 N 89.0695 W	6	-1192	-	-	-
SRR6171946	SAMN07783103	Marine sediment	29.19605 N 88.8702 W	6	-50	-	-	-
SRR6171945	SAMN07783104	Marine sediment	29.1227 N 87.266217 W	7	-1146	-	-	-
SRR6171944	SAMN07783105	Marine sediment	28.9761 N 87.8683 W	7	-1500	-	-	-
SRR6171943	SAMN07783106	Marine sediment	29.122783 N 87.867733 W	7	-1100	-	-	-
SRR6171942	SAMN07783107	Marine sediment	28.6365 N 87.8685 W	7	-2290	-	-	-
SRR6171941	SAMN07783108	Marine sediment	28.49416 N 89.77936 W	7	-541	-	-	-
SRR6171940	SAMN07783109	Marine sediment	29.1227 N 87.266217 W	7	-1146	-	-	-
SRR6171949	SAMN07783110	Marine sediment	28.220867 N 89.0695 W	7	-1192	-	-	-
SRR6171948	SAMN07783111	Marine sediment	29.19605 N 88.8702 W	7	-50	-	-	-
SRR6171950	SAMN07783112	Marine sediment	29.1227 N 87.266217 W	8	-1146	-	-	-
SRR6171951	SAMN07783113	Marine sediment	28.9761 N 87.8683 W	8	-1500	-	-	-
SRR6171952	SAMN07783114	Marine sediment	29.122783 N 87.867733 W	8	-1100	-	-	-
SRR6171953	SAMN07783115	Marine sediment	28.6365 N 87.8685 W	8	-2290	-	-	-
SRR6171954	SAMN07783116	Marine sediment	28.49416 N 89.77936 W	8	-541	-	-	-
SRR6171955	SAMN07783117	Marine sediment	29.1227 N 87.266217 W	8	-1146	-	-	-
SRR6171956	SAMN07783118	Marine sediment	29.1227 N 87.266217 W	9	-1146	-	-	-
SRR6171957	SAMN07783119	Marine sediment	28.9761 N 87.8683 W	9	-1500	-	-	-
SRR6171958	SAMN07783120	Marine sediment	29.122783 N 87.867733 W	9	-1100	-	-	-
SRR6171959	SAMN07783121	Marine sediment	28.6365 N 87.8685 W	9	-2290	-	-	-
SRR6171899	SAMN07783122	Marine sediment	28.49416 N 89.77936 W	9	-541	-	-	-
SRR6171898	SAMN07783123	Marine sediment	29.1227 N 87.266217 W	9	-1146	-	-	-
SRR6172048	SAMN07783156	Marine sediment	19.44414 N 93.88871 W	0	-1010	-	-	-
SRR6172047	SAMN07783157	Marine sediment	19.44414 N 93.88871 W	12	-1010	-	-	-
SRR6172050	SAMN07783158	Marine sediment	19.31427 N 92.208 W	6	-50	-	-	-
SRR6172049	SAMN07783159	Marine sediment	22.41024 N 91.77803 W	0	-1326	-	-	-
SRR6172052	SAMN07783160	Marine sediment	22.41024 N 91.77803 W	12	-1326	-	-	-
SRR6172051	SAMN07783161	Marine sediment	19.37008 N 92.31718 W	6	-60	-	-	-
SRR6172054	SAMN07783162	Marine sediment	19.05641 N 92.12449 W	0	-21	-	-	-
SRR6172053	SAMN07783163	Marine sediment	19.05641 N 92.12449 W	12	-21	-	-	-
SRR6172169	SAMN07783164	Marine sediment	19.44414 N 93.88871 W	1	-1010	-	-	-
SRR6172069	SAMN07783165	Marine sediment	19.44414 N 93.88871 W	13	-1010	-	-	-
SRR6172171	SAMN07783166	Marine sediment	19.31427 N 92.208 W	7	-50	-	-	-
SRR6172172	SAMN07783167	Marine sediment	22.41024 N 91.77803 W	1	-1326	-	-	-
SRR6172173	SAMN07783168	Marine sediment	22.41024 N 91.77803 W	13	-1326	-	-	-
SRR6172174	SAMN07783169	Marine sediment	19.37008 N 92.31718 W	7	-60	-	-	-
SRR6172274	SAMN07783170	Marine sediment	19.05641 N 92.12449 W	1	-21	-	-	-
SRR6172001	SAMN07783171	Marine sediment	19.05641 N 92.12449 W	13	-21	-	-	-
SRR6172024	SAMN07783172	Marine sediment	19.44414 N 93.88871 W	2	-1010	-	-	-
SRR6172108	SAMN07783173	Marine sediment	19.44414 N 93.88871 W	14	-1010	-	-	-
SRR6172143	SAMN07783174	Marine sediment	19.31427 N 92.208 W	8	-50	-	-	-
SRR6172142	SAMN07783175	Marine sediment	22.41024 N 91.77803 W	2	-1326	-	-	-
SRR6172141	SAMN07783176	Marine sediment	22.41024 N 91.77803 W	14	-1326	-	-	-
SRR6172140	SAMN07783177	Marine sediment	19.37008 N 92.31718 W	8	-60	-	-	-
SRR6172139	SAMN07783178	Marine sediment	19.05641 N 92.12449 W	2	-21	-	-	-
SRR6172138	SAMN07783179	Marine sediment	19.05641 N 92.12449 W	14	-21	-	-	-
SRR6172137	SAMN07783180	Marine sediment	19.44414 N 93.88871 W	3	-1010	-	-	-
SRR6172136	SAMN07783181	Marine sediment	19.44414 N 93.88871 W	15	-1010	-	-	-
SRR6172146	SAMN07783182	Marine sediment	19.31427 N 92.208 W	9	-50	-	-	-
SRR6172145	SAMN07783183	Marine sediment	22.41024 N 91.77803 W	3	-1326	-	-	-
SRR6172222	SAMN07783184	Marine sediment	22.41024 N 91.77803 W	15	-1326	-	-	-
SRR6172223	SAMN07783185	Marine sediment	19.37008 N 92.31718 W	9	-60	-	-	-
SRR6172220	SAMN07783186	Marine sediment	19.05641 N 92.12449 W	3	-21	-	-	-
SRR6172221	SAMN07783187	Marine sediment	19.05641 N 92.12449 W	15	-21	-	-	-
SRR6172218	SAMN07783188	Marine sediment	19.44414 N 93.88871 W	4	-1010	-	-	-
SRR6172219	SAMN07783189	Marine sediment	19.44414 N 93.88871 W	16	-1010	-	-	-
SRR6172216	SAMN07783190	Marine sediment	19.31427 N 92.208 W	10	-50	-	-	-
SRR6172217	SAMN07783191	Marine sediment	22.41024 N 91.77803 W	4	-1326	-	-	-
SRR6172214	SAMN07783192	Marine sediment	22.41024 N 91.77803 W	16	-1326	-	-	-
SRR6172215	SAMN07783193	Marine sediment	19.37008 N 92.31718 W	10	-60	-	-	-
SRR6172194	SAMN07783194	Marine sediment	19.05641 N 92.12449 W	4	-21	-	-	-
SRR6172055	SAMN07783195	Marine sediment	19.05641 N 92.12449 W	16	-21	-	-	-
SRR6172196	SAMN07783196	Marine sediment	19.44414 N 93.88871 W	5	-1010	-	-	-
SRR6172195	SAMN07783197	Marine sediment	19.44414 N 93.88871 W	18	-1010	-	-	-
SRR6172190	SAMN07783198	Marine sediment	19.31427 N 92.208 W	11	-50	-	-	-
SRR6172189	SAMN07783199	Marine sediment	22.41024 N 91.77803 W	5	-1326	-	-	-
SRR6172192	SAMN07783200	Marine sediment	22.41024 N 91.77803 W	18	-1326	-	-	-
SRR6172188	SAMN07783202	Marine sediment	19.05641 N 92.12449 W	5	-21	-	-	-
SRR6172187	SAMN07783203	Marine sediment	19.44414 N 93.88871 W	6	-1010	-	-	-
SRR6172017	SAMN07783204	Marine sediment	19.31427 N 92.208 W	0	-50	-	-	-
SRR6172018	SAMN07783205	Marine sediment	19.31427 N 92.208 W	12	-50	-	-	-
SRR6172102	SAMN07783206	Marine sediment	22.41024 N 91.77803 W	6	-1326	-	-	-
SRR6172020	SAMN07783207	Marine sediment	19.37008 N 92.31718 W	0	-60	-	-	-
SRR6172101	SAMN07783208	Marine sediment	19.37008 N 92.31718 W	12	-60	-	-	-
SRR6172003	SAMN07783209	Marine sediment	19.05641 N 92.12449 W	6	-21	-	-	-
SRR6172033	SAMN07783210	Marine sediment	19.44414 N 93.88871 W	7	-1010	-	-	-
SRR6172036	SAMN07783211	Marine sediment	19.31427 N 92.208 W	1	-50	-	-	-
SRR6172209	SAMN07783212	Marine sediment	19.31427 N 92.208 W	13	-50	-	-	-
SRR6172213	SAMN07783213	Marine sediment	22.41024 N 91.77803 W	7	-1326	-	-	-
SRR6172226	SAMN07783214	Marine sediment	19.37008 N 92.31718 W	1	-60	-	-	-
SRR6172212	SAMN07783215	Marine sediment	19.37008 N 92.31718 W	13	-60	-	-	-
SRR6172268	SAMN07783216	Marine sediment	19.05641 N 92.12449 W	7	-21	-	-	-
SRR6172267	SAMN07783217	Marine sediment	19.44414 N 93.88871 W	8	-1010	-	-	-
SRR6172168	SAMN07783218	Marine sediment	19.31427 N 92.208 W	2	-50	-	-	-
SRR6172273	SAMN07783219	Marine sediment	19.31427 N 92.208 W	14	-50	-	-	-
SRR6172272	SAMN07783220	Marine sediment	22.41024 N 91.77803 W	8	-1326	-	-	-
SRR6172271	SAMN07783221	Marine sediment	19.37008 N 92.31718 W	2	-60	-	-	-
SRR6172135	SAMN07783222	Marine sediment	19.37008 N 92.31718 W	14	-60	-	-	-
SRR6172068	SAMN07783223	Marine sediment	19.05641 N 92.12449 W	8	-21	-	-	-
SRR6172277	SAMN07783224	Marine sediment	19.44414 N 93.88871 W	9	-1010	-	-	-
SRR6172278	SAMN07783225	Marine sediment	19.31427 N 92.208 W	3	-50	-	-	-
SRR6172275	SAMN07783226	Marine sediment	19.31427 N 92.208 W	15	-50	-	-	-
SRR6172276	SAMN07783227	Marine sediment	22.41024 N 91.77803 W	9	-1326	-	-	-
SRR6172281	SAMN07783228	Marine sediment	19.37008 N 92.31718 W	3	-60	-	-	-
SRR6172282	SAMN07783229	Marine sediment	19.37008 N 92.31718 W	15	-60	-	-	-
SRR6172279	SAMN07783230	Marine sediment	19.05641 N 92.12449 W	9	-21	-	-	-
SRR6172280	SAMN07783231	Marine sediment	19.44414 N 93.88871 W	10	-1010	-	-	-
SRR6172269	SAMN07783232	Marine sediment	19.31427 N 92.208 W	4	-50	-	-	-
SRR6172270	SAMN07783233	Marine sediment	19.31427 N 92.208 W	16	-50	-	-	-
SRR6172026	SAMN07783234	Marine sediment	22.41024 N 91.77803 W	10	-1326	-	-	-
SRR6172025	SAMN07783235	Marine sediment	19.37008 N 92.31718 W	4	-60	-	-	-
SRR6172028	SAMN07783236	Marine sediment	19.37008 N 92.31718 W	16	-60	-	-	-
SRR6172027	SAMN07783237	Marine sediment	19.05641 N 92.12449 W	10	-21	-	-	-
SRR6172030	SAMN07783238	Marine sediment	19.44414 N 93.88871 W	11	-1010	-	-	-
SRR6172029	SAMN07783239	Marine sediment	19.31427 N 92.208 W	5	-50	-	-	-
SRR6172032	SAMN07783240	Marine sediment	19.31427 N 92.208 W	18	-50	-	-	-
SRR6172022	SAMN07783242	Marine sediment	19.37008 N 92.31718 W	5	-60	-	-	-
SRR6172021	SAMN07783243	Marine sediment	19.37008 N 92.31718 W	18	-60	-	-	-
SRR6172158	SAMN07783244	Marine sediment	19.05641 N 92.12449 W	11	-21	-	-	-
SRR6172159	SAMN07783245	Marine sediment	20.00893 N 92.38654 W	0	-1240	-	-	-
SRR6172160	SAMN07783246	Marine sediment	20.00893 N 92.38654 W	12	-1240	-	-	-
SRR6172161	SAMN07783247	Marine sediment	18.84839 N 92.07046 W	6	-16	-	-	-
SRR6172162	SAMN07783248	Marine sediment	19.45996 N 94.58494 W	0	-1440	-	-	-
SRR6172163	SAMN07783249	Marine sediment	19.45996 N 94.58494 W	12	-1440	-	-	-
SRR6172164	SAMN07783250	Marine sediment	19.37008 N 92.31718 W	6	-60	-	-	-
SRR6172165	SAMN07783251	Marine sediment	19.43068 N 93.09497 W	0	-583	-	-	-
SRR6172166	SAMN07783252	Marine sediment	19.43068 N 93.09497 W	12	-583	-	-	-
SRR6172167	SAMN07783253	Marine sediment	20.00893 N 92.38654 W	1	-1240	-	-	-
SRR6172244	SAMN07783254	Marine sediment	20.00893 N 92.38654 W	13	-1240	-	-	-
SRR6172243	SAMN07783255	Marine sediment	18.84839 N 92.07046 W	7	-16	-	-	-
SRR6172242	SAMN07783256	Marine sediment	19.45996 N 94.58494 W	1	-1440	-	-	-
SRR6172241	SAMN07783257	Marine sediment	19.45996 N 94.58494 W	13	-1440	-	-	-
SRR6172240	SAMN07783258	Marine sediment	19.37008 N 92.31718 W	7	-60	-	-	-
SRR6172239	SAMN07783259	Marine sediment	19.43068 N 93.09497 W	1	-583	-	-	-
SRR6172238	SAMN07783260	Marine sediment	19.43068 N 93.09497 W	13	-583	-	-	-
SRR6172237	SAMN07783261	Marine sediment	20.00893 N 92.38654 W	2	-1240	-	-	-
SRR6172236	SAMN07783262	Marine sediment	20.00893 N 92.38654 W	14	-1240	-	-	-
SRR6172235	SAMN07783263	Marine sediment	18.84839 N 92.07046 W	8	-16	-	-	-
SRR6172084	SAMN07783264	Marine sediment	19.45996 N 94.58494 W	2	-1440	-	-	-
SRR6172085	SAMN07783265	Marine sediment	19.45996 N 94.58494 W	14	-1440	-	-	-
SRR6172082	SAMN07783266	Marine sediment	19.37008 N 92.31718 W	8	-60	-	-	-
SRR6172083	SAMN07783267	Marine sediment	19.43068 N 93.09497 W	2	-583	-	-	-
SRR6172080	SAMN07783268	Marine sediment	19.43068 N 93.09497 W	14	-583	-	-	-
SRR6172081	SAMN07783269	Marine sediment	20.00893 N 92.38654 W	3	-1240	-	-	-
SRR6172078	SAMN07783270	Marine sediment	20.00893 N 92.38654 W	15	-1240	-	-	-
SRR6172079	SAMN07783271	Marine sediment	18.84839 N 92.07046 W	9	-16	-	-	-
SRR6172088	SAMN07783272	Marine sediment	19.45996 N 94.58494 W	3	-1440	-	-	-
SRR6172089	SAMN07783273	Marine sediment	19.45996 N 94.58494 W	15	-1440	-	-	-
SRR6172128	SAMN07783274	Marine sediment	19.37008 N 92.31718 W	9	-60	-	-	-
SRR6172127	SAMN07783275	Marine sediment	19.43068 N 93.09497 W	3	-583	-	-	-
SRR6172130	SAMN07783276	Marine sediment	19.43068 N 93.09497 W	15	-583	-	-	-
SRR6172129	SAMN07783277	Marine sediment	20.00893 N 92.38654 W	4	-1240	-	-	-
SRR6172124	SAMN07783278	Marine sediment	20.00893 N 92.38654 W	16	-1240	-	-	-
SRR6172123	SAMN07783279	Marine sediment	18.84839 N 92.07046 W	10	-16	-	-	-
SRR6172126	SAMN07783280	Marine sediment	19.45996 N 94.58494 W	4	-1440	-	-	-
SRR6172125	SAMN07783281	Marine sediment	19.45996 N 94.58494 W	16	-1440	-	-	-
SRR6172134	SAMN07783282	Marine sediment	19.37008 N 92.31718 W	10	-60	-	-	-
SRR6172133	SAMN07783283	Marine sediment	19.43068 N 93.09497 W	4	-583	-	-	-
SRR6171996	SAMN07783284	Marine sediment	19.43068 N 93.09497 W	16	-583	-	-	-
SRR6171997	SAMN07783285	Marine sediment	20.00893 N 92.38654 W	5	-1240	-	-	-
SRR6171998	SAMN07783286	Marine sediment	20.00893 N 92.38654 W	18	-1240	-	-	-
SRR6171999	SAMN07783287	Marine sediment	29.122783 N 87.867733 W	8	-1100	-	-	-
SRR6171992	SAMN07783288	Marine sediment	19.45996 N 94.58494 W	5	-1440	-	-	-
SRR6171993	SAMN07783289	Marine sediment	19.45996 N 94.58494 W	18	-1440	-	-	-
SRR6171994	SAMN07783290	Marine sediment	19.37008 N 92.31718 W	11	-60	-	-	-
SRR6171995	SAMN07783291	Marine sediment	19.43068 N 93.09497 W	5	-583	-	-	-
SRR6172287	SAMN07783292	Marine sediment	29.122783 N 87.867733 W	9	-1100	-	-	-
SRR6172288	SAMN07783293	Marine sediment	20.00893 N 92.38654 W	6	-1240	-	-	-
SRR6172040	SAMN07783294	Marine sediment	18.84839 N 92.07046 W	0	-16	-	-	-
SRR6172038	SAMN07783296	Marine sediment	19.45996 N 94.58494 W	6	-1440	-	-	-
SRR6172037	SAMN07783297	Marine sediment	19.37008 N 92.31718 W	0	-60	-	-	-
SRR6172044	SAMN07783298	Marine sediment	19.37008 N 92.31718 W	12	-60	-	-	-
SRR6172043	SAMN07783299	Marine sediment	19.43068 N 93.09497 W	6	-583	-	-	-
SRR6172042	SAMN07783300	Marine sediment	28.220867 N 89.0695 W	8	-1192	-	-	-
SRR6172041	SAMN07783301	Marine sediment	20.00893 N 92.38654 W	7	-1240	-	-	-
SRR6172035	SAMN07783302	Marine sediment	18.84839 N 92.07046 W	1	-16	-	-	-
SRR6172034	SAMN07783303	Marine sediment	18.84839 N 92.07046 W	13	-16	-	-	-
SRR6172257	SAMN07783304	Marine sediment	19.45996 N 94.58494 W	7	-1440	-	-	-
SRR6172258	SAMN07783305	Marine sediment	19.37008 N 92.31718 W	1	-60	-	-	-
SRR6172255	SAMN07783306	Marine sediment	19.37008 N 92.31718 W	13	-60	-	-	-
SRR6172256	SAMN07783307	Marine sediment	19.43068 N 93.09497 W	7	-583	-	-	-
SRR6172261	SAMN07783308	Marine sediment	28.220867 N 89.0695 W	9	-1192	-	-	-
SRR6172262	SAMN07783309	Marine sediment	20.00893 N 92.38654 W	8	-1240	-	-	-
SRR6172259	SAMN07783310	Marine sediment	18.84839 N 92.07046 W	2	-16	-	-	-
SRR6172260	SAMN07783311	Marine sediment	18.84839 N 92.07046 W	14	-16	-	-	-
SRR6172263	SAMN07783312	Marine sediment	19.45996 N 94.58494 W	8	-1440	-	-	-
SRR6172006	SAMN07783314	Marine sediment	19.37008 N 92.31718 W	14	-60	-	-	-
SRR6172005	SAMN07783315	Marine sediment	19.43068 N 93.09497 W	8	-583	-	-	-
SRR6172007	SAMN07783317	Marine sediment	20.00893 N 92.38654 W	9	-1240	-	-	-
SRR6172010	SAMN07783318	Marine sediment	18.84839 N 92.07046 W	3	-16	-	-	-
SRR6172009	SAMN07783319	Marine sediment	18.84839 N 92.07046 W	15	-16	-	-	-
SRR6172012	SAMN07783320	Marine sediment	19.45996 N 94.58494 W	9	-1440	-	-	-
SRR6172011	SAMN07783321	Marine sediment	19.37008 N 92.31718 W	3	-60	-	-	-
SRR6172014	SAMN07783322	Marine sediment	19.37008 N 92.31718 W	15	-60	-	-	-
SRR6172013	SAMN07783323	Marine sediment	19.43068 N 93.09497 W	9	-583	-	-	-
SRR6172057	SAMN07783324	Marine sediment	29.19605 N 88.8702 W	9	-50	-	-	-
SRR6172056	SAMN07783325	Marine sediment	20.00893 N 92.38654 W	10	-1240	-	-	-
SRR6172058	SAMN07783327	Marine sediment	18.84839 N 92.07046 W	16	-16	-	-	-
SRR6172061	SAMN07783328	Marine sediment	19.45996 N 94.58494 W	10	-1440	-	-	-
SRR6172060	SAMN07783329	Marine sediment	19.37008 N 92.31718 W	4	-60	-	-	-
SRR6172063	SAMN07783330	Marine sediment	19.37008 N 92.31718 W	16	-60	-	-	-
SRR6172062	SAMN07783331	Marine sediment	19.43068 N 93.09497 W	10	-583	-	-	-
SRR6172065	SAMN07783332	Marine sediment	28.220867 N 89.0695 W	8	-1192	-	-	-
SRR6172064	SAMN07783333	Marine sediment	20.00893 N 92.38654 W	11	-1240	-	-	-
SRR6172000	SAMN07783334	Marine sediment	18.84839 N 92.07046 W	5	-16	-	-	-
SRR6172002	SAMN07783335	Marine sediment	18.84839 N 92.07046 W	18	-16	-	-	-
SRR6172087	SAMN07783336	Marine sediment	19.45996 N 94.58494 W	11	-1440	-	-	-
SRR6172107	SAMN07783337	Marine sediment	19.37008 N 92.31718 W	5	-60	-	-	-
SRR6172186	SAMN07783338	Marine sediment	19.37008 N 92.31718 W	18	-60	-	-	-
SRR6172019	SAMN07783339	Marine sediment	19.43068 N 93.09497 W	11	-583	-	-	-
SRR6172004	SAMN07783340	Marine sediment	28.220867 N 89.0695 W	9	-1192	-	-	-
SRR6172170	SAMN07783341	Marine sediment	29.1227 N 87.266217 W	0	-1146	-	-	-
[truncated: 2,966 more rows]

## Sheet: Description
Supplementary Table 1. Metadata of the 16S rRNA gene amplicon datasets where PAUC43f was detected.
