# Supplementary material for: Distribution, abundance, and ecogenomics of the Palauibacterales, a new cosmopolitan thiamine-producing order within the Gemmatimonadota phylum
Source: mSystems. 2023 Jun 22;8(4):e00215-23. doi: 10.1128/msystems.00215-23 (PMC10469786; doi:10.1128/msystems.00215-23)
Supplement: Table S2 — First worksheet, pairwise Wilcoxon test between the abundance of PAUC43f in different environments (see Figure 1). P-values were corrected by Bonferroni. Only groups with more than 16 samples were tested to avoid biased results due to small sample size. Second and following worksheets, pairwise Wilcoxon test for the abundance of each PAUC43f genus in different environments (see Figure 3). P-values were corrected by Bonferroni. Only groups with more than 16 samples were tested to avoid biased results due to small sample size. [file msystems.00215-23-s0009.xlsx]

## Sheet: Wilcoxon_pairwise_environments
	Coral	Estuary	Fish	Hydrothermal	Hypersaline	Marine sediment mat	Oyster	Sea water	Marine sediment	Soil
Estuary	0.0860055	-	-	-	-	-	-	-	-	-
Fish	1	0.0144481	-	-	-	-	-	-	-	-
Hydrothermal	1	0.000261326	1	-	-	-	-	-	-	-
Hypersaline	1	1	1	1	-	-	-	-	-	-
Marine sediment mat	1	0.000123798	1	1	1	-	-	-	-	-
Oyster	1	1	1	1	1	1	-	-	-	-
Sea water	1.17684e-09	2.65084e-41	1	1	1	1	0.0561221	-	-	-
Marine sediment	5.966e-05	0.0631723	0.00869154	0.014487	1	0.00248548	0.0782814	1.60913e-90	-	-
Soil	1.28819e-07	9.57937e-06	0.000676037	0.000969682	1	3.40264e-05	0.0202212	1.26348e-95	1	-
Sponge	3.72932e-16	1.48014e-18	1.76582e-07	6.60421e-06	1	7.76608e-08	9.18111e-07	5.73549e-73	1.85513e-09	1.72922e-07

## Sheet: Description
Supplementary Table 2. First worksheet, pairwise Wilcoxon test between the abundance of PAUC43f in different environments (see Figure 1). P-values were corrected by Bonferroni. Only groups with more than 16 samples were tested to avoid biased results due to small sample size. Second and following worksheets, pairwise Wilcoxon test between the abundance of each PAUC43f genus in different environme…

## Sheet: Wilcoxon_pairwise_test_Genus1
	Estuary	Marine sediment	Oyster	Sea water
Marine sediment	0.687002	-	-	-
Oyster	0.0339788	0.520688	-	-
Sea water	2.73863e-12	5.42933e-09	0.607145	-
Soil	6.4075e-15	6.84722e-10	1	1

## Sheet: Wilcoxon_pairwise_test_Genus2
	Estuary	Marine sediment	Oyster	Sea water
Marine sediment	1	-	-	-
Oyster	0.732595	0.013091	-	-
Sea water	1	0.314657	0.00072789	-
Soil	0.0829369	3.61135e-18	3.2776e-12	0.0136291

## Sheet: Wilcoxon_pairwise_test_Genus3
	Estuary	Marine sediment	Oyster	Sea water
Marine sediment	3.31655e-15	-	-	-
Oyster	0.00220297	1	-	-
Sea water	1	0.00363046	0.600125	-
Soil	6.66547e-10	1	1	0.0124805

## Sheet: Wilcoxon_pairwise_test_Genus4
	Estuary	Fish	Marine sediment	Sea water
Fish	0.0868147	-	-	-
Marine sediment	1.56253e-07	1	-	-
Sea water	6.84259e-05	1	1	-
Soil	8.44195e-23	0.784909	4.32205e-09	0.0777059

## Sheet: Wilcoxon_pairwise_test_Genus5
	Estuary	Marine sediment	Sea water
Marine sediment	1.47069e-12	-	-
Sea water	3.14091e-07	0.0308029	-
Soil	2.56343e-08	4.84437e-06	1

## Sheet: Wilcoxon_pairwise_test_Genus6
	Estuary	Marine sediment	Sea water
Marine sediment	2.70435e-24	-	-
Sea water	1	1.60949e-07	-
Soil	6.05191e-17	0.0157489	1.43709e-05

## Sheet: Wilcoxon_pairwise_test_Genus7
	Marine sediment
Soil	1.09052e-47

## Sheet: Wilcoxon_pairwise_test_Genus8
	Estuary	Marine sediment	Sea water
Marine sediment	1.68175e-06	-	-
Sea water	1	0.041339	-
Soil	1	0.00044803	1

[truncated: 6 more sheets: Wilcoxon_pairwise_test_Genus9, Wilcoxon_pairwise_test_Genus12, Wilcoxon_pairwise_test_Genus13, Wilcoxon_pairwise_test_Genus14, Wilcoxon_pairwise_test_Genus15, Wilcoxon_pairwise_test_Genus16]
