# Supplementary material for: Distribution, abundance, and ecogenomics of the Palauibacterales, a new cosmopolitan thiamine-producing order within the Gemmatimonadota phylum
Source: mSystems. 2023 Jun 22;8(4):e00215-23. doi: 10.1128/msystems.00215-23 (PMC10469786; doi:10.1128/msystems.00215-23)
Supplement: Table S3 — First worksheet, general characteristics of Palauibacterales MAGs. aStrain heterogeneity. bMAG abundance is shown as a percentage of recruited reads from the total metagenome reads. CMAG normalized abundance is shown as the number of recruited reads divided by metagenome and genome size. Second worksheet, protologue for the new described taxa within the Palauibacterales order. Third and following worksheets, annotation of predicted proteins from MAGs using the KEGG KO, Pfam, CDD, SMART, TIGRFAM, and AntiSMASH. [file msystems.00215-23-s0010.xlsx]

## Sheet: MAGs_Features
Bin ID	Species	Contigs	Size	Estimated size	%GC	16S (Genus)	Completness (%)	Contamination (%)	SHa (%)	Abundanceb (%)	Normalized abundancec	Origin	BioSample	Accession	Reference
GCA_004357565.1	19	138	946820	1886847	60.761	No	50.18	4.82	11.11	NA	NA	Marine sediment	SAMN11097040	GCA_004357565.1	Eloe-Fadrosh et al., unpublished
GCA_004524915.1	20	432	1628165	2645702	60.472	No	61.54	2.2	0	NA	NA	Marine sediment	SAMN11127091	GCA_004524915.1	Rasigraf et al., unpublished
GCA_009836005.1	5	114	3599158	3764810	69.441	No	95.6	3.3	0	2.05831	5.71888	Sponge	SAMN12598469	GCA_009836005.1	Engelberts et al., 2020
GCA_009836275.1	3	494	1987548	3551730	68.905	No	55.96	0	0	0.468722	2.35829	Sponge	SAMN12598456	GCA_009836275.1	Engelberts et al., 2020
GCA_009836785.1	3	484	2163414	3639660	69.111	No	59.44	2.2	50	0.400753	1.85241	Sponge	SAMN12598430	GCA_009836785.1	Engelberts et al., 2020
GCA_009837975.1	1	159	3454019	3697697	68.842	No	93.41	3.3	0	1.15956	3.35715	Sponge	SAMN12598371	GCA_009837975.1	Engelberts et al., 2020
GCA_009838765.1	2	96	3603938	3813287	69.048	No	94.51	3.3	0	12.5239	34.7505	Sponge	SAMN12598330	GCA_009838765.1	Engelberts et al., 2020
GCA_009840115.1	5	71	3403461	3601165	69.487	No	94.51	3.3	0	1.7328	5.09128	Sponge	SAMN12598264	GCA_009840115.1	Engelberts et al., 2020
GCA_009841005.1	1	158	3163883	3347670	69.032	No	94.51	3.36	0	0.5515	1.74311	Sponge	SAMN12598220	GCA_009841005.1	Engelberts et al., 2020
GCA_009841015.1	3	219	3760526	3936075	69.106	No	95.54	3.3	0	0.7	1.86144	Sponge	SAMN12598219	GCA_009841015.1	Engelberts et al., 2020
GCA_009842445.1	1	342	3236097	3706869	68.896	No	87.3	2.2	0	0.662148	2.04613	Sponge	SAMN12598705	GCA_009842445.1	Engelberts et al., 2020
VYDQ01000000	2	196	3551893	3758219	69.018	No	94.51	3.3	0	1.26586	3.56389	Sponge	SAMN12598661	GCA_009843325.1	Engelberts et al., 2020
VYCV01000000	1	309	3082878	3421238	69.077	No	90.11	4.5	0	0.511645	1.65963	Sponge	SAMN12598640	GCA_009843765.1	Engelberts et al., 2020
GCA_009845855.1	2	120	3657233	3825558	68.837	No	95.6	3.3	0	1.99333	5.45037	Sponge	SAMN12598534	GCA_009845855.1	Engelberts et al., 2020
GCA_009846385.1	1	424	2999705	3547847	68.984	No	84.55	2.2	0	1.27454	4.24889	Sponge	SAMN12598509	GCA_009846385.1	Engelberts et al., 2020
GCA_011774835.1	22	149	3760514	4108055	66.748	No	91.54	4.4	0	NA	NA	Marine sediment	SAMN13684321	GCA_011774835.1	Chandrashekar et al., unpublished
GCA_012270965.1	9	99	3562629	3953644	68.956	No	90.11	3.3	0	NA	NA	Sponge	SAMN12097974	GCA_012270965.1	Robbins et al., 2019
GCA_013042495.1	16	511	2642080	3136000	65.22	No	84.25	4.46	20	0.0574012	0.217258	Marine sediment	SAMN14538065	GCA_013042495.1	Chen et al., unpublished
GCA_016209945.1	24	169	1732972	2102611	69.304	No	82.42	0.1	0	0.0229334	0.132335	Ground water	SAMN15436101	GCA_016209945.1	He et al., 2021
GCA_016649455.1	12	658	3247487	3630099	64.91	No	89.46	1.75	66.67	NA	NA	Marine sediment	SAMN16871464	GCA_016649455.1	Liang et al., 2021
GCA_018679175.1	16	562	1983385	3295207	65.019	No	60.19	4.08	5.88	0.02911	0.146769	Marine sediment	SAMN19246947	GCA_018679175.1	Chen et al., unpublished
Bin_S43_010	11	308	2799597	2962223	65.565	No	94.51	4.95	16.67	0.255645	0.913151	Marine sediment	SAMN28450417	GCA_023553935.1	This work (sample from station 2 in Aldeguer-Riquelme et al., 2022)
Bin_S212_14	11	88	2387045	2602819	65.517	Yes (4)	91.71	3.3	0	0.472465	1.97929	Marine sediment	SAMN28450416	GCA_023553945.1	This work (sample from station 13 in Aldeguer-Riquelme et al., 2022)
Bin_M51_014	11	235	2719955	2877955	65.519	No	94.51	2.75	0	0.198034	0.72808	Marine sediment	SAMN28450411	GCA_023554075.1	This work (sample from station 3 in Aldeguer-Riquelme et al., 2022)
Bin_M42_016	11	78	1799666	2243413	65.373	Yes (4)	80.22	1.1	0	0.0683685	0.379896	Marine sediment	SAMN28450410	GCA_023554125.1	This work (sample from station 2 in Aldeguer-Riquelme et al., 2022)
Bin_M15_27	11	604	2793946	3100595	65.516	Yes (4)	90.11	0	0	1.63952	5.86813	Marine sediment	SAMN28450406	GCA_023554215.1	This work (sample from station 10 in Aldeguer-Riquelme et al., 2022)
Bin_S182_010	11	257	2980185	3081887	65.472	No	96.7	3.3	0	0.258703	0.868077	Marine sediment	SAMN28450415	GCA_023554235.1	This work (sample from station 21 in Aldeguer-Riquelme et al., 2022)
Bin_M162_005	11	197	2934314	3079028	65.488	Yes (4)	95.3	3.3	0	0.344832	1.17517	Marine sediment	SAMN28450408	GCA_023554245.1	This work (sample from station 20 in Aldeguer-Riquelme et al., 2022)
Bin_S162_007	13	280	2573992	2739455	66.451	No	93.96	3.6	16.67	0.246482	0.957587	Marine sediment	SAMN28450414	GCA_023554335.1	This work (sample from station 20 in Aldeguer-Riquelme et al., 2022)
Bin_S15_23	11	531	2769550	3058249	65.511	Yes (4)	90.56	0.55	0	1.09181	3.94218	Marine sediment	SAMN28450407	GCA_023554395.1	This work (sample from station 10 in Aldeguer-Riquelme et al., 2022)
Bin_S91_007	11	166	2340983	2531066	65.515	No	92.49	3.3	0	0.280299	1.19736	Marine sediment	SAMN28450420	GCA_023554405.1	This work (sample from station 5 in Aldeguer-Riquelme et al., 2022)
Bin_S43_056	14	396	2710074	3265543	65.57	Yes (2)	82.99	3.3	0	0.047297	0.174523	Marine sediment	SAMN28450418	GCA_023554435.1	This work (sample from station 2 in Aldeguer-Riquelme et al., 2022)
Bin_S162_005	11	153	2826554	2923013	65.488	Yes (4)	96.7	4.4	25	0.366366	1.29616	Marine sediment	SAMN28450413	GCA_023554445.1	This work (sample from station 20 in Aldeguer-Riquelme et al., 2022)
Bin_M92_019	11	219	2740149	2866265	65.415	Yes (4)	95.6	4.4	25	0.159296	0.58134	Marine sediment	SAMN28450412	GCA_023554465.1	This work (sample from station 5 in Aldeguer-Riquelme et al., 2022)
Bin_M182_011	11	153	2696093	2852707	65.485	Yes (4)	94.51	4.4	25	0.193181	0.716522	Marine sediment	SAMN28450409	GCA_023554515.1	This work (sample from station 21 in Aldeguer-Riquelme et al., 2022)
Bin_S53_006	11	260	2329960	2493002	65.438	No	93.46	2.75	33.33	0.68061	2.92112	Marine sediment	SAMN28450419	GCA_023554595.1	This work (sample from station 3 in Aldeguer-Riquelme et al., 2022)
IRC2_bin_12	7	180	3551308	3801850	69.264	No	93.41	3.3	0	0.938636	2.64307	Sponge	SAMN15855242	GCA_026705295.1	Robbins et al., 2021
IRC1_bin_13	6	43	3603896	3951207	69.287	No	91.21	3.3	0	1.96032	5.43944	Sponge	SAMN15855206	GCA_026705985.1	Robbins et al., 2021
RHO1_bin_50	6	58	4078012	4314900	68.888	No	94.51	4.4	0	5.38099	13.1951	Sponge	SAMEA112232480	GCA_947581625	Robbins et al., 2021
IRC4_bin_13	1	52	3197555	3423140	68.94	No	93.41	3.3	0	1.48352	4.63955	Sponge	SAMEA112232477	GCA_947581785	Robbins et al., 2021
RHO2_bin_49	4	54	3475617	3637866	69.01	Yes (16)	95.54	3.3	0	2.71948	7.82446	Sponge	SAMEA112232478	GCA_947581735	Robbins et al., 2021
RHO3_bin_38	4	43	3421550	3754169	69.047	Yes (16)	91.14	3.3	0	6.58639	19.2497	Sponge	SAMEA112232479	GCA_947581695	Robbins et al., 2021
IRC3_bin_28	8	79	3616708	3783167	69.294	No	95.6	3.3	0	1.37788	3.80976	Sponge	SAMEA112232481	GCA_947581915	Robbins et al., 2021
3300027962_15	18	199	2956959	3075360	71.681	No	96.15	4.4	0	0.618866	2.09291	Marine sediment	SAMEA112232488	GCA_947581645	Kimbrel, unpublished
3300025550_6	15	399	2468409	3066728	67.082	No	80.49	3.85	0	0.233639	0.946515	Marine sediment	SAMEA112232483	GCA_947581935	Tringe, unpublished
3300020477_45	10	291	2408438	3408971	52.818	No	70.65	3.3	0	0.130072	0.540069	Marine water	SAMEA112232482	GCA_947581655	Sunawaga et al., 2015
3300026122_2	17	273	2964121	3260500	71.34	Yes	90.91	3.3	0	0.479566	1.6179	Saline soil	SAMEA112232485	GCA_947581685	Zhou et al., 2022
3300026127_2	17	119	3341153	3455174	71.375	Yes	96.7	3.3	0	0.984313	2.94603	Saline soil	SAMEA112232486	GCA_947581615	Zhou et al., 2022
3300026196_11	17	67	3192904	3587130	71.255	Yes	89.01	3.3	0	1.4383	4.50469	Saline soil	SAMEA112232487	GCA_947581725	Zhou et al., 2022
3300025554_5	15	315	2894191	3173107	67.106	Yes (2)	91.21	2.2	0	0.2	0.691039	Marine sediment	SAMEA112232484	GCA_947581745	Tringe, unpublished
3300027893_57	21	400	2220676	3719725	65.369	No	59.7	0.06	100	0.255188	1.14915	Marine sediment	SAMEA112232489	GCA_947581845	Seitz et al., 2016
TVG05_bin235	23	179	2385795	2510042	63.624	No	95.05	4.4	25	0.0841087	0.35254	Marine sediment	SAMEA112232490	GCA_947581815	Zeng et al., 2022

## Sheet: Description
Supplementary Table 3. First worksheet, general characteristics of Palauibacterales MAGs. aStrain heterogeneity. bMAG abundance is shown as percentage of recruited reads from the total metagenome reads. CMAG normalized abundance is shown as number of recruited reads divided by metagenome and genome size. Second worksheet, protologue for the new described taxa within the Palauibacterales order. Th…

## Sheet: Protologue
Proposed taxon	Etymology	Nomenclatural type
Order Palauibacterales	[Pa.la.ui.bac.te.ra'les] N.L. masc. n. Palauibacter, referring to the type genus Palauibacter; -ales, ending to denote an order; N.L. fem. pl. n. Palauibacterales, the Palauibacter order	Family Palauibacteraceae
Family Palauibacteraceae	[Pa.la.ui.bac.te.ra'ce.ae] N.L. masc. n. Palauibacter, referring to the type genus Palauibacter; -aceae, ending to denote a family; N.L. fem. pl. n. Palauibacteraceae, the Palauibacter family	Genus Palauibacter
Genus Palauibacter	[Pa.la.ui.bac'ter] N.L. n. Palau, Republic of Palau; N.L. masc. n. bacter, rod; N.L. masc. n. Palauibacter, Bacteria from the Republic of Palau	Species Palauibacter soopunensis
Species Palauibacter soopunensis	[so.o.pu.nen'sis] N.L. masc. n. soopunensis, From Soopun, the aboriginal name of Esk island, where this genome was recovered	Genomic assembly: GCA_947581735
Species Palauibacter polyketidifaciens	[po.ly.ke.ti.di.fa.ci'ens] Gr. neut. n. polyketidum, Polyketide; L. pres. part. faciens, Making; N.L. masc. part. adj. polyketidifaciens, polyketide synthesizer	Genomic assembly: GCA_947581785
Species Palauibacter ramosifaciens	[ra.mo.si.fa'ciens] L. masc. adj. ramosus, Branching, having many branches; L. pres. part. faciens, Making; N.L. masc. n. ramosifaciens, branched synthesizer, referring to branched-chain amino acids	Genomic assembly: GCA_009845855.1
Species Palauibacter denitrificans	[de.ni.tri.fi'cans] N.L. v. denitrifico, to denitrify; N.L. masc. part. adj. denitrificans, denitrifying	Genomic assembly: GCA_009841015.1
Species Palauibacter irciniicola	[ir.ci.ni.i'co.la] N.L. fem. n. Ircinia , name of the sponge genus; L. masc. /fem. n. suff. -cola, inhabitant; L. masc. n. irciniicola, inhabitant of Ircinia	Genomic assembly: GCA_009836005.1
Species Palauibacter rhopaloidicola	[rho.pa.loi.di'co.la] N.L. masc. n. Rhopaloides, name of the sponge genus; L. masc/fem. n. suff. -cola, inhabitant; N.L. masc. n. rhopaloidicola, inhabitant of Rhopaloides	Genomic assembly: GCA_947581625
Species Palauibacter australiensis	[a.us.tra.li.en'sis] N.L. masc. adj. australiensis, of or belonging to Australia	Genomic assembly: GCA_026705295.1
Species Palauibacter scopulicola	[s.co.pu.li'co.la] L. masc. n. scopulus, reef, rock under the sea; L. masc. or fem. n. suff. -cola, inhabitant; N.L. masc. n. scopulicola, inhabitant of reefs, rocks under the sea	Genomic assembly: GCA_947581915
Species Palauibacter poriticola	[po.ri.ti'co.la] N.L. n. Porites , name of the coral genus; L. masc. /fem. n. suff. -cola, inhabitant; L. masc. n. poriticola, inhabitant of Porites	Genomic assembly: GCA_012270965.1
Genus Carthagonibacter	[Car.tha.go.ni.bac'ter] N.L. n. Carthago, Carthago nova or Carthago spartaria, nowadays known as Cartagena, city in the southeast of Spain; N.L. masc. n. bacter, rod; N.L. masc. n. Carthagonibacter, bacterium from Carthago Nova, a city close to its isolation place	Species Carthagonibacter metallireducens
Species Carthagonibacter metallireducens	[me.ta.lli.re.du'cens] L. neut. n. metallum, metal; L. pres. part. reducens, leading back, bringing back and in chemistry converting to a different oxidation state; N.L. masc. part. adj. metallireducens, reducing metal	Genomic assembly: GCA_023554445.1
Genus Benthicola	[Ben.thi'co.la] Gr. masc. n. benthos, bottom of a body water; L. masc. /fem. n. -cola, inhabitant; L. masc. n. Benthicola, inhabitant of the bottom of a body water	Species Benthicola marisminoris
Species Benthicola marisminoris	[ma.ris.mi.no'ris] N.L. gen. n. marisminoris, referring to the Mar Menor lagoon, the site of isolation, located in Murcia, Spain	Genomic assembly: GCA_023554335.1
Species Benthicola azotiphoros	[a.zo.ti.pho'rus] N.L. neut. n. azotum, Nitrogen; Gr. masc. n. phoros, carry, bring; N.L. masc. n. azotiphorus, nitrogen carrying bacteria, refering to the modification of nitrogen compounds	Genomic assembly: GCA_947581745
Genus Humimonas	[Hu.mi.mo'nas] L. masc. /fem. n. humus, Soil, ground; L. fem. n. monas, A unit; N.L. fem. n. Humimonas, A monad from soil	Species Humimonas hydrogenitrophica
Species Humimonas hydrogenitrophica	[hy.dro.ge.ni.tro.phi'ca] N.L. neut. n. hydrogenum, Hydrogen; Gr. masc. adj. trophikos, nursing, tending or feeding; N.L. fem. adj. hydrogenitrophica, feeding on hydrogen, referring to the ability of the micro-organism to grow with H2/CO2 as energy source	Genomic assembly: GCA_947581615
Genus Caribbeanibacter	[Ca.rib.bea.ni.bac'ter] N.L. n. caribbean, Referring to the Caribbean Islands; N.L. masc. n. bacter, rod; N.L. masc. n. Caribbeanibacter, Rod from the Caribbean Islands	Species Caribbeanibacter denitrificans
Species Caribbeanibacter nitroreducens	[ni.tro.re.du'cens] Gr. neut. n. nitron, Nitrate, nitrite; L. pres. part. reducens, leading back, bringing back and in chemistry converting to a different oxidation state; N.L. masc. part. adj. nitroreducens, referring to nitrite reducing organism	Genomic assembly: GCA_947581645
Genus Kutchimonas	[Kut.chi.mo'nas] N.L. n. Kutch, Gulf of Kutch located in India; L. fem. n. monas, A unit; N.L. fem. n. Kutchimonas, A monad from the gulf of Kutch	Species Kutchimonas denitrificans
Species Kutchimonas denitrificans	[de.ni.tri.fi'cans] N.L. v. denitrifico, to denitrify; N.L. fem. part. adj. denitrificans, denitrifying	Genomic assembly: GCA_011774835.1
Genus Indicimonas	[In.di.ci.mo'nas] N.L. masc. n. indicus, referring to the Indian ocean; L. fem. n. monas, A unit; N.L. fem. n. Indicimonas, A monad from the Indian Ocean	Species Indicimonas acetifermentans
Species Indicimonas acetifermentans	[a.ce.ti.fer.men'tans] N.L. neut. n. acetum, vinegar; L. part. adj. fermentans, Fermenting; N.L. fem. part. adj. acetifermentans, vinegar or acetic acid fermenting bacteria	Genomic assembly: GCA_947581815

## Sheet: KEGG KO
Function	KO_number	3300020477_45	3300025550_6	3300025554_5	3300026122_2	3300026127_2	3300026196_11	3300027893_57	3300027962_15	Bin_M15_27	Bin_M162_005	Bin_M182_011	Bin_M42_016	Bin_M51_014	Bin_M92_019	Bin_S15_23	Bin_S162_005	Bin_S162_007	Bin_S182_010	Bin_S212_14	Bin_S43_010	Bin_S43_056	Bin_S53_006	Bin_S91_007	GCA_004357565.1	GCA_004524915.1	GCA_009836005.1	GCA_009836275.1	GCA_009836785.1	GCA_009837975.1	GCA_009838765.1	GCA_009840115.1	GCA_009841005.1	GCA_009841015.1	GCA_009842445.1	GCA_009845855.1	GCA_009846385.1	GCA_011774835.1	GCA_012270965.1	GCA_013042495.1	GCA_016209945.1	GCA_016649455.1	GCA_018679175.1	IRC1_bin_13	IRC2_bin_12	IRC3_bin_28	IRC4_bin_13	RHO1_bin_50	RHO2_bin_49
homoserine dehydrogenase [EC:1.1.1.3]	K00003	0	1	1	0	0	0	0	0	1	0	0	0	1	0	1	1	1	0	0	0	1	0	0	0	0	0	0	0	0	0	0	0	0	0	0	0	0	0	1	0	1	1	0	0	0	0	0	0
glycerol dehydrogenase [EC:1.1.1.6]	K00005	0	0	0	1	1	1	0	0	0	0	0	0	0	0	0	0	0	0	0	0	0	0	0	0	0	0	0	0	0	0	0	0	0	0	0	0	0	0	0	0	0	0	0	0	0	0	0	0
UDPglucose 6-dehydrogenase [EC:1.1.1.22]	K00012	0	1	1	1	1	1	1	1	1	1	1	1	1	1	1	1	1	1	1	1	0	1	1	1	1	1	0	0	1	1	1	1	1	1	1	1	1	1	0	1	1	2	1	1	1	1	1	1
histidinol dehydrogenase [EC:1.1.1.23]	K00013	0	0	0	1	1	1	0	1	1	1	1	1	1	1	1	1	1	1	1	1	0	1	0	0	0	0	1	0	1	0	0	1	1	1	0	0	0	0	0	1	0	0	0	0	0	1	0	1
shikimate dehydrogenase [EC:1.1.1.25]	K00014	1	0	0	1	1	1	0	1	1	1	1	1	1	1	0	1	1	1	1	1	1	1	1	0	0	1	1	0	1	1	1	1	1	1	1	1	1	1	1	0	1	1	1	1	1	1	1	1
glyoxylate reductase [EC:1.1.1.26]	K00015	0	0	1	0	0	0	0	0	0	0	0	0	0	0	0	0	1	0	0	0	0	0	0	0	0	0	0	0	0	0	0	0	0	0	0	0	0	0	0	0	1	0	0	0	0	0	0	0
3-hydroxybutyrate dehydrogenase [EC:1.1.1.30]	K00019	0	1	1	0	0	0	0	0	1	2	1	1	1	2	1	2	1	1	1	2	1	1	1	0	1	1	1	2	1	1	1	1	3	2	1	2	0	0	1	0	1	2	2	1	2	2	1	0
hydroxymethylglutaryl-CoA reductase (NADPH) [EC:1.1.1.34]	K00021	0	0	0	0	0	0	0	1	0	0	0	0	0	0	0	0	0	0	0	0	0	0	0	0	0	0	0	0	0	0	0	0	0	0	0	0	0	0	0	0	0	0	0	0	0	0	0	0
malate dehydrogenase [EC:1.1.1.37]	K00024	1	1	0	1	1	1	1	1	1	1	1	1	1	1	1	1	1	1	1	1	1	1	1	0	1	1	1	0	1	1	1	1	0	1	1	1	1	1	0	1	1	1	1	1	1	1	2	1
malate dehydrogenase (oxaloacetate-decarboxylating) [EC:1.1.1.38]	K00027	0	1	1	1	1	1	1	1	1	1	1	0	1	1	1	1	1	1	0	1	0	0	1	0	0	0	0	0	0	0	0	0	0	0	0	0	1	0	1	0	1	0	0	0	0	0	1	0
malate dehydrogenase (oxaloacetate-decarboxylating)(NADP+) [EC:1.1.1.40]	K00029	0	0	0	0	0	0	0	0	0	0	0	0	0	0	0	0	0	0	0	0	0	1	0	0	0	0	0	0	0	0	0	0	0	0	0	0	0	0	0	0	0	0	0	0	0	0	0	0
isocitrate dehydrogenase (NAD+) [EC:1.1.1.41]	K00030	0	0	1	1	1	1	0	1	1	1	1	1	1	1	1	1	1	1	1	1	1	0	1	1	0	1	0	0	1	1	1	1	1	1	1	1	1	1	1	1	1	1	1	1	1	1	1	1
isocitrate dehydrogenase [EC:1.1.1.42]	K00031	0	0	1	1	1	1	0	1	1	1	1	1	1	1	1	1	1	1	1	1	1	1	1	0	1	1	0	1	1	1	1	1	1	1	1	1	0	0	1	1	1	1	1	1	1	1	1	1
6-phosphogluconate dehydrogenase [EC:1.1.1.44 1.1.1.343]	K00033	0	1	1	1	1	1	0	0	0	0	0	0	0	0	0	0	0	0	0	0	0	0	0	0	0	0	0	0	0	0	0	0	0	0	0	0	1	0	0	1	0	0	0	0	0	0	0	0
glucose 1-dehydrogenase [EC:1.1.1.47]	K00034	0	0	0	0	0	0	0	0	0	0	0	0	0	0	0	0	0	0	0	0	0	0	0	1	0	0	1	1	2	2	1	2	2	2	2	0	0	1	0	0	0	0	2	2	1	2	1	1
glucose-6-phosphate 1-dehydrogenase [EC:1.1.1.49 1.1.1.363]	K00036	0	1	1	1	1	1	1	0	0	0	0	0	0	0	0	0	0	0	0	0	0	0	0	0	0	0	0	0	0	0	0	0	0	0	0	0	1	0	0	1	0	0	0	0	0	0	0	0
3alpha(or 20beta)-hydroxysteroid dehydrogenase [EC:1.1.1.53]	K00038	0	0	0	1	1	1	0	0	0	0	0	0	0	0	0	0	0	0	0	0	0	0	0	0	0	0	0	0	0	0	0	0	0	0	0	0	0	0	0	0	0	0	0	0	0	0	0	0
3-isopropylmalate dehydrogenase [EC:1.1.1.85]	K00052	2	1	1	1	1	1	0	1	1	1	1	1	1	1	1	1	1	1	1	1	1	1	1	0	0	2	1	1	2	2	2	2	2	2	2	2	1	2	1	1	1	1	2	2	2	2	2	2
ketol-acid reductoisomerase [EC:1.1.1.86]	K00053	0	0	0	0	0	0	0	0	0	0	0	0	0	0	0	0	0	0	0	0	0	0	0	0	0	0	1	0	0	1	0	0	1	0	1	0	0	1	0	0	0	0	0	0	0	0	0	0
glycerol-3-phosphate dehydrogenase (NAD(P)+) [EC:1.1.1.94]	K00057	1	1	1	0	1	1	1	1	1	1	1	1	1	1	0	1	1	1	1	1	1	1	1	1	1	1	0	1	1	1	1	1	1	1	1	1	1	1	1	1	1	0	1	1	1	1	1	1
D-3-phosphoglycerate dehydrogenase / 2-oxoglutarate reductase [EC:1.1.1.95 1.1.1.399]	K00058	1	1	1	2	2	2	0	0	1	1	1	1	1	1	1	1	2	1	1	1	1	1	1	0	0	1	1	1	1	1	1	1	1	1	1	1	2	1	1	1	0	1	1	1	1	1	1	1
3-oxoacyl-[acyl-carrier protein] reductase [EC:1.1.1.100]	K00059	7	4	4	6	6	4	3	4	3	3	3	2	3	3	3	3	2	3	3	3	3	3	3	3	1	7	2	1	4	6	7	5	6	5	6	4	5	5	2	2	2	1	6	6	7	4	6	6
threonine 3-dehydrogenase [EC:1.1.1.103]	K00060	1	0	0	1	1	1	0	1	0	0	0	0	0	0	0	0	0	0	0	0	0	0	0	0	0	1	1	0	0	1	1	1	1	0	1	1	0	1	0	1	0	0	1	1	1	1	1	1
2-dehydro-3-deoxy-D-gluconate 5-dehydrogenase [EC:1.1.1.127]	K00065	0	0	0	0	0	0	0	0	0	1	0	0	0	0	0	1	0	1	0	1	1	0	0	0	0	0	0	0	0	0	0	0	0	0	0	0	0	0	0	0	0	0	0	0	0	0	0	0
GDP-mannose 6-dehydrogenase [EC:1.1.1.132]	K00066	0	1	1	0	0	0	0	0	0	0	0	0	0	0	0	0	0	0	0	0	0	0	0	1	0	0	0	0	0	0	0	0	0	0	0	0	0	0	0	0	0	0	0	0	0	0	0	0
dTDP-4-dehydrorhamnose reductase [EC:1.1.1.133]	K00067	0	0	0	0	1	1	0	0	0	1	0	0	0	0	0	0	0	1	1	0	0	0	0	0	0	0	0	0	0	0	0	0	0	0	0	0	0	0	0	0	0	0	0	0	0	0	0	0
3-hydroxybutyryl-CoA dehydrogenase [EC:1.1.1.157]	K00074	3	2	3	1	3	3	1	3	1	3	2	3	2	2	2	2	2	3	2	2	1	2	1	3	1	3	1	3	3	3	3	3	3	3	3	2	2	3	2	2	2	0	3	3	3	3	3	3
UDP-N-acetylmuramate dehydrogenase [EC:1.3.1.98]	K00075	1	0	1	1	1	1	0	1	0	1	1	1	1	1	1	1	1	1	1	1	1	1	1	1	0	1	0	1	1	1	1	1	1	1	1	1	1	1	1	0	1	0	1	1	1	1	1	1
2-dehydropantoate 2-reductase [EC:1.1.1.169]	K00077	1	0	0	2	2	2	0	0	0	0	0	0	0	0	0	0	0	0	0	0	1	0	0	0	0	1	1	0	1	1	1	1	1	1	2	1	0	1	0	0	0	0	1	1	1	1	0	1
dihydrodiol dehydrogenase / D-xylose 1-dehydrogenase (NADP) [EC:1.3.1.20 1.1.1.179]	K00078	0	0	0	0	0	0	0	0	0	0	0	0	0	0	0	0	0	0	0	0	1	0	0	0	0	0	0	0	0	0	0	0	0	0	0	0	0	0	0	0	0	0	0	0	0	0	0	0
IMP dehydrogenase [EC:1.1.1.205]	K00088	2	1	1	1	1	1	1	0	1	1	1	1	1	1	1	1	0	1	1	1	1	1	1	0	1	1	0	0	1	1	1	1	1	1	1	1	1	1	1	1	1	0	1	1	1	1	1	1
4-hydroxythreonine-4-phosphate dehydrogenase [EC:1.1.1.262]	K00097	0	0	0	0	0	0	0	0	1	1	1	1	1	1	0	1	0	1	1	1	0	1	1	1	0	0	0	0	0	0	0	0	0	0	0	0	0	0	0	0	0	0	0	0	0	0	0	0
1-deoxy-D-xylulose-5-phosphate reductoisomerase [EC:1.1.1.267]	K00099	1	1	1	1	1	1	1	0	1	1	1	1	1	1	1	1	1	1	1	1	1	1	0	0	0	1	0	0	1	1	1	1	1	1	1	1	1	1	1	1	1	1	1	1	1	1	1	1
D-lactate dehydrogenase (cytochrome) [EC:1.1.2.4]	K00102	1	0	0	0	0	0	0	0	0	0	0	0	0	0	0	0	0	0	0	0	0	0	0	0	0	1	1	1	1	1	1	1	1	1	1	1	0	1	0	0	0	0	1	1	1	1	1	1
glycolate oxidase [EC:1.1.3.15]	K00104	0	0	1	0	0	0	0	1	0	1	1	1	0	1	1	1	1	1	0	1	1	0	1	0	0	0	0	0	0	0	0	0	0	0	0	0	0	0	1	0	1	1	0	0	0	0	0	0
glycerol-3-phosphate dehydrogenase [EC:1.1.5.3]	K00111	2	0	0	1	1	1	0	1	2	1	0	0	2	0	1	1	1	1	0	2	1	1	0	1	0	1	0	1	1	1	1	1	1	1	1	1	1	1	1	0	2	1	1	1	1	1	1	1
glycerol-3-phosphate dehydrogenase subunit C	K00113	1	0	0	1	1	1	0	0	0	0	0	0	0	0	0	0	0	0	0	0	0	0	0	0	0	1	0	0	1	1	1	1	0	1	1	1	0	1	0	0	0	0	1	1	1	1	2	1
alcohol dehydrogenase (cytochrome c) [EC:1.1.2.8]	K00114	0	0	0	0	1	1	0	0	0	0	0	0	0	0	0	0	0	0	0	0	0	0	0	0	0	1	0	0	1	1	1	1	1	1	1	1	1	1	0	0	0	0	1	1	1	1	1	1
quinoprotein glucose dehydrogenase [EC:1.1.5.2]	K00117	0	0	0	0	0	0	0	0	0	0	0	0	0	0	0	0	0	0	0	0	1	0	0	0	0	0	0	0	0	0	0	0	0	0	0	0	1	0	0	0	0	0	0	0	0	0	0	0
formate dehydrogenase major subunit [EC:1.17.1.9]	K00123	0	1	1	0	0	0	1	0	0	1	0	0	1	0	1	0	0	1	1	0	2	0	1	0	1	0	0	0	0	0	0	0	0	0	0	0	1	0	1	1	1	0	0	0	0	0	0	0
formate dehydrogenase iron-sulfur subunit	K00124	0	0	1	1	1	2	0	0	2	2	2	2	2	2	2	2	2	3	2	1	1	1	2	0	0	0	0	0	0	0	0	0	0	0	0	0	1	0	2	1	1	2	0	0	0	0	0	0
formate dehydrogenase subunit gamma	K00127	1	2	2	1	1	1	1	0	1	2	2	0	2	2	0	2	2	2	2	2	2	0	1	0	1	0	0	0	0	0	0	0	0	0	0	0	2	0	2	1	2	1	0	0	0	0	0	0
aldehyde dehydrogenase (NAD+) [EC:1.2.1.3]	K00128	0	0	0	0	0	0	0	1	0	0	0	0	0	0	0	0	0	0	0	0	0	0	0	0	0	1	0	0	1	1	1	1	1	1	1	1	0	1	0	0	1	0	1	1	1	1	1	1
betaine-aldehyde dehydrogenase [EC:1.2.1.8]	K00130	0	1	1	1	1	1	0	1	0	1	0	1	1	1	1	1	0	1	1	1	0	1	0	0	0	0	0	0	0	0	0	0	0	0	0	0	1	0	0	1	1	0	0	0	0	0	0	0
glyceraldehyde-3-phosphate dehydrogenase (NADP+) [EC:1.2.1.9]	K00131	0	0	0	0	0	0	0	0	0	1	0	0	1	1	1	1	0	1	0	1	1	0	0	0	0	0	0	0	0	0	0	0	0	0	0	0	0	0	1	0	1	1	0	0	0	0	0	0
aspartate-semialdehyde dehydrogenase [EC:1.2.1.11]	K00133	0	0	0	1	1	1	0	0	0	0	0	0	0	0	0	0	0	0	0	0	0	0	0	0	0	1	1	0	1	1	1	1	1	1	1	1	0	1	0	0	0	0	1	1	1	1	1	1
glyceraldehyde 3-phosphate dehydrogenase (phosphorylating) [EC:1.2.1.12]	K00134	0	0	1	1	1	1	0	1	1	1	1	1	1	1	1	1	1	1	1	1	1	1	1	0	0	1	0	0	1	1	1	1	1	1	1	0	1	1	1	0	1	1	1	1	1	1	1	1
succinate-semialdehyde dehydrogenase / glutarate-semialdehyde dehydrogenase [EC:1.2.1.16 1.2.1.79 1.2.1.20]	K00135	1	1	0	1	1	1	0	1	0	1	0	0	0	0	0	0	0	2	0	1	1	1	0	0	0	0	0	1	0	1	0	0	0	0	1	0	0	1	0	0	0	0	0	0	0	0	0	0
malonate-semialdehyde dehydrogenase (acetylating) / methylmalonate-semialdehyde dehydrogenase [EC:1.2.1.18 1.2.1.27]	K00140	1	0	0	0	0	0	0	0	0	0	0	0	0	0	0	0	0	0	0	0	0	0	0	0	0	1	0	1	1	1	1	1	1	1	1	1	0	1	0	0	0	0	1	1	1	1	1	1
N-acetyl-gamma-glutamyl-phosphate reductase [EC:1.2.1.38]	K00145	0	0	0	0	0	0	0	1	0	0	0	0	0	0	0	0	0	0	0	0	0	0	0	0	0	0	0	1	0	0	0	0	0	0	0	0	0	0	0	0	0	0	0	0	0	0	0	0
phenylacetaldehyde dehydrogenase [EC:1.2.1.39]	K00146	0	0	0	0	0	0	0	0	0	0	0	0	0	0	0	0	0	0	0	0	0	0	0	0	0	0	0	0	1	1	0	1	0	0	1	0	0	0	0	0	0	0	0	0	0	1	0	0
glutamate-5-semialdehyde dehydrogenase [EC:1.2.1.41]	K00147	0	0	0	0	0	0	0	0	0	0	0	0	0	0	0	0	0	0	0	0	0	0	0	0	0	1	1	1	1	1	1	1	1	0	1	0	0	1	0	0	0	0	1	1	1	1	1	1
pyruvate oxidase [EC:1.2.3.3]	K00158	0	0	0	0	0	0	0	0	0	0	0	0	0	0	0	0	1	0	0	0	0	0	0	0	0	0	0	0	0	0	0	0	0	0	0	0	0	0	0	0	0	0	0	0	0	0	0	0
pyruvate dehydrogenase E1 component alpha subunit [EC:1.2.4.1]	K00161	1	1	1	1	1	1	1	1	1	1	1	0	1	1	0	1	1	1	1	1	1	1	1	0	1	1	0	1	1	1	1	1	1	1	1	1	0	1	1	0	1	0	1	1	1	1	1	1
pyruvate dehydrogenase E1 component beta subunit [EC:1.2.4.1]	K00162	1	1	1	1	1	1	1	1	0	1	1	0	0	1	1	1	1	1	1	0	1	1	1	0	1	1	0	1	1	1	1	1	1	1	1	1	0	1	0	1	1	1	1	1	1	2	1	1
pyruvate dehydrogenase E1 component [EC:1.2.4.1]	K00163	0	0	0	0	0	0	0	0	0	0	0	0	0	0	0	0	0	0	0	0	0	0	0	1	0	0	0	0	0	0	0	0	0	0	0	0	0	0	0	0	0	0	0	0	0	0	0	0
2-oxoglutarate dehydrogenase E1 component [EC:1.2.4.2]	K00164	0	0	0	0	0	0	0	0	0	0	0	0	0	0	0	0	0	0	0	0	0	0	0	0	0	0	0	0	0	0	0	0	0	0	0	0	1	0	0	0	0	0	0	0	0	0	0	0
2-oxoisovalerate dehydrogenase E1 component alpha subunit [EC:1.2.4.4]	K00166	0	0	0	0	0	0	0	0	0	0	0	0	0	0	0	0	0	0	0	0	0	0	0	0	0	0	0	0	0	0	0	0	0	0	0	0	1	0	0	0	0	0	0	0	0	0	0	0
2-oxoisovalerate dehydrogenase E1 component beta subunit [EC:1.2.4.4]	K00167	0	0	0	0	0	0	0	0	0	0	0	0	0	0	0	0	0	0	0	0	0	0	0	0	0	0	0	0	0	0	0	0	0	0	0	0	1	0	0	0	0	0	0	0	0	0	0	0
pyruvate ferredoxin oxidoreductase alpha subunit [EC:1.2.7.1]	K00169	0	1	1	0	0	0	0	0	1	1	1	0	1	1	1	1	0	1	1	1	0	0	1	0	0	0	0	0	0	0	0	0	0	0	0	0	0	0	1	0	1	0	0	0	0	0	0	0
pyruvate ferredoxin oxidoreductase beta subunit [EC:1.2.7.1]	K00170	0	0	1	0	0	0	0	0	1	1	1	0	1	1	1	1	0	1	1	1	0	0	1	0	0	0	0	0	0	0	0	0	0	0	0	0	0	0	1	0	1	0	0	0	0	0	0	0
pyruvate ferredoxin oxidoreductase gamma subunit [EC:1.2.7.1]	K00172	0	1	1	0	0	0	0	0	1	1	1	0	1	1	1	1	0	1	1	1	0	0	1	0	0	0	0	0	0	0	0	0	0	0	0	0	0	0	0	0	1	0	0	0	0	0	0	0
2-oxoglutarate/2-oxoacid ferredoxin oxidoreductase subunit alpha [EC:1.2.7.3 1.2.7.11]	K00174	1	2	2	2	2	2	0	1	1	1	1	0	1	1	1	1	2	1	1	1	3	1	1	1	0	1	0	1	1	1	1	1	1	0	1	1	1	1	2	0	1	1	1	1	1	1	1	1
2-oxoglutarate/2-oxoacid ferredoxin oxidoreductase subunit beta [EC:1.2.7.3 1.2.7.11]	K00175	1	2	2	2	2	2	0	1	1	1	1	0	1	1	1	1	3	1	1	1	2	1	0	1	1	1	0	0	1	1	1	1	1	0	1	1	1	1	2	0	1	0	1	0	1	1	1	1
indolepyruvate ferredoxin oxidoreductase, alpha subunit [EC:1.2.7.8]	K00179	0	1	1	0	0	0	0	0	1	1	1	1	1	1	1	1	1	1	1	1	1	1	1	0	0	0	0	0	0	0	0	0	0	0	0	0	0	0	1	0	0	1	0	0	0	0	0	0
indolepyruvate ferredoxin oxidoreductase, beta subunit [EC:1.2.7.8]	K00180	0	1	0	0	0	0	0	0	1	1	1	1	1	1	1	1	1	1	1	1	1	1	1	0	0	0	0	0	0	0	0	0	0	0	0	0	0	0	1	0	0	1	0	0	0	0	0	0
2-oxoisovalerate ferredoxin oxidoreductase alpha subunit [EC:1.2.7.7]	K00186	0	0	0	0	0	0	1	0	0	0	0	0	0	0	0	0	0	0	0	0	0	0	0	0	0	0	0	0	0	0	0	0	0	0	0	0	1	0	0	0	0	0	0	0	0	0	0	0
2-oxoisovalerate ferredoxin oxidoreductase beta subunit [EC:1.2.7.7]	K00187	0	0	0	0	0	0	1	0	0	0	0	0	0	0	0	0	0	0	0	0	0	0	0	0	0	0	0	0	0	0	0	0	0	0	0	0	1	0	0	0	0	0	0	0	0	0	0	0
formylmethanofuran dehydrogenase subunit A [EC:1.2.7.12]	K00200	0	0	0	0	0	0	0	0	0	0	0	0	0	0	0	0	0	0	0	0	0	0	0	0	0	0	0	0	0	0	0	0	0	0	0	0	0	0	0	1	0	0	0	0	0	0	0	0
formylmethanofuran dehydrogenase subunit B [EC:1.2.7.12]	K00201	0	0	0	0	0	0	0	0	0	0	0	0	0	0	0	0	0	0	0	0	0	0	0	0	0	0	0	0	0	0	0	0	0	0	0	0	0	0	0	1	0	0	0	0	0	0	0	0
formylmethanofuran dehydrogenase subunit C [EC:1.2.7.12]	K00202	0	0	0	0	0	0	0	0	0	0	0	0	0	0	0	0	0	0	0	0	0	0	0	0	0	0	0	0	0	0	0	0	0	0	0	0	0	0	0	1	0	0	0	0	0	0	0	0
enoyl-[acyl-carrier protein] reductase I [EC:1.3.1.9 1.3.1.10]	K00208	0	0	0	0	0	0	0	1	0	0	0	0	0	0	0	0	0	0	0	0	0	0	0	0	0	0	0	0	0	0	0	0	0	0	0	0	1	0	0	0	0	0	0	0	0	0	0	0
4-hydroxy-tetrahydrodipicolinate reductase [EC:1.17.1.8]	K00215	1	0	0	0	0	0	0	0	0	0	0	0	0	0	0	0	0	0	0	0	0	0	0	0	0	1	1	1	1	1	1	1	1	1	1	1	0	1	0	0	0	0	1	1	1	1	1	1
alkylmercury lyase [EC:4.99.1.2]	K00221	0	0	0	0	0	0	0	0	0	0	0	0	0	0	0	0	0	0	0	0	0	0	0	0	0	0	0	0	0	0	0	0	0	0	0	0	0	0	0	0	0	0	0	0	0	0	0	0
menaquinone-dependent protoporphyrinogen oxidase [EC:1.3.5.3]	K00230	0	0	0	1	1	1	0	1	0	0	0	0	0	0	0	0	0	0	0	0	0	0	0	0	0	0	0	0	0	0	0	0	0	0	0	0	0	0	0	0	0	0	0	0	0	0	0	0
protoporphyrinogen/coproporphyrinogen III oxidase [EC:1.3.3.4 1.3.3.15]	K00231	0	0	0	1	1	1	0	1	0	0	0	0	0	0	0	0	0	0	0	0	0	0	0	0	0	1	0	2	1	1	1	2	2	2	1	2	1	1	0	0	0	0	1	2	1	2	1	1
acyl-CoA oxidase [EC:1.3.3.6]	K00232	0	0	0	0	0	0	1	0	0	0	0	0	0	0	0	0	0	0	0	0	0	0	0	0	0	1	0	0	1	1	1	1	1	1	1	1	0	1	0	0	0	0	1	1	1	1	1	1
succinate dehydrogenase / fumarate reductase, flavoprotein subunit [EC:1.3.5.1 1.3.5.4]	K00239	1	1	1	1	1	1	1	1	1	1	1	1	1	1	1	1	1	1	1	1	1	1	1	0	2	1	1	1	1	1	1	1	1	1	1	1	2	0	1	1	1	0	1	1	1	1	1	1
succinate dehydrogenase / fumarate reductase, iron-sulfur subunit [EC:1.3.5.1 1.3.5.4]	K00240	1	1	1	1	1	1	1	1	0	1	1	1	1	1	1	1	1	1	1	1	1	1	1	0	1	1	1	1	1	1	1	1	1	1	1	1	1	0	1	1	1	1	1	1	1	1	1	1
succinate dehydrogenase / fumarate reductase, cytochrome b subunit	K00241	0	1	1	0	0	0	1	0	1	1	1	1	1	1	1	1	1	1	1	1	1	1	1	0	1	0	0	0	0	0	0	0	0	0	0	0	1	0	1	0	1	0	0	0	0	0	0	0
succinate dehydrogenase / fumarate reductase, membrane anchor subunit	K00242	0	0	0	1	1	1	0	1	0	0	0	0	0	0	0	0	0	0	0	0	0	0	0	0	0	0	0	0	0	0	0	0	0	0	0	0	0	0	0	0	0	0	0	0	0	0	0	0
fumarate reductase flavoprotein subunit [EC:1.3.5.4]	K00244	0	0	0	0	0	0	0	0	0	0	0	0	0	0	0	0	0	0	0	0	0	0	0	0	0	0	0	0	0	0	0	0	0	0	0	0	0	0	0	0	0	0	0	0	0	0	0	0
fumarate reductase iron-sulfur subunit [EC:1.3.5.4]	K00245	0	0	0	0	0	0	0	0	0	0	0	0	0	0	0	0	0	0	0	0	0	0	0	0	0	0	0	0	0	0	0	0	0	0	0	0	1	0	0	0	0	0	0	0	0	0	0	0
fumarate reductase subunit D	K00247	0	0	0	0	0	0	0	0	0	0	0	0	0	0	0	0	0	0	0	0	0	0	0	0	0	0	0	0	0	0	0	0	0	0	0	0	1	0	0	0	0	0	0	0	0	0	0	0
butyryl-CoA dehydrogenase [EC:1.3.8.1]	K00248	1	2	5	1	2	2	2	1	4	4	3	2	3	2	2	4	4	2	3	2	3	2	2	1	1	1	0	0	1	1	1	1	1	1	1	0	2	1	1	2	4	1	1	1	1	0	1	1
acyl-CoA dehydrogenase [EC:1.3.8.7]	K00249	1	0	0	2	1	0	0	1	0	0	0	0	1	0	0	0	0	0	0	1	1	1	0	1	1	4	2	2	4	4	4	3	2	3	4	3	0	3	1	0	0	1	4	4	4	3	4	4
glutaryl-CoA dehydrogenase [EC:1.3.8.6]	K00252	1	1	1	1	1	1	0	1	1	1	1	1	1	1	1	1	1	1	1	1	0	0	0	1	1	1	1	0	1	1	1	1	1	1	1	1	1	1	1	0	1	1	1	1	1	1	1	1
alanine dehydrogenase [EC:1.4.1.1]	K00259	0	1	0	1	1	1	2	1	1	1	1	1	1	1	1	1	1	1	1	1	1	1	1	1	0	1	1	1	1	1	1	1	1	1	1	0	3	1	1	1	1	0	1	1	1	1	1	1
glutamate dehydrogenase (NAD(P)+) [EC:1.4.1.3]	K00261	0	0	0	1	2	2	1	2	0	1	1	0	1	0	0	1	0	1	1	1	0	0	1	0	1	0	0	0	0	0	0	0	0	0	0	0	3	0	1	0	1	1	0	0	0	0	0	0
glutamate dehydrogenase (NADP+) [EC:1.4.1.4]	K00262	0	1	1	0	0	0	0	0	1	1	1	0	1	1	1	1	1	1	1	1	1	0	1	0	0	0	0	0	0	0	0	0	0	0	0	0	0	0	1	0	1	0	0	0	0	0	0	0
leucine dehydrogenase [EC:1.4.1.9]	K00263	0	1	1	1	1	1	2	1	1	1	1	1	1	1	1	1	1	1	1	1	1	2	1	1	1	1	1	1	0	1	1	1	1	1	1	1	1	1	0	1	1	0	1	1	1	1	1	1
glutamate synthase (NADPH) large chain [EC:1.4.1.13]	K00265	1	0	0	0	0	0	0	0	0	0	0	0	0	0	0	0	0	0	0	0	0	0	0	0	0	0	0	0	0	0	0	0	0	0	0	0	0	0	0	0	0	0	0	0	0	0	0	0
glutamate synthase (NADPH) small chain [EC:1.4.1.13]	K00266	1	1	2	0	0	0	0	0	1	1	1	1	1	1	1	1	1	1	1	1	1	1	1	0	0	0	0	0	0	0	0	0	0	0	0	0	1	0	1	0	1	0	0	0	0	0	0	0
D-amino-acid oxidase [EC:1.4.3.3]	K00273	0	0	0	0	0	0	0	0	0	0	0	0	0	0	0	0	0	0	0	0	0	0	0	0	0	1	0	0	1	1	1	1	1	1	1	0	0	1	0	0	0	0	1	1	1	0	1	1
monoamine oxidase [EC:1.4.3.4]	K00274	0	0	0	0	0	0	0	0	1	0	0	0	0	1	1	1	0	1	0	0	0	0	0	0	0	0	0	0	0	0	0	0	0	0	0	0	0	0	0	0	0	0	0	0	0	0	0	0
pyridoxamine 5'-phosphate oxidase [EC:1.4.3.5]	K00275	2	0	1	0	0	0	0	0	1	0	1	0	1	1	1	1	0	1	0	1	1	1	0	0	2	1	0	1	1	1	1	1	1	1	1	0	1	1	1	0	1	0	1	1	1	1	1	1
primary-amine oxidase [EC:1.4.3.21]	K00276	1	1	1	0	0	0	0	0	1	0	0	0	0	0	1	0	1	1	0	0	0	0	0	0	0	0	0	0	0	0	0	0	0	0	0	0	0	0	0	0	1	0	0	0	0	0	0	0
L-aspartate oxidase [EC:1.4.3.16]	K00278	0	0	0	1	1	1	1	1	1	1	1	1	1	1	1	1	1	1	1	1	1	1	1	1	0	0	0	0	0	0	0	0	0	0	0	0	1	0	1	0	1	1	0	0	0	0	0	0
cytokinin dehydrogenase [EC:1.5.99.12]	K00279	0	0	0	0	0	0	0	0	0	0	0	0	0	0	0	0	0	0	0	0	0	0	0	0	0	0	0	0	1	1	0	0	0	1	1	1	0	0	0	0	0	0	1	0	0	0	1	0
glycine dehydrogenase [EC:1.4.4.2]	K00281	2	0	0	0	0	0	0	0	0	0	0	0	0	0	0	0	0	0	0	0	0	0	0	0	0	1	1	1	1	1	1	1	1	1	1	1	0	0	0	0	0	0	1	1	1	1	1	1
glycine dehydrogenase subunit 1 [EC:1.4.4.2]	K00282	0	0	1	1	1	1	1	1	1	1	1	1	1	1	1	1	1	1	1	1	0	0	1	0	1	0	0	0	0	0	0	0	0	0	0	0	1	0	0	1	1	0	0	0	0	0	0	0
glycine dehydrogenase subunit 2 [EC:1.4.4.2]	K00283	0	0	1	1	1	1	1	1	1	1	1	1	1	1	1	1	1	1	1	1	0	0	1	0	0	0	0	0	0	0	0	0	0	0	0	0	1	0	1	1	1	1	0	0	0	0	0	0
D-amino-acid dehydrogenase [EC:1.4.5.1]	K00285	0	0	1	0	0	0	0	0	0	1	1	0	1	1	0	1	1	1	0	1	1	1	1	0	1	1	1	1	1	1	1	1	1	1	1	1	0	1	1	0	0	0	1	1	1	1	1	1
pyrroline-5-carboxylate reductase [EC:1.5.1.2]	K00286	0	0	0	0	0	0	0	1	1	1	1	1	1	1	1	1	1	1	1	1	0	1	1	0	0	1	0	0	1	1	1	1	1	1	1	1	0	1	0	0	0	0	1	1	1	1	1	1
dihydrofolate reductase [EC:1.5.1.3]	K00287	0	0	0	0	0	0	0	1	0	0	0	0	0	0	0	0	0	0	0	0	0	0	0	1	0	0	0	0	0	0	0	0	0	0	0	0	0	0	0	0	0	0	0	0	0	0	0	0
1-pyrroline-5-carboxylate dehydrogenase [EC:1.2.1.88]	K00294	1	1	1	1	1	1	1	1	1	1	1	1	1	1	1	1	1	1	1	1	1	0	1	0	1	1	0	1	1	1	1	1	1	1	1	1	0	1	0	0	1	1	1	1	1	1	1	1
N5-(carboxyethyl)ornithine synthase [EC:1.5.1.24]	K00298	0	0	0	0	0	0	0	0	1	1	1	1	1	1	1	1	0	1	1	1	0	0	1	0	0	0	0	0	0	0	0	0	0	0	0	0	0	0	0	0	1	0	0	0	0	0	0	0
methylenetetrahydrofolate/methylenetetrahydromethanopterin dehydrogenase (NADP+) [EC:1.5.1.5 1.5.1.-]	K00300	0	0	0	0	0	0	0	0	0	0	0	0	0	0	0	0	0	0	0	0	0	0	0	0	0	0	0	0	0	0	0	0	0	0	0	0	0	0	0	1	0	0	0	0	0	0	0	0
sarcosine oxidase [EC:1.5.3.1]	K00301	0	0	0	1	1	1	0	1	0	0	0	0	0	0	0	0	0	0	0	0	0	0	0	0	0	1	0	0	0	1	1	0	0	0	1	0	0	1	0	0	0	0	1	1	1	0	1	1
sarcosine oxidase / L-pipecolate oxidase [EC:1.5.3.1 1.5.3.7]	K00306	0	0	0	0	0	0	0	0	0	0	0	0	0	0	0	0	0	0	0	0	0	0	0	0	0	0	0	0	0	0	0	0	0	0	0	0	0	0	0	0	0	0	0	0	0	0	0	0
electron-transferring-flavoprotein dehydrogenase [EC:1.5.5.1]	K00311	0	0	1	0	1	1	0	1	1	1	1	1	1	1	0	1	1	1	1	1	1	1	1	0	1	1	1	0	1	1	1	1	1	1	1	1	2	1	1	0	1	1	1	1	1	1	1	1
spermidine dehydrogenase [EC:1.5.99.6]	K00316	1	0	0	0	1	1	0	0	0	0	0	0	0	0	0	0	0	0	0	0	0	0	0	0	0	1	1	1	1	1	1	1	1	1	1	0	1	1	0	0	1	0	1	1	1	1	1	1
proline dehydrogenase [EC:1.5.5.2]	K00318	0	1	1	1	1	1	1	2	1	1	1	1	1	2	1	1	1	1	2	2	1	1	1	0	1	0	0	0	0	0	0	0	0	0	0	0	0	0	1	0	1	0	0	0	0	0	0	0
5,10-methylenetetrahydromethanopterin reductase [EC:1.5.98.2]	K00320	3	0	0	0	0	0	0	0	0	0	0	0	0	0	0	0	0	0	0	0	0	0	0	0	0	0	0	0	0	0	0	0	0	0	0	0	0	0	0	0	0	0	0	0	0	0	0	0
H+-translocating NAD(P) transhydrogenase subunit alpha [EC:1.6.1.2 7.1.1.1]	K00324	1	0	1	1	1	1	1	1	1	1	1	1	1	1	1	1	1	1	1	1	1	0	1	1	0	1	0	0	1	1	1	1	1	1	1	0	0	1	1	0	1	1	1	1	1	1	1	1
H+-translocating NAD(P) transhydrogenase subunit beta [EC:1.6.1.2 7.1.1.1]	K00325	1	0	1	1	1	1	0	1	1	1	1	1	1	1	1	1	1	1	1	1	0	1	1	1	1	1	1	1	1	1	1	1	1	1	1	0	1	1	1	1	1	1	1	1	1	1	1	1
NADH-quinone oxidoreductase subunit A [EC:7.1.1.2]	K00330	2	1	1	1	1	1	1	1	1	1	1	1	1	1	1	1	1	1	1	1	1	1	1	1	0	1	1	1	1	1	1	1	1	1	1	1	2	1	1	0	1	0	1	1	1	1	1	1
NADH-quinone oxidoreductase subunit B [EC:7.1.1.2]	K00331	2	1	1	1	1	1	1	1	1	1	1	1	1	1	1	1	1	1	1	1	1	1	1	1	0	1	1	1	1	1	1	1	1	1	1	1	1	1	1	0	1	0	1	1	1	1	1	1
NADH-quinone oxidoreductase subunit D [EC:7.1.1.2]	K00333	1	0	0	0	0	0	0	0	0	0	0	0	0	0	0	0	0	0	0	0	0	0	0	0	0	0	0	0	0	0	0	0	0	0	0	0	0	0	0	0	0	0	0	0	0	0	0	0
NADH-quinone oxidoreductase subunit E [EC:7.1.1.2]	K00334	0	1	0	1	1	1	1	1	1	2	2	2	2	2	1	2	2	2	2	2	1	1	2	1	0	1	1	1	1	1	1	1	1	1	1	1	1	1	2	1	2	1	1	1	1	1	1	1
NADH-quinone oxidoreductase subunit F [EC:7.1.1.2]	K00335	1	1	1	1	1	1	1	1	1	2	2	2	2	2	2	2	1	2	2	2	1	1	2	1	0	2	0	1	2	2	2	2	2	2	2	2	1	1	2	1	2	1	2	2	2	2	2	2
NADH-quinone oxidoreductase subunit H [EC:7.1.1.2]	K00337	2	0	1	0	1	1	0	1	1	1	1	1	1	1	1	1	1	1	1	1	2	1	1	0	0	1	0	0	1	1	1	1	1	0	1	0	1	1	1	1	1	2	1	1	1	1	1	1
NADH-quinone oxidoreductase subunit I [EC:7.1.1.2]	K00338	2	0	1	1	1	1	1	1	1	1	1	1	1	1	1	1	1	1	1	1	2	1	1	0	0	1	0	0	0	1	1	1	1	0	1	1	1	1	1	1	1	1	1	1	1	1	1	1
NADH-quinone oxidoreductase subunit J [EC:7.1.1.2]	K00339	2	0	1	1	1	1	1	1	1	1	1	1	1	1	1	1	1	1	1	1	2	1	1	0	0	1	0	0	0	1	1	1	1	0	1	1	1	1	1	1	1	0	1	1	1	1	1	1
NADH-quinone oxidoreductase subunit K [EC:7.1.1.2]	K00340	2	0	0	1	1	1	1	1	1	1	1	1	1	1	1	1	1	1	1	1	2	1	1	0	0	1	0	0	0	1	1	1	1	0	1	1	1	1	1	1	1	0	1	1	1	1	1	1
NADH-quinone oxidoreductase subunit L [EC:7.1.1.2]	K00341	1	0	0	1	1	1	1	1	0	1	1	1	1	1	0	1	1	1	1	1	2	1	1	0	0	1	0	1	1	1	1	1	1	1	1	1	1	1	1	1	1	0	1	1	1	1	1	1
NADH-quinone oxidoreductase subunit M [EC:7.1.1.2]	K00342	2	0	1	1	1	1	0	1	1	1	1	1	1	1	1	1	1	1	1	1	1	1	0	1	0	1	0	1	1	1	1	1	1	1	1	1	1	1	1	1	1	0	1	1	1	1	1	1
NADH-quinone oxidoreductase subunit N [EC:7.1.1.2]	K00343	3	0	1	1	1	1	0	1	1	1	1	1	1	1	1	1	1	1	1	1	1	1	0	1	1	1	0	0	1	1	1	1	1	1	1	1	1	1	1	0	1	0	1	1	1	1	1	1
NADPH:quinone reductase [EC:1.6.5.5]	K00344	2	2	2	2	2	2	2	2	2	3	2	1	2	3	3	3	4	3	2	2	3	2	2	0	1	4	1	1	2	7	5	4	4	2	7	2	2	4	2	2	3	2	5	3	5	4	5	5
nitrite reductase (NO-forming) [EC:1.7.2.1]	K00368	1	0	0	1	1	1	0	2	1	0	1	0	0	0	1	0	0	0	0	0	1	0	0	0	0	1	1	1	1	1	1	1	1	1	1	1	1	1	1	1	1	1	1	1	1	1	1	1
nitrate reductase / nitrite oxidoreductase, alpha subunit [EC:1.7.5.1 1.7.99.-]	K00370	0	0	0	0	0	0	0	0	0	0	0	0	0	0	0	0	0	0	0	0	0	0	0	0	1	0	0	0	0	0	0	0	0	0	0	0	0	0	0	0	0	0	0	0	0	0	0	0
nitrate reductase / nitrite oxidoreductase, beta subunit [EC:1.7.5.1 1.7.99.-]	K00371	0	0	0	0	0	0	0	0	0	0	0	0	0	0	0	0	0	0	0	0	0	0	0	0	1	0	0	0	0	0	0	0	0	0	0	0	0	0	0	0	0	0	0	0	0	0	0	0
GntR family transcriptional regulator / MocR family aminotransferase	K00375	0	0	0	0	0	0	0	0	0	0	0	0	0	0	0	0	0	0	0	0	0	0	0	0	0	0	0	0	0	1	0	0	0	0	1	0	0	0	0	0	0	0	0	0	0	0	0	0
nitrous-oxide reductase [EC:1.7.2.4]	K00376	0	1	1	1	1	1	0	2	0	0	0	0	0	0	0	0	0	0	0	0	0	0	0	0	1	0	0	0	0	0	0	0	0	0	0	0	0	0	0	0	0	0	0	0	0	0	0	0
dihydrolipoamide dehydrogenase [EC:1.8.1.4]	K00382	1	1	1	1	1	1	2	1	1	1	1	0	1	1	1	1	1	0	1	1	0	0	1	0	0	2	2	2	1	2	2	1	2	1	2	2	2	1	0	2	1	1	2	2	2	1	3	2
thioredoxin reductase (NADPH) [EC:1.8.1.9]	K00384	1	0	1	1	2	0	0	1	2	2	2	1	2	1	1	2	1	2	1	2	1	1	1	1	1	1	1	0	1	1	0	1	0	0	1	1	2	1	1	0	2	1	1	1	1	1	1	1
putative membrane protein	K00389	0	0	0	0	0	0	0	0	1	1	1	1	1	1	1	1	0	1	1	1	0	1	1	0	0	0	0	0	0	0	0	0	0	0	0	0	0	0	0	0	0	0	0	0	0	0	0	0
cytochrome c oxidase cbb3-type subunit I [EC:7.1.1.9]	K00404	0	1	1	0	0	0	0	0	1	1	1	1	1	1	1	0	2	1	0	1	1	0	1	0	0	0	0	0	0	0	0	0	0	0	0	0	0	0	1	0	1	1	0	0	0	0	0	0
cytochrome c oxidase cbb3-type subunit II	K00405	0	1	1	0	0	0	0	0	1	1	1	1	1	1	1	0	1	1	0	1	0	0	1	0	0	0	0	0	0	0	0	0	0	0	0	0	0	0	0	0	1	0	0	0	0	0	0	0
cytochrome c oxidase cbb3-type subunit III	K00406	0	1	1	0	0	0	0	1	1	1	1	1	1	1	1	0	2	1	0	1	1	0	1	0	0	0	0	0	1	0	0	1	0	1	0	1	1	0	0	1	1	1	1	1	0	1	1	0
ubiquinol-cytochrome c reductase iron-sulfur subunit [EC:7.1.1.8]	K00411	0	0	0	0	0	0	0	0	0	0	0	0	0	0	0	0	0	0	0	0	0	0	0	0	0	0	0	0	0	0	0	0	0	0	0	0	0	0	1	0	0	0	0	0	0	0	0	0
ubiquinol-cytochrome c reductase cytochrome b subunit	K00412	0	1	1	1	1	1	0	0	1	1	0	0	0	0	1	0	0	0	0	0	0	0	0	0	1	0	0	0	0	0	0	0	0	0	0	0	1	0	1	0	1	2	0	0	0	0	0	0
cytochrome bd ubiquinol oxidase subunit I [EC:7.1.1.7]	K00425	0	1	1	1	1	1	0	1	0	0	0	0	0	0	0	0	0	0	0	0	0	0	0	0	1	1	0	1	1	1	1	0	2	1	1	1	1	1	0	2	0	0	1	1	1	1	1	1
cytochrome bd ubiquinol oxidase subunit II [EC:7.1.1.7]	K00426	0	1	1	1	1	1	0	0	0	0	0	0	0	0	0	0	0	0	0	0	0	0	0	0	0	0	0	0	0	0	0	0	0	0	0	0	0	0	0	1	0	0	0	0	0	0	0	0
cytochrome c peroxidase [EC:1.11.1.5]	K00428	1	1	1	1	1	1	0	0	1	2	2	0	1	0	2	1	1	1	2	1	1	0	1	0	0	1	0	0	1	1	1	1	1	1	1	1	0	1	1	0	1	1	1	1	1	0	1	1
hydrogen peroxide-dependent heme synthase [EC:1.3.98.5]	K00435	0	0	0	1	1	1	0	0	0	0	0	0	0	0	0	0	0	0	0	0	0	0	0	0	0	0	0	0	0	0	0	0	0	0	0	0	0	0	0	0	0	0	0	0	0	0	0	0
NAD-reducing hydrogenase large subunit [EC:1.12.1.2]	K00436	0	0	0	0	0	0	0	0	1	1	1	1	1	1	0	1	1	1	0	1	1	1	0	0	0	0	0	0	0	0	0	0	0	0	0	0	0	0	0	0	0	0	0	0	0	0	0	0
[NiFe] hydrogenase large subunit [EC:1.12.2.1]	K00437	0	0	1	0	1	1	0	1	0	0	0	0	0	0	0	0	0	0	0	0	0	0	0	0	0	0	0	0	0	0	0	0	0	0	0	0	1	0	1	0	0	0	0	0	0	0	0	0
coenzyme F420 hydrogenase subunit delta	K00442	0	0	0	0	0	0	1	0	0	0	0	0	0	0	0	0	0	0	0	0	0	0	0	0	0	0	0	0	0	0	0	0	0	0	0	0	0	0	0	0	0	0	0	0	0	0	0	0
gentisate 1,2-dioxygenase [EC:1.13.11.4]	K00450	0	0	0	0	0	0	0	0	0	0	0	0	0	0	0	0	0	0	0	0	0	0	0	0	0	0	0	0	0	0	0	0	0	0	0	0	0	0	0	1	0	0	0	0	0	0	0	0
tryptophan 2,3-dioxygenase [EC:1.13.11.11]	K00453	0	0	0	1	1	0	0	0	0	0	0	0	0	0	0	0	0	0	0	0	0	0	0	0	0	1	0	1	1	1	1	1	1	1	1	1	0	1	0	0	0	0	1	1	1	1	1	1
nitronate monooxygenase [EC:1.13.12.16]	K00459	1	1	0	0	0	0	0	1	2	2	2	2	2	2	2	2	1	2	2	2	1	2	2	0	0	0	0	0	0	0	0	0	0	0	0	0	0	0	1	0	1	0	0	0	0	0	0	0
phytanoyl-CoA hydroxylase [EC:1.14.11.18]	K00477	2	0	0	0	0	0	0	0	0	0	0	0	0	0	0	0	0	0	0	0	0	0	0	0	0	0	0	0	0	0	0	0	0	0	0	0	0	0	0	0	0	0	0	0	0	0	0	0
alkane 1-monooxygenase [EC:1.14.15.3]	K00496	0	0	0	0	0	0	0	0	0	0	0	0	0	0	0	0	0	0	0	0	0	0	0	0	0	1	0	0	1	1	1	0	1	1	1	1	0	0	0	0	0	0	1	0	1	0	1	0
choline monooxygenase [EC:1.14.15.7]	K00499	0	1	0	0	0	0	0	0	1	1	1	0	1	1	1	1	1	1	1	1	1	1	1	0	0	0	0	0	0	0	0	0	0	0	0	0	0	0	0	0	1	0	0	0	0	0	0	0
stearoyl-CoA desaturase (Delta-9 desaturase) [EC:1.14.19.1]	K00507	0	0	0	1	1	1	0	2	0	0	0	0	0	0	0	0	0	0	0	0	0	0	0	0	0	1	1	1	1	1	1	1	1	1	1	1	1	1	0	0	0	0	1	1	1	1	1	1
squalene monooxygenase [EC:1.14.14.17]	K00511	0	0	0	0	0	0	0	0	0	0	0	0	0	0	0	0	0	0	0	0	0	0	0	0	0	0	0	0	1	0	0	0	0	1	0	1	0	0	0	0	0	0	0	0	0	0	0	0
mercuric reductase [EC:1.16.1.1]	K00520	0	0	0	0	0	0	0	1	0	0	0	0	0	0	0	0	0	0	0	0	0	0	0	0	0	0	0	0	1	0	0	1	0	1	0	0	1	0	0	1	0	0	0	0	0	1	0	0
ribonucleoside-diphosphate reductase alpha chain [EC:1.17.4.1]	K00525	0	1	1	1	1	0	1	2	2	1	1	1	1	1	1	1	1	1	1	1	0	1	1	1	1	1	2	0	1	1	1	1	1	1	1	1	1	1	1	2	1	0	1	1	1	1	1	1
ribonucleoside-diphosphate reductase beta chain [EC:1.17.4.1]	K00526	0	0	0	0	0	0	0	0	0	0	0	0	0	0	0	0	0	0	0	0	0	0	0	0	0	0	0	0	0	0	0	0	0	0	0	0	1	0	0	0	0	0	0	0	0	0	0	0
ferredoxin/flavodoxin---NADP+ reductase [EC:1.18.1.2 1.19.1.1]	K00528	0	0	0	0	0	0	0	0	0	1	1	0	0	1	0	0	0	0	1	0	0	0	0	0	0	0	0	0	0	0	0	0	0	0	0	0	0	0	0	0	1	0	0	0	0	0	0	0
3-phenylpropionate/trans-cinnamate dioxygenase ferredoxin reductase component [EC:1.18.1.3]	K00529	1	1	0	2	2	2	0	1	0	0	0	0	0	0	0	0	1	0	0	0	1	0	0	0	0	1	1	1	1	1	1	1	1	1	1	0	1	1	2	0	0	1	1	1	1	1	1	1
arsenate reductase (glutaredoxin) [EC:1.20.4.1]	K00537	0	0	0	0	0	0	0	0	0	0	0	0	0	0	0	0	1	0	0	0	1	0	0	0	0	0	0	0	0	0	0	0	0	0	0	0	0	0	1	0	0	0	0	0	0	0	0	0
F420H(2)-dependent quinone reductase [EC:1.1.98.-]	K00540	1	0	0	0	0	0	0	0	0	0	0	0	0	0	0	0	0	0	0	0	0	0	0	0	0	0	0	0	0	0	0	0	0	0	0	0	0	0	0	0	0	0	0	0	0	0	0	0
homocysteine S-methyltransferase [EC:2.1.1.10]	K00547	1	0	0	1	1	1	0	1	0	0	0	0	0	0	0	0	0	0	0	0	0	0	0	0	0	1	1	1	1	1	1	1	1	1	1	1	0	1	0	0	0	0	1	1	1	1	1	1
5-methyltetrahydrofolate--homocysteine methyltransferase [EC:2.1.1.13]	K00548	1	2	1	0	0	0	0	0	0	0	0	0	0	0	0	0	0	0	0	0	0	0	0	0	0	1	1	1	1	1	1	1	1	1	1	1	1	1	0	0	1	0	1	2	1	1	1	1
5-methyltetrahydropteroyltriglutamate--homocysteine methyltransferase [EC:2.1.1.14]	K00549	1	0	0	2	2	1	1	1	0	0	0	0	0	0	0	0	0	0	0	0	0	0	0	0	1	0	0	0	0	0	0	0	0	0	0	0	0	0	0	3	0	0	0	0	0	0	0	0
tRNA (guanine37-N1)-methyltransferase [EC:2.1.1.228]	K00554	1	1	1	1	1	0	0	1	1	1	1	0	1	1	0	1	1	1	1	1	1	1	1	0	0	1	1	1	1	1	1	1	1	1	1	1	1	1	1	0	0	1	1	1	1	1	1	1
DNA (cytosine-5)-methyltransferase 1 [EC:2.1.1.37]	K00558	1	0	0	0	0	0	0	0	0	0	0	0	0	0	0	0	0	0	0	0	0	0	0	0	0	1	1	0	4	0	0	1	1	1	0	1	0	2	0	0	0	0	0	0	2	1	1	4
sterol 24-C-methyltransferase [EC:2.1.1.41]	K00559	0	0	0	0	0	0	0	0	0	0	0	0	0	0	0	0	0	0	0	0	0	0	0	0	0	0	0	0	1	0	0	0	0	1	0	0	0	0	0	0	0	0	0	0	0	0	0	0
thymidylate synthase [EC:2.1.1.45]	K00560	0	0	0	0	0	0	0	1	0	0	0	0	0	0	0	0	0	0	0	0	0	0	0	1	0	0	0	0	0	0	0	0	0	0	0	0	0	0	0	0	0	0	0	0	0	0	0	0
23S rRNA (adenine-N6)-dimethyltransferase [EC:2.1.1.184]	K00561	0	0	0	0	0	0	0	0	0	0	0	0	0	0	0	0	0	0	0	0	0	0	0	0	0	0	0	0	1	0	0	0	2	1	0	1	0	0	0	0	0	0	1	1	0	1	1	0
tRNA-uridine 2-sulfurtransferase [EC:2.8.1.13]	K00566	1	1	1	0	1	1	0	1	0	1	1	0	1	1	0	1	1	1	1	1	1	1	1	1	0	1	0	1	1	1	1	1	1	1	1	1	1	1	1	1	1	0	1	1	1	1	1	1
methylated-DNA-[protein]-cysteine S-methyltransferase [EC:2.1.1.63]	K00567	1	0	0	1	1	1	0	1	0	0	0	0	0	0	0	0	0	0	0	0	0	0	0	0	0	1	1	0	1	1	1	1	1	1	1	1	0	1	0	1	0	0	1	1	1	1	1	1
phosphatidylethanolamine/phosphatidyl-N-methylethanolamine N-methyltransferase [EC:2.1.1.17 2.1.1.71]	K00570	0	0	0	1	1	0	0	0	0	0	0	0	0	0	0	0	0	0	0	0	0	0	0	0	0	0	0	0	0	0	0	0	0	0	0	0	0	0	0	0	0	0	0	0	0	0	0	0
site-specific DNA-methyltransferase (adenine-specific) [EC:2.1.1.72]	K00571	0	0	0	0	0	0	0	0	0	0	0	0	0	0	0	0	0	0	0	0	0	0	0	0	0	1	0	1	0	0	1	1	1	0	0	0	1	0	0	0	0	0	1	1	0	1	2	1
protein-L-isoaspartate(D-aspartate) O-methyltransferase [EC:2.1.1.77]	K00573	1	1	2	2	2	2	3	3	2	2	2	2	1	2	2	2	2	2	2	2	1	2	2	1	1	1	1	1	1	1	1	1	1	1	1	1	3	1	3	3	2	1	1	1	1	1	1	1
cyclopropane-fatty-acyl-phospholipid synthase [EC:2.1.1.79]	K00574	0	0	0	1	1	1	0	2	0	0	1	0	0	1	0	0	0	0	0	0	2	0	1	0	0	0	0	0	0	0	0	0	0	0	0	0	2	0	0	0	2	0	0	0	0	0	0	0
chemotaxis protein methyltransferase CheR [EC:2.1.1.80]	K00575	0	0	0	0	0	0	0	1	0	0	0	0	0	0	0	0	0	0	0	0	0	0	0	0	0	0	0	0	0	0	0	0	0	0	0	0	1	0	0	0	0	0	0	0	0	0	0	0
caffeoyl-CoA O-methyltransferase [EC:2.1.1.104]	K00588	0	1	1	1	1	1	0	1	0	0	0	0	0	0	0	0	1	0	0	0	0	0	0	0	0	0	0	0	0	0	0	0	0	0	0	0	1	0	1	1	0	0	0	0	0	0	0	0
glycine hydroxymethyltransferase [EC:2.1.2.1]	K00600	1	1	1	1	1	1	1	1	0	1	1	1	1	1	1	1	1	1	2	1	1	1	1	1	1	1	1	1	1	1	1	1	1	1	1	1	1	1	1	1	1	1	1	1	1	1	1	1
phosphoribosylaminoimidazolecarboxamide formyltransferase / IMP cyclohydrolase [EC:2.1.2.3 3.5.4.10]	K00602	1	1	1	1	1	1	0	1	1	1	1	1	1	1	1	1	1	1	1	1	1	1	1	0	1	1	0	1	1	1	1	1	1	1	1	2	2	1	0	1	1	1	1	1	1	1	1	1
glutamate formiminotransferase / 5-formyltetrahydrofolate cyclo-ligase [EC:2.1.2.5 6.3.3.2]	K00603	0	0	0	1	1	1	0	1	1	1	0	0	1	0	0	1	1	1	1	1	1	1	0	1	1	0	0	0	0	0	0	0	0	0	0	0	0	0	1	0	1	0	0	0	0	0	0	0
methionyl-tRNA formyltransferase [EC:2.1.2.9]	K00604	1	1	1	1	1	1	0	1	1	1	1	1	1	1	1	1	1	1	1	1	1	1	1	1	1	1	1	0	1	1	1	1	1	1	1	1	1	1	1	1	1	0	1	1	1	1	1	1
aminomethyltransferase [EC:2.1.2.10]	K00605	2	2	1	1	1	1	1	0	1	1	1	1	1	1	1	1	1	1	1	1	1	1	1	1	0	2	0	2	2	2	2	3	1	1	2	2	2	2	2	2	2	1	1	2	2	2	2	2
3-methyl-2-oxobutanoate hydroxymethyltransferase [EC:2.1.2.11]	K00606	0	0	0	1	1	1	1	1	1	1	1	0	0	1	0	0	0	1	0	0	0	0	0	0	0	1	0	0	1	0	1	1	1	1	0	2	1	1	0	1	1	0	1	1	1	1	1	1
aspartate carbamoyltransferase catalytic subunit [EC:2.1.3.2]	K00609	1	1	0	1	1	1	1	1	1	1	1	1	1	1	1	1	0	1	1	1	1	1	1	1	0	1	0	0	1	1	1	1	1	0	1	1	1	1	1	1	1	1	1	1	1	1	1	1
ornithine carbamoyltransferase [EC:2.1.3.3]	K00611	0	1	1	1	1	1	1	1	1	1	1	0	1	1	1	1	1	1	0	1	1	0	1	1	1	1	0	1	1	1	1	1	1	1	1	1	1	1	1	1	0	1	1	1	1	1	1	1
carbamoyltransferase [EC:2.1.3.-]	K00612	0	2	2	1	1	1	0	0	0	0	0	0	0	0	0	0	0	0	0	0	1	0	0	0	0	0	0	0	0	0	0	0	0	0	0	0	0	0	0	0	0	0	0	0	0	0	0	0
transketolase [EC:2.2.1.1]	K00615	1	1	1	1	2	2	1	1	1	1	1	1	1	1	1	1	1	1	1	1	2	1	1	0	2	1	2	1	1	1	1	1	1	1	1	1	1	1	1	2	2	0	1	1	1	1	1	1
transaldolase [EC:2.2.1.2]	K00616	0	0	0	0	0	0	1	0	1	1	1	1	1	1	2	1	0	1	1	1	0	1	1	1	1	1	1	1	1	1	1	1	1	0	1	1	1	1	0	1	1	0	1	1	1	1	1	1
glutamate N-acetyltransferase / amino-acid N-acetyltransferase [EC:2.3.1.35 2.3.1.1]	K00620	0	0	0	0	0	0	0	1	0	0	0	0	0	0	0	0	0	0	0	0	0	0	0	0	0	0	0	0	0	0	0	0	0	0	0	0	0	0	0	0	0	0	0	0	0	0	0	0
acetyl-CoA C-acetyltransferase [EC:2.3.1.9]	K00626	2	1	1	1	1	1	1	1	1	1	1	1	1	1	1	1	0	1	1	1	1	1	1	0	0	1	0	0	1	1	1	1	1	1	1	1	1	1	1	1	1	1	1	1	1	1	1	1
pyruvate dehydrogenase E2 component (dihydrolipoamide acetyltransferase) [EC:2.3.1.12]	K00627	1	1	2	2	2	2	2	2	0	2	2	1	2	2	1	2	1	1	2	2	2	1	2	0	1	1	1	1	0	0	1	1	1	1	1	0	2	1	1	1	2	0	2	2	2	2	1	2
acetyl-CoA acyltransferase [EC:2.3.1.16]	K00632	1	1	1	1	1	1	1	1	1	1	0	1	0	1	1	1	0	1	1	1	0	0	0	1	0	1	0	0	1	1	1	1	1	0	1	1	1	1	0	1	0	0	1	1	1	1	1	1
glycine C-acetyltransferase [EC:2.3.1.29]	K00639	0	0	1	1	1	1	1	1	0	1	1	1	1	1	0	1	1	1	1	1	1	1	1	0	0	1	1	1	1	1	1	1	1	1	1	1	1	1	1	0	1	1	1	1	1	1	1	1
homoserine O-acetyltransferase/O-succinyltransferase [EC:2.3.1.31 2.3.1.46]	K00641	0	0	0	0	0	0	0	0	0	0	0	0	0	0	0	0	0	0	0	0	0	0	0	0	0	1	2	1	1	1	1	1	1	1	1	1	0	1	0	0	0	0	1	1	1	1	1	1
[acyl-carrier-protein] S-malonyltransferase [EC:2.3.1.39]	K00645	0	1	1	1	1	1	0	1	1	1	1	1	1	1	1	1	1	1	1	1	1	1	1	0	1	1	0	0	2	3	1	2	1	2	3	1	1	1	0	0	1	0	1	1	1	2	1	1
3-oxoacyl-[acyl-carrier-protein] synthase III [EC:2.3.1.180]	K00648	1	2	2	2	2	2	0	1	1	1	1	1	1	1	0	1	3	1	1	2	2	2	1	1	0	1	1	1	1	1	1	1	1	1	1	1	1	1	3	1	2	2	1	1	1	1	1	1
8-amino-7-oxononanoate synthase [EC:2.3.1.47]	K00652	0	0	1	1	1	1	0	1	0	1	0	0	0	0	1	1	1	2	0	0	1	1	1	0	1	1	1	0	1	1	1	1	1	1	1	1	0	0	1	1	0	0	1	1	1	1	1	1
1-acyl-sn-glycerol-3-phosphate acyltransferase [EC:2.3.1.51]	K00655	1	1	2	2	3	3	0	2	1	3	3	3	3	3	3	1	4	3	3	3	3	3	3	1	2	2	1	1	1	2	2	1	2	1	2	1	2	2	3	1	3	2	2	2	2	2	2	2
diamine N-acetyltransferase [EC:2.3.1.57]	K00657	0	0	0	0	0	0	0	0	0	0	0	0	0	0	0	0	0	0	0	0	0	0	0	0	0	1	0	1	1	1	1	1	1	1	1	1	0	1	0	0	0	0	1	1	1	1	1	1
2-oxoglutarate dehydrogenase E2 component (dihydrolipoamide succinyltransferase) [EC:2.3.1.61]	K00658	0	0	0	0	0	0	0	0	0	0	0	0	0	0	0	0	0	0	0	0	0	0	0	0	0	0	0	0	0	0	0	0	0	0	0	0	1	0	0	0	0	0	0	0	0	0	0	0
aminoglycoside 6'-N-acetyltransferase [EC:2.3.1.82]	K00663	0	0	0	0	0	0	0	0	0	0	0	0	0	0	0	0	0	0	0	0	0	0	0	0	0	0	0	0	0	0	0	0	0	0	0	0	0	0	0	0	0	1	0	0	0	0	0	0
fatty-acyl-CoA synthase [EC:6.2.1.-]	K00666	0	1	0	1	1	1	1	1	0	0	0	0	0	0	0	0	0	0	0	0	0	0	0	0	0	0	0	0	0	0	0	0	0	0	0	0	1	0	0	0	0	0	0	0	0	0	0	0
formylmethanofuran--tetrahydromethanopterin N-formyltransferase [EC:2.3.1.101]	K00672	0	0	0	0	0	0	0	0	0	0	0	0	0	0	0	0	0	0	0	0	0	0	0	0	0	0	0	0	0	0	0	0	0	0	0	0	0	0	0	1	0	0	0	0	0	0	0	0
2,3,4,5-tetrahydropyridine-2,6-dicarboxylate N-succinyltransferase [EC:2.3.1.117]	K00674	1	0	0	0	0	0	0	0	0	0	0	0	0	0	0	0	0	0	0	0	0	0	0	0	0	0	0	0	0	0	0	0	0	0	0	0	0	0	0	0	0	0	0	0	0	0	0	0
UDP-N-acetylglucosamine acyltransferase [EC:2.3.1.129]	K00677	0	0	1	1	1	1	1	1	1	1	1	1	1	1	1	1	1	1	1	1	1	1	1	0	1	1	0	1	1	1	1	1	1	1	1	1	1	1	1	1	1	0	1	1	1	1	1	1
gamma-glutamyltranspeptidase / glutathione hydrolase [EC:2.3.2.2 3.4.19.13]	K00681	6	0	1	1	1	1	1	3	1	1	1	1	1	1	1	1	1	1	1	1	0	0	1	0	0	8	2	3	8	5	8	6	7	4	6	6	1	5	0	1	1	0	7	7	8	8	9	7
gamma-glutamylcyclotransferase [EC:4.3.2.9]	K00682	0	0	0	0	0	0	1	0	0	0	0	0	0	0	0	0	0	0	0	0	0	0	0	0	0	0	0	0	0	0	0	0	0	0	0	0	2	0	0	1	0	0	0	0	0	0	0	0
glutaminyl-peptide cyclotransferase [EC:2.3.2.5]	K00683	0	0	0	0	0	0	1	0	0	0	0	0	0	0	0	0	0	0	0	0	0	0	0	1	0	0	0	0	0	0	0	0	0	0	0	0	1	0	0	1	0	0	0	0	0	0	0	0
glycogen phosphorylase [EC:2.4.1.1]	K00688	0	1	1	2	1	1	1	0	1	1	1	1	0	1	0	1	1	1	1	1	1	0	1	0	0	1	1	1	1	1	1	1	1	1	1	1	1	0	1	0	1	0	1	1	1	1	1	1
trehalose 6-phosphate synthase [EC:2.4.1.15 2.4.1.347]	K00697	0	0	0	1	1	1	0	0	1	1	1	0	1	1	1	0	1	1	1	0	0	0	0	0	0	0	0	0	0	0	0	0	0	0	0	0	1	0	0	0	0	0	0	0	0	0	0	0
1,4-alpha-glucan branching enzyme [EC:2.4.1.18]	K00700	0	1	1	1	1	1	1	0	1	1	1	1	1	1	1	1	1	1	1	1	1	1	1	0	0	1	1	1	1	1	1	1	1	1	1	1	1	0	1	1	1	0	1	1	1	1	1	1
starch synthase [EC:2.4.1.21]	K00703	0	1	2	1	1	1	0	0	2	1	1	1	1	1	1	1	1	1	1	1	1	1	1	0	0	1	0	1	1	1	1	1	1	1	1	1	0	0	1	0	2	1	1	1	1	1	1	1
4-alpha-glucanotransferase [EC:2.4.1.25]	K00705	0	1	1	0	1	1	1	0	1	1	1	0	1	1	1	1	1	1	1	2	1	1	1	0	0	0	0	0	0	0	0	0	0	0	0	0	1	0	0	0	1	1	0	0	0	0	0	0
ceramide glucosyltransferase [EC:2.4.1.80]	K00720	0	1	1	0	0	0	0	0	0	0	0	0	0	0	0	0	0	0	0	0	1	0	0	0	0	0	0	0	0	0	0	0	0	0	0	0	0	0	1	0	0	1	0	0	0	0	0	0
dolichol-phosphate mannosyltransferase [EC:2.4.1.83]	K00721	4	6	4	1	2	2	2	3	3	3	3	3	4	3	2	5	3	4	3	4	3	4	3	1	2	3	2	2	3	3	3	3	3	2	3	2	3	3	1	3	4	3	3	3	3	3	3	3
dolichyl-phosphate beta-glucosyltransferase [EC:2.4.1.117]	K00729	0	0	0	0	0	0	0	0	0	0	1	0	1	1	1	1	0	1	1	1	0	0	1	0	0	0	0	0	0	0	0	0	0	0	0	0	0	0	0	0	1	0	0	0	0	0	0	0
lipid-A-disaccharide synthase [EC:2.4.1.182]	K00748	1	0	1	1	1	1	0	1	1	1	1	1	1	1	1	1	1	1	1	1	1	1	1	0	1	1	0	1	1	1	1	1	1	1	1	1	1	1	1	1	1	0	1	1	1	1	1	1
L-malate glycosyltransferase [EC:2.4.1.-]	K00754	1	1	2	1	2	2	0	1	1	1	1	0	1	1	1	1	2	1	1	1	3	1	1	0	1	1	0	1	1	1	1	1	1	1	1	0	2	2	1	0	1	2	1	1	1	1	1	1
pyrimidine-nucleoside phosphorylase [EC:2.4.2.2]	K00756	0	0	0	0	1	1	0	0	0	0	0	0	0	0	0	0	0	0	0	0	0	0	0	0	1	0	0	0	0	0	0	0	0	0	0	0	0	0	0	0	0	0	0	0	0	0	0	0
thymidine phosphorylase [EC:2.4.2.4]	K00758	0	1	1	0	0	0	0	1	0	1	1	0	0	1	1	1	0	1	1	1	0	1	1	0	0	0	0	0	1	1	1	1	1	1	1	1	0	1	0	0	0	0	1	1	1	1	1	1
adenine phosphoribosyltransferase [EC:2.4.2.7]	K00759	0	0	0	1	1	1	0	0	0	0	0	0	0	0	0	0	0	0	0	0	0	0	0	0	0	0	0	0	0	0	0	0	0	0	0	0	0	0	0	1	0	0	0	0	0	0	0	0
hypoxanthine phosphoribosyltransferase [EC:2.4.2.8]	K00760	1	2	2	1	1	1	1	1	2	2	2	1	2	2	2	2	2	2	2	2	2	2	2	1	2	1	1	1	1	1	1	1	1	1	1	1	1	1	2	1	3	2	1	1	1	1	1	1
uracil phosphoribosyltransferase [EC:2.4.2.9]	K00761	0	1	1	0	1	1	0	0	0	0	0	0	0	0	0	0	1	0	0	0	1	0	0	0	0	0	0	0	0	0	0	0	0	0	0	0	0	0	1	0	1	1	0	0	0	0	0	0
orotate phosphoribosyltransferase [EC:2.4.2.10]	K00762	0	1	1	1	1	1	1	1	1	1	1	1	1	1	1	1	1	1	1	2	1	1	1	0	1	1	1	1	1	1	1	1	1	1	1	1	0	1	1	0	1	1	1	1	1	1	1	1
nicotinate phosphoribosyltransferase [EC:6.3.4.21]	K00763	0	0	1	1	1	0	1	1	0	0	0	0	0	0	0	0	1	0	0	0	1	0	0	0	0	1	1	1	1	1	1	1	1	1	1	1	2	0	1	1	0	1	1	1	1	1	1	0
amidophosphoribosyltransferase [EC:2.4.2.14]	K00764	1	1	1	1	1	1	1	1	1	1	1	1	1	1	1	1	1	1	1	1	1	1	1	0	0	1	1	0	1	1	1	1	1	0	1	1	1	1	1	0	1	1	1	1	1	1	1	1
ATP phosphoribosyltransferase [EC:2.4.2.17]	K00765	0	0	0	1	1	1	0	1	1	1	1	1	1	1	1	1	1	1	1	1	0	1	0	0	0	1	0	1	1	1	1	1	1	1	1	1	2	1	0	1	0	0	1	1	1	1	1	1
anthranilate phosphoribosyltransferase [EC:2.4.2.18]	K00766	1	0	1	1	1	1	0	1	1	1	1	1	1	1	1	1	1	1	1	1	0	1	1	1	0	1	1	1	1	1	1	1	1	1	1	1	1	1	1	0	1	0	1	1	1	2	1	1
nicotinate-nucleotide pyrophosphorylase (carboxylating) [EC:2.4.2.19]	K00767	1	0	0	1	1	1	0	1	1	1	1	0	1	1	1	1	1	1	1	1	1	1	1	0	0	0	0	0	0	0	0	0	0	0	0	0	1	0	1	0	1	0	0	0	0	0	0	0
nicotinate-nucleotide--dimethylbenzimidazole phosphoribosyltransferase [EC:2.4.2.21]	K00768	0	0	0	0	0	0	0	0	0	0	0	0	0	0	0	0	0	0	0	0	0	0	0	0	0	0	0	0	0	1	0	0	1	0	1	0	0	1	0	0	0	0	1	1	1	0	1	0
queuine tRNA-ribosyltransferase [EC:2.4.2.29]	K00773	1	1	1	1	1	1	0	1	1	1	1	1	1	1	1	1	1	1	1	1	1	1	1	0	1	1	1	0	1	1	1	1	1	1	1	1	1	1	1	1	1	1	1	1	1	1	1	1
23S rRNA (pseudouridine1915-N3)-methyltransferase [EC:2.1.1.177]	K00783	0	1	1	1	1	1	1	1	1	1	1	1	1	1	1	1	1	1	1	1	0	1	1	0	0	1	0	1	1	1	1	1	1	1	1	1	1	1	1	1	1	1	1	1	1	1	1	1
ribonuclease Z [EC:3.1.26.11]	K00784	3	2	2	2	3	3	3	2	3	3	3	2	2	3	3	2	1	2	2	2	2	3	2	1	1	2	2	3	3	3	3	3	3	3	3	3	2	3	3	2	3	2	3	3	3	3	3	3
thiamine-phosphate pyrophosphorylase [EC:2.5.1.3]	K00788	1	2	1	1	1	1	2	2	2	1	2	1	2	2	1	2	1	2	2	2	0	2	2	1	1	1	0	0	1	1	1	1	1	1	1	1	1	1	1	1	1	0	1	1	1	1	1	1
S-adenosylmethionine synthetase [EC:2.5.1.6]	K00789	0	0	1	0	1	1	1	1	1	1	1	1	1	1	1	1	1	1	1	1	1	1	1	1	0	1	1	0	1	1	1	2	2	2	1	1	1	1	1	1	1	2	1	1	1	1	1	1
UDP-N-acetylglucosamine 1-carboxyvinyltransferase [EC:2.5.1.7]	K00790	1	0	1	1	1	1	1	1	1	1	1	1	1	1	1	1	1	1	1	1	1	2	1	0	0	1	0	1	1	1	1	1	1	1	1	1	2	1	1	1	1	1	1	1	1	1	1	1
tRNA dimethylallyltransferase [EC:2.5.1.75]	K00791	0	1	1	1	1	1	1	1	0	1	1	0	1	1	1	1	1	1	1	1	0	1	1	0	1	1	0	1	1	1	1	1	1	1	1	1	1	1	1	0	1	0	1	1	1	1	1	1
riboflavin synthase [EC:2.5.1.9]	K00793	0	1	1	1	1	1	1	1	0	1	1	1	1	1	1	1	1	1	1	1	1	1	1	0	1	1	0	1	1	1	1	1	1	1	1	1	1	1	0	1	1	1	1	1	1	1	1	1
6,7-dimethyl-8-ribityllumazine synthase [EC:2.5.1.78]	K00794	0	1	1	1	1	1	1	1	1	1	1	1	1	1	1	1	1	1	1	1	1	1	1	0	1	1	0	0	1	1	1	1	1	1	1	1	1	1	1	1	1	1	1	1	1	1	1	1
dihydropteroate synthase [EC:2.5.1.15]	K00796	1	1	1	1	1	1	1	1	1	1	1	1	1	1	1	1	1	1	1	1	1	1	1	0	0	1	1	0	1	1	1	1	1	1	1	1	1	1	1	1	1	1	1	1	1	1	1	1
spermidine synthase [EC:2.5.1.16]	K00797	0	0	0	0	0	0	1	0	0	0	0	0	0	1	0	0	0	0	0	0	0	0	0	0	0	1	1	1	1	1	1	1	1	1	1	1	3	1	0	0	2	0	1	1	1	1	1	1
cob(I)alamin adenosyltransferase [EC:2.5.1.17]	K00798	1	0	1	1	1	1	0	1	1	1	1	1	1	1	1	1	1	1	1	1	1	1	1	2	0	1	1	1	1	1	1	1	1	1	1	1	0	1	1	0	0	1	1	1	1	1	1	1
glutathione S-transferase [EC:2.5.1.18]	K00799	0	0	0	0	0	0	0	0	0	0	0	0	0	0	0	0	0	0	0	0	0	0	0	2	0	0	0	0	0	0	0	0	0	0	0	0	0	0	0	0	0	0	0	0	0	0	0	0
3-phosphoshikimate 1-carboxyvinyltransferase [EC:2.5.1.19]	K00800	1	1	1	1	1	1	0	1	1	1	1	1	1	1	1	1	0	1	0	1	1	1	1	0	0	0	1	1	1	1	1	1	1	1	1	1	0	1	1	1	1	1	1	1	1	1	1	1
farnesyl-diphosphate farnesyltransferase [EC:2.5.1.21]	K00801	0	0	0	0	0	0	0	0	0	0	0	0	0	0	0	0	0	0	0	0	0	0	0	0	0	1	0	0	1	1	1	1	1	1	1	1	0	1	0	0	0	0	1	1	1	1	1	0
alkyldihydroxyacetonephosphate synthase [EC:2.5.1.26]	K00803	0	0	0	0	0	0	0	0	0	0	0	0	0	0	0	0	0	0	0	0	0	0	0	2	0	0	0	0	0	0	0	0	0	0	0	0	0	0	0	0	0	0	0	0	0	0	0	0
undecaprenyl diphosphate synthase [EC:2.5.1.31]	K00806	1	1	1	1	1	1	1	1	1	1	1	1	1	1	1	1	1	1	1	1	1	1	0	0	1	1	1	0	1	1	1	1	1	1	1	1	1	1	1	1	1	1	1	1	1	1	1	1
deoxyhypusine synthase [EC:2.5.1.46]	K00809	0	1	1	1	1	1	0	1	1	1	1	0	1	1	0	1	1	1	1	1	1	1	1	0	1	1	1	0	1	1	1	0	2	1	1	1	1	1	0	1	1	1	1	1	1	1	1	1
aspartate aminotransferase [EC:2.6.1.1]	K00812	0	0	1	1	1	1	0	1	1	1	1	1	1	1	1	1	1	1	1	1	1	1	1	0	0	0	0	0	0	0	0	1	0	0	0	0	0	0	1	0	0	1	0	0	0	1	0	1
histidinol-phosphate aminotransferase [EC:2.6.1.9]	K00817	2	0	0	0	0	0	1	1	1	1	1	1	1	1	1	1	1	1	1	1	0	1	1	0	0	3	0	1	3	4	3	3	2	1	4	3	1	3	0	1	0	0	4	4	4	2	4	3
ornithine--oxo-acid transaminase [EC:2.6.1.13]	K00819	1	0	0	1	1	1	1	1	1	1	1	1	1	1	1	1	1	1	1	1	1	1	1	0	1	1	1	0	1	1	1	1	1	1	1	1	1	1	1	1	1	0	1	1	1	1	1	1
glutamine---fructose-6-phosphate transaminase (isomerizing) [EC:2.6.1.16]	K00820	0	2	1	1	1	0	1	1	2	1	1	0	1	1	3	2	2	1	1	1	1	1	1	0	2	1	2	0	1	1	1	1	1	1	1	1	1	1	2	1	3	0	1	1	1	1	1	1
acetylornithine/N-succinyldiaminopimelate aminotransferase [EC:2.6.1.11 2.6.1.17]	K00821	0	0	0	0	0	0	0	1	0	0	0	0	0	0	0	0	0	0	0	0	0	0	0	0	0	0	0	0	0	0	0	0	0	0	0	0	0	0	0	0	0	0	0	0	0	0	0	0
4-aminobutyrate aminotransferase [EC:2.6.1.19]	K00823	0	0	0	1	1	1	0	0	0	0	0	0	0	0	0	0	0	0	0	0	0	0	0	0	0	0	0	0	0	0	0	0	0	0	0	0	0	0	0	0	0	0	0	0	0	0	0	0
D-alanine transaminase [EC:2.6.1.21]	K00824	1	1	0	0	0	0	0	1	1	1	1	0	1	1	0	1	0	1	0	1	1	0	0	0	0	1	0	1	1	1	1	1	1	1	1	1	1	1	1	0	1	0	1	1	1	0	1	0
branched-chain amino acid aminotransferase [EC:2.6.1.42]	K00826	0	0	0	2	2	1	0	1	0	0	0	0	0	0	0	0	0	0	0	0	0	0	0	0	0	2	2	1	2	2	2	1	2	2	2	1	0	1	0	1	0	0	2	2	2	1	2	2
alanine-glyoxylate transaminase / (R)-3-amino-2-methylpropionate-pyruvate transaminase [EC:2.6.1.44 2.6.1.40]	K00827	0	0	0	0	0	0	0	0	0	0	0	0	0	0	0	0	0	0	0	0	1	0	0	0	0	0	0	0	0	0	0	0	0	0	0	0	0	0	0	0	1	1	0	0	0	0	0	0
alanine-glyoxylate transaminase / serine-glyoxylate transaminase / serine-pyruvate transaminase [EC:2.6.1.44 2.6.1.45 2.6.1.51]	K00830	1	1	1	1	1	1	1	1	1	1	1	1	0	1	1	1	0	1	1	1	1	0	1	0	1	1	0	0	1	1	1	0	0	1	1	0	1	1	1	0	1	1	1	1	1	1	2	1
phosphoserine aminotransferase [EC:2.6.1.52]	K00831	0	0	0	0	0	0	0	0	0	0	0	0	0	0	0	0	0	0	0	0	0	0	0	0	0	0	0	0	0	0	0	0	0	0	0	0	1	0	0	0	0	0	0	0	0	0	0	0
glucokinase [EC:2.7.1.2]	K00845	0	0	0	1	1	1	1	1	1	1	1	0	1	0	1	0	0	1	1	0	0	0	0	0	0	0	0	0	0	0	0	0	0	0	0	0	1	0	0	0	0	0	0	0	0	0	0	0
galactokinase [EC:2.7.1.6]	K00849	1	2	2	0	0	0	2	0	1	0	0	0	1	1	1	1	1	1	1	0	0	0	0	0	0	1	0	0	0	1	1	1	1	1	1	1	2	1	0	0	1	0	1	1	1	1	2	1
ribokinase [EC:2.7.1.15]	K00852	0	0	0	0	0	0	0	0	0	0	0	0	0	0	0	0	1	0	0	0	1	0	0	0	0	0	0	0	0	0	0	0	0	0	0	0	0	0	1	0	0	1	0	0	0	0	0	0
L-ribulokinase [EC:2.7.1.16]	K00853	0	1	1	0	0	0	1	0	0	0	0	0	0	0	0	0	0	0	0	0	0	0	0	0	0	0	0	0	0	0	0	0	0	0	0	0	0	0	0	0	0	0	0	0	0	0	0	0
xylulokinase [EC:2.7.1.17]	K00854	1	1	1	0	0	0	1	0	0	0	0	0	0	0	0	0	0	0	0	0	0	0	0	0	0	0	0	0	0	0	0	0	0	0	0	0	0	0	0	0	0	0	0	0	0	0	0	0
phosphoribulokinase [EC:2.7.1.19]	K00855	0	0	0	0	0	0	0	0	0	0	0	0	0	0	0	0	0	0	0	0	0	0	0	0	0	0	0	0	0	0	0	0	0	0	0	0	0	0	0	1	0	0	0	0	0	0	0	0
adenosine kinase [EC:2.7.1.20]	K00856	0	0	0	0	0	0	0	0	0	0	0	0	0	0	0	0	0	0	0	0	0	0	0	0	0	0	0	0	0	0	0	0	0	0	0	0	0	0	0	0	0	0	0	0	0	0	0	0
thymidine kinase [EC:2.7.1.21]	K00857	0	1	1	0	0	0	0	1	1	1	1	1	1	1	1	1	1	1	1	0	1	1	1	0	1	1	0	1	1	1	1	1	1	1	1	1	0	1	2	0	1	0	1	0	1	1	1	1
NAD+ kinase [EC:2.7.1.23]	K00858	1	2	1	0	1	1	1	1	1	1	1	1	1	1	1	1	1	1	1	1	0	1	1	1	0	1	0	1	1	1	1	1	1	1	1	1	1	1	0	1	1	0	1	1	1	1	1	1
dephospho-CoA kinase [EC:2.7.1.24]	K00859	1	1	2	1	1	0	1	1	1	1	1	1	1	1	1	1	1	1	1	1	1	1	1	1	1	1	0	1	1	1	1	1	1	0	1	1	1	1	1	0	1	0	1	1	1	1	1	1
adenylylsulfate kinase [EC:2.7.1.25]	K00860	1	1	1	0	1	1	0	0	1	1	1	1	0	1	1	1	1	0	1	1	0	0	0	0	0	0	1	0	0	0	0	0	0	0	0	0	0	0	0	0	1	0	0	0	0	0	0	0
glycerol kinase [EC:2.7.1.30]	K00864	1	1	0	1	1	0	0	1	1	1	1	0	1	1	1	1	1	1	1	1	1	1	1	0	0	1	1	1	1	1	1	1	1	1	1	1	0	1	2	0	1	0	1	1	1	1	1	1
glycerate 2-kinase [EC:2.7.1.165]	K00865	0	1	0	1	1	1	1	1	1	1	1	0	1	0	1	0	2	1	0	0	1	0	0	0	0	0	0	0	0	0	0	0	0	0	0	0	1	0	1	0	1	1	0	0	0	0	0	0
mevalonate kinase [EC:2.7.1.36]	K00869	0	0	0	0	0	0	0	1	0	0	0	0	0	0	0	0	0	0	0	0	0	0	0	0	0	0	0	0	0	0	0	0	0	0	0	0	0	0	0	0	0	0	0	0	0	0	0	0
homoserine kinase [EC:2.7.1.39]	K00872	0	0	0	0	0	0	0	1	0	0	0	0	0	0	0	0	0	0	0	0	0	0	0	0	0	0	0	0	0	0	0	0	0	0	0	0	0	0	0	0	0	0	0	0	0	0	0	0
pyruvate kinase [EC:2.7.1.40]	K00873	0	1	1	1	1	0	1	1	1	1	1	1	1	1	1	1	1	1	1	1	0	1	1	0	1	1	1	1	1	1	1	1	1	1	1	1	1	1	1	0	1	1	1	1	1	1	1	1
2-dehydro-3-deoxygluconokinase [EC:2.7.1.45]	K00874	1	0	0	0	0	0	0	0	0	0	0	0	0	0	0	0	0	0	0	0	0	0	0	0	0	0	0	0	0	0	0	0	0	0	0	0	0	0	0	0	0	0	0	0	0	0	0	0
uridine kinase [EC:2.7.1.48]	K00876	0	0	1	0	0	0	0	1	0	2	1	0	0	1	1	1	1	1	0	1	0	0	1	1	0	0	0	0	0	0	0	0	0	0	0	0	0	0	1	0	1	1	0	0	0	0	0	0
shikimate kinase [EC:2.7.1.71]	K00891	2	1	1	1	1	1	0	1	1	1	1	1	1	1	1	1	1	1	1	1	0	1	1	1	1	1	0	1	1	1	1	1	1	1	1	1	1	0	1	0	1	1	1	1	1	1	1	1
kanamycin kinase [EC:2.7.1.95]	K00897	0	1	1	0	0	0	0	0	0	0	0	0	0	0	0	0	0	0	0	0	1	0	0	0	0	0	0	0	0	0	0	0	0	0	0	0	0	0	0	0	0	0	0	0	0	0	0	0
isocitrate dehydrogenase kinase/phosphatase [EC:2.7.11.5 3.1.3.-]	K00906	0	0	0	0	0	0	0	0	0	1	1	0	1	1	1	1	0	1	0	1	0	1	1	0	0	0	0	0	0	0	0	0	0	0	0	0	0	0	0	0	0	0	0	0	0	0	0	0
tetraacyldisaccharide 4'-kinase [EC:2.7.1.130]	K00912	1	1	0	1	1	1	1	1	1	1	1	1	1	1	0	1	1	1	1	1	1	1	1	0	1	1	0	0	1	1	1	1	1	1	1	1	1	1	1	1	0	1	1	1	1	1	1	1
4-diphosphocytidyl-2-C-methyl-D-erythritol kinase [EC:2.7.1.148]	K00919	1	1	1	1	1	1	1	0	1	1	1	1	1	1	1	1	1	1	1	1	1	1	1	0	1	1	0	0	1	1	1	1	1	1	1	1	1	1	1	0	1	0	1	1	1	1	1	1
acetate kinase [EC:2.7.2.1]	K00925	0	0	0	1	1	1	0	1	0	0	0	0	0	0	0	0	0	0	0	0	0	0	0	0	0	0	0	0	0	0	0	0	0	0	0	0	0	0	0	0	0	0	0	0	0	0	0	0
carbamate kinase [EC:2.7.2.2]	K00926	0	0	0	1	1	1	0	1	1	1	1	1	1	1	1	1	1	1	1	1	1	1	0	0	1	0	0	0	0	0	0	0	0	0	0	0	1	0	1	1	0	1	0	0	0	0	0	0
phosphoglycerate kinase [EC:2.7.2.3]	K00927	0	0	1	1	1	1	0	1	1	1	1	1	1	1	1	1	1	1	1	1	1	1	1	0	1	1	0	0	1	1	1	1	0	1	1	1	1	1	1	0	1	1	1	1	1	1	1	1
butyrate kinase [EC:2.7.2.7]	K00929	0	1	1	0	0	0	0	0	1	1	1	1	1	1	1	1	1	1	1	1	1	1	1	0	0	0	0	0	0	0	0	0	0	0	0	0	0	0	1	0	1	0	0	0	0	0	0	0
acetylglutamate kinase [EC:2.7.2.8]	K00930	0	0	0	0	0	0	0	1	0	0	0	0	0	0	0	0	0	0	0	0	0	0	0	0	0	0	0	0	0	0	0	0	0	0	0	0	0	0	0	0	0	0	0	0	0	0	0	0
glutamate 5-kinase [EC:2.7.2.11]	K00931	0	0	0	0	0	0	0	0	0	0	0	0	0	0	0	0	0	0	0	0	0	0	0	0	0	1	1	0	1	1	1	1	1	1	1	0	0	1	0	0	0	0	1	1	1	1	1	1
polyphosphate kinase [EC:2.7.4.1]	K00937	1	1	1	0	0	0	0	0	1	1	1	0	1	1	1	1	2	1	0	1	1	1	0	1	1	1	1	1	1	1	1	1	1	1	1	2	0	1	1	0	2	1	1	1	1	1	1	1
adenylate kinase [EC:2.7.4.3]	K00939	0	0	1	1	1	1	1	1	1	1	1	1	1	1	1	1	1	1	1	1	1	1	1	1	1	1	1	1	1	1	1	1	1	1	1	1	1	1	1	1	1	1	1	1	1	1	1	1
nucleoside-diphosphate kinase [EC:2.7.4.6]	K00940	0	0	1	1	1	1	0	1	1	1	1	1	1	1	1	1	1	1	1	1	1	1	1	0	0	1	1	1	1	1	1	0	0	1	1	1	1	1	1	1	1	0	1	1	1	1	1	1
hydroxymethylpyrimidine/phosphomethylpyrimidine kinase [EC:2.7.1.49 2.7.4.7]	K00941	0	1	1	1	1	1	0	1	1	1	1	1	1	1	1	1	1	1	1	1	0	1	1	0	1	1	0	0	1	1	1	1	1	1	1	1	0	1	0	1	0	0	1	1	1	1	1	1
guanylate kinase [EC:2.7.4.8]	K00942	0	0	0	1	1	1	1	1	0	1	1	1	1	1	1	1	1	1	1	1	1	1	1	0	0	1	1	0	1	1	1	1	1	1	1	1	1	1	1	1	1	0	1	1	1	1	1	1
dTMP kinase [EC:2.7.4.9]	K00943	1	1	1	1	1	1	1	1	1	1	1	1	1	1	2	1	2	1	1	1	1	1	1	0	1	1	0	1	1	1	1	1	1	1	1	1	1	1	1	1	1	1	1	1	1	1	1	1
CMP/dCMP kinase [EC:2.7.4.25]	K00945	0	2	1	1	1	1	0	1	1	1	1	1	1	1	1	1	0	1	0	1	1	1	1	0	0	1	0	1	0	0	1	0	0	1	0	0	0	0	1	1	1	1	0	0	0	0	0	0
thiamine-monophosphate kinase [EC:2.7.4.16]	K00946	1	1	1	1	1	1	1	0	1	2	2	2	2	2	1	2	1	2	2	2	1	2	2	0	1	1	1	1	1	1	1	1	1	1	1	0	1	1	1	1	0	1	1	1	1	1	1	1
ribose-phosphate pyrophosphokinase [EC:2.7.6.1]	K00948	1	1	1	1	1	1	1	1	1	1	1	1	1	1	1	1	1	1	1	1	1	1	1	0	1	1	1	1	1	1	1	1	1	1	1	1	1	1	1	1	2	1	1	1	1	1	1	1
thiamine pyrophosphokinase [EC:2.7.6.2]	K00949	0	0	0	0	0	0	0	0	0	0	0	0	0	0	0	0	0	0	0	0	0	0	0	0	0	0	1	0	0	0	0	0	0	0	0	0	0	0	0	0	0	0	0	0	0	0	0	0
2-amino-4-hydroxy-6-hydroxymethyldihydropteridine diphosphokinase [EC:2.7.6.3]	K00950	2	1	1	1	1	1	0	1	0	0	0	0	0	1	0	1	0	1	0	0	0	0	0	0	0	2	1	1	2	2	2	2	2	2	2	2	1	2	1	0	2	0	2	2	2	2	2	2
pantetheine-phosphate adenylyltransferase [EC:2.7.7.3]	K00954	1	1	0	1	1	1	1	1	1	1	1	1	1	1	1	1	1	1	1	1	1	1	1	0	0	1	1	1	1	1	1	1	1	1	1	1	1	1	1	0	1	0	1	1	1	1	1	1
bifunctional enzyme CysN/CysC [EC:2.7.7.4 2.7.1.25]	K00955	0	0	0	0	0	0	0	0	0	0	0	0	0	0	0	0	0	0	0	0	0	0	0	0	0	1	0	1	2	2	1	1	1	2	2	2	0	0	0	0	0	0	1	1	1	1	1	1
sulfate adenylyltransferase subunit 2 [EC:2.7.7.4]	K00957	0	0	0	0	0	0	0	0	0	0	0	0	0	0	1	0	0	0	0	0	0	0	0	0	0	1	1	1	2	2	1	1	1	2	2	0	0	0	0	0	0	0	1	1	1	1	1	1
sulfate adenylyltransferase [EC:2.7.7.4]	K00958	0	1	1	0	1	1	1	1	1	1	1	1	0	0	1	1	1	0	1	1	0	0	0	0	0	0	0	0	0	0	0	0	0	0	0	0	1	0	1	0	1	0	0	0	0	0	0	0
polyribonucleotide nucleotidyltransferase [EC:2.7.7.8]	K00962	1	1	1	2	1	1	1	1	1	1	1	1	1	1	1	1	1	1	1	1	1	1	1	1	0	1	2	0	1	1	1	1	1	1	1	1	1	1	1	1	1	1	1	1	1	1	1	1
UDPglucose--hexose-1-phosphate uridylyltransferase [EC:2.7.7.12]	K00965	0	0	0	0	0	0	1	0	0	0	0	0	0	0	0	0	0	0	0	0	0	0	0	0	0	0	0	0	0	0	0	0	0	0	0	0	1	0	0	0	0	0	0	0	0	0	0	0
nicotinate-nucleotide adenylyltransferase [EC:2.7.7.18]	K00969	1	1	1	1	1	1	1	1	1	1	1	1	1	1	1	1	1	1	1	1	1	1	1	1	1	1	0	1	1	1	1	1	1	1	1	1	1	1	0	1	1	1	1	1	1	1	1	1
mannose-1-phosphate guanylyltransferase [EC:2.7.7.13]	K00971	1	1	2	1	1	1	1	1	0	1	1	1	1	1	1	1	1	1	1	1	1	1	0	0	1	1	1	0	1	1	1	1	1	1	1	1	1	1	1	1	1	0	1	1	1	1	1	1
glucose-1-phosphate thymidylyltransferase [EC:2.7.7.24]	K00973	0	0	0	0	1	1	0	0	0	1	0	0	0	0	0	0	0	1	1	0	0	0	0	0	0	0	0	0	0	0	0	0	0	0	0	0	0	0	0	0	0	0	0	0	0	0	0	0
tRNA nucleotidyltransferase (CCA-adding enzyme) [EC:2.7.7.72 3.1.3.- 3.1.4.-]	K00974	1	1	1	0	1	1	0	1	1	1	1	1	1	1	1	1	1	1	1	1	1	1	1	0	1	1	1	1	1	1	1	1	1	1	1	1	1	1	2	1	1	1	1	1	1	1	1	1
glucose-1-phosphate adenylyltransferase [EC:2.7.7.27]	K00975	0	1	1	0	0	0	0	0	1	1	1	1	1	1	1	1	1	1	1	1	1	1	1	0	0	0	0	0	0	0	0	0	0	0	0	0	0	0	1	0	1	1	0	0	0	0	0	0
glucose-1-phosphate cytidylyltransferase [EC:2.7.7.33]	K00978	0	2	2	0	1	1	0	0	1	1	1	1	0	0	1	1	0	1	1	1	0	1	1	0	1	0	0	0	0	0	0	0	0	0	0	0	0	0	0	0	0	0	0	0	0	0	0	0
3-deoxy-manno-octulosonate cytidylyltransferase (CMP-KDO synthetase) [EC:2.7.7.38]	K00979	2	0	1	1	1	1	1	1	1	1	1	1	1	1	1	1	1	1	1	1	1	1	1	0	1	1	0	1	1	1	1	1	1	1	1	1	1	1	1	0	1	1	1	1	1	1	1	1
glycerol-3-phosphate cytidylyltransferase [EC:2.7.7.39]	K00980	0	0	0	0	0	0	0	0	0	0	0	0	0	0	0	0	0	0	0	0	0	0	0	1	0	0	0	0	0	0	0	0	0	0	0	0	0	0	0	0	0	0	0	0	0	0	0	0
phosphatidate cytidylyltransferase [EC:2.7.7.41]	K00981	2	1	1	1	1	1	0	1	1	1	1	1	1	1	1	1	1	1	1	1	0	1	0	0	0	1	0	0	1	1	1	1	1	1	1	1	1	1	1	1	1	1	1	1	1	1	1	1
RNA-directed DNA polymerase [EC:2.7.7.49]	K00986	0	0	0	0	0	0	0	0	0	0	0	0	0	0	0	0	0	0	0	0	0	0	0	0	0	0	0	0	0	0	0	0	0	0	0	0	0	1	0	1	0	0	0	0	0	0	0	0
ribonuclease PH [EC:2.7.7.56]	K00989	1	0	0	1	1	1	0	0	0	1	1	1	1	1	0	1	0	1	1	1	0	1	1	0	0	1	1	1	1	1	1	1	1	1	1	1	1	1	0	0	0	0	1	1	1	1	1	1
2-C-methyl-D-erythritol 4-phosphate cytidylyltransferase [EC:2.7.7.60]	K00991	1	0	0	1	1	1	1	0	1	1	1	1	1	1	0	1	1	1	1	1	0	1	1	0	1	1	1	0	1	1	1	1	1	0	1	1	1	1	1	1	1	1	1	1	1	1	1	1
N-acetyl-alpha-D-muramate 1-phosphate uridylyltransferase [EC:2.7.7.99]	K00992	1	0	0	0	0	0	0	0	0	0	1	1	1	1	0	1	1	0	1	0	1	0	0	1	0	1	0	0	0	1	1	1	0	0	1	0	0	1	1	0	0	0	1	1	1	1	1	1
CDP-diacylglycerol---glycerol-3-phosphate 3-phosphatidyltransferase [EC:2.7.8.5]	K00995	1	1	1	1	1	1	0	1	1	1	1	0	1	1	1	1	1	1	1	1	1	1	1	0	1	0	0	0	0	0	0	0	0	0	0	0	1	0	1	1	1	1	0	0	0	0	0	0
holo-[acyl-carrier protein] synthase [EC:2.7.8.7]	K00997	0	0	0	1	1	1	0	1	1	1	1	0	1	0	0	1	1	1	0	1	0	1	1	0	0	0	0	0	0	0	0	0	0	0	0	0	1	0	0	1	1	0	0	0	0	0	0	0
phospho-N-acetylmuramoyl-pentapeptide-transferase [EC:2.7.8.13]	K01000	0	1	1	1	1	1	1	1	1	1	1	1	1	1	1	1	1	1	1	1	1	1	1	1	1	1	1	1	1	1	1	1	1	1	1	0	1	1	1	1	1	0	1	1	1	1	1	1
phosphatidylcholine synthase [EC:2.7.8.24]	K01004	1	0	0	0	0	0	0	0	0	0	0	0	0	0	0	0	0	0	0	0	0	0	0	0	0	0	0	0	0	0	0	0	0	0	0	0	0	0	0	0	0	0	0	0	0	0	0	0
polyisoprenyl-teichoic acid--peptidoglycan teichoic acid transferase [EC:2.7.8.-]	K01005	0	0	0	0	0	0	0	0	0	0	0	0	0	0	0	0	0	0	0	0	0	0	0	0	1	0	0	0	0	0	0	0	0	0	0	0	0	0	0	0	0	0	0	0	0	0	0	0
pyruvate, orthophosphate dikinase [EC:2.7.9.1]	K01006	0	1	1	0	0	0	0	0	2	1	2	1	1	1	1	1	1	1	1	1	1	1	1	0	1	0	0	0	0	0	0	0	0	0	0	0	1	0	1	0	1	1	0	0	0	0	0	0
pyruvate, water dikinase [EC:2.7.9.2]	K01007	1	0	0	1	1	1	0	1	0	0	0	0	0	0	0	0	0	0	0	0	0	0	0	0	0	1	1	1	1	1	1	1	1	1	1	1	0	1	0	0	0	0	1	1	1	1	1	1
selenide, water dikinase [EC:2.7.9.3]	K01008	1	0	1	1	1	1	0	1	1	1	1	1	1	1	1	1	1	1	1	1	1	1	1	0	0	1	0	1	1	1	1	1	1	1	1	1	1	1	1	1	1	1	1	1	1	1	1	1
thiosulfate/3-mercaptopyruvate sulfurtransferase [EC:2.8.1.1 2.8.1.2]	K01011	1	1	1	1	1	1	0	0	1	1	1	0	1	1	0	1	1	1	1	1	1	1	0	0	0	1	1	1	1	1	1	1	1	0	1	1	1	1	1	1	1	1	1	1	1	1	1	1
protein-tyrosine sulfotransferase [EC:2.8.2.20]	K01021	0	0	0	0	0	0	0	0	1	0	0	0	0	0	1	0	1	0	0	0	0	0	0	0	0	0	0	0	0	0	0	0	0	0	0	0	0	0	1	0	0	1	0	0	0	0	0	0
arylsulfate sulfotransferase [EC:2.8.2.22]	K01023	1	1	1	0	0	0	0	0	0	2	0	0	1	1	0	0	0	0	0	0	0	1	0	0	0	0	0	0	0	0	0	0	0	0	0	0	0	0	0	0	1	0	0	0	0	0	0	0
3-oxoacid CoA-transferase [EC:2.8.3.5]	K01027	0	0	0	0	0	0	0	0	0	0	0	0	0	0	0	0	0	0	0	0	0	0	0	0	0	0	0	0	0	0	0	0	0	0	0	0	1	0	0	0	0	0	0	0	0	0	0	0
3-oxoadipate CoA-transferase, alpha subunit [EC:2.8.3.6]	K01031	0	0	0	0	0	0	0	0	0	0	0	0	0	0	0	0	0	0	0	0	0	0	0	0	1	0	0	0	0	0	0	0	0	0	0	0	0	0	0	0	0	0	0	0	0	0	0	0
3-oxoadipate CoA-transferase, beta subunit [EC:2.8.3.6]	K01032	0	0	0	0	0	0	0	0	0	0	0	0	0	0	0	0	0	0	0	0	0	0	0	0	1	0	0	0	0	0	0	0	0	0	0	0	0	0	0	0	0	0	0	0	0	0	0	0
L-seryl-tRNA(Ser) seleniumtransferase [EC:2.9.1.1]	K01042	1	1	1	0	1	1	0	1	0	1	1	1	1	1	0	1	1	1	1	1	1	1	1	1	1	1	0	0	1	1	1	1	1	1	1	0	1	1	1	1	1	1	1	1	1	1	1	1
triacylglycerol lipase [EC:3.1.1.3]	K01046	0	0	0	0	0	0	0	0	1	1	1	1	1	1	1	1	0	1	1	1	1	1	0	0	0	0	0	0	0	0	0	0	0	0	0	0	0	0	1	0	0	0	0	0	0	0	0	0
gluconolactonase [EC:3.1.1.17]	K01053	1	0	0	0	0	0	0	0	0	0	0	0	0	0	0	0	0	0	0	0	0	0	0	0	0	0	0	0	0	0	0	0	0	0	0	0	0	0	0	0	0	0	0	0	0	0	0	0
acylglycerol lipase [EC:3.1.1.23]	K01054	0	0	1	0	0	0	0	0	1	1	1	0	1	1	0	1	1	1	1	1	1	1	1	0	1	0	0	0	0	0	0	0	0	0	0	0	1	0	1	0	1	0	0	0	0	0	0	0
3-oxoadipate enol-lactonase [EC:3.1.1.24]	K01055	0	0	0	1	2	2	2	0	1	2	2	0	2	1	2	2	0	2	2	2	0	1	0	0	0	0	0	0	0	0	0	0	0	0	0	0	2	0	0	2	0	0	0	0	0	0	0	0
peptidyl-tRNA hydrolase, PTH1 family [EC:3.1.1.29]	K01056	1	1	1	1	1	1	1	1	1	1	1	1	1	1	1	1	1	1	1	1	1	1	1	0	1	1	1	1	1	1	1	1	1	1	1	1	1	1	1	1	1	2	1	1	1	1	1	1
6-phosphogluconolactonase [EC:3.1.1.31]	K01057	1	0	1	1	1	1	1	0	0	0	0	0	0	0	0	0	0	0	0	0	0	0	0	0	0	0	0	0	0	0	0	0	0	0	0	0	1	0	0	1	0	0	0	0	0	0	0	0
carboxymethylenebutenolidase [EC:3.1.1.45]	K01061	2	1	1	1	2	2	0	2	1	1	1	0	1	1	1	1	1	1	1	1	1	1	1	2	0	2	1	1	1	1	2	1	1	1	1	1	2	0	1	1	1	1	2	1	1	0	0	1
acetyl esterase [EC:3.1.1.-]	K01066	1	0	0	0	0	0	0	0	0	0	0	0	0	0	0	0	0	0	0	0	0	0	0	0	0	0	0	0	0	0	0	0	0	0	0	0	0	0	0	0	0	0	0	0	0	0	0	0
acyl-coenzyme A thioesterase 1/2/4 [EC:3.1.2.2]	K01068	0	0	0	0	0	0	0	0	0	0	0	0	0	0	0	0	0	0	0	0	0	0	0	0	0	0	0	0	0	0	0	0	0	0	0	0	0	0	2	0	0	1	0	0	0	0	0	0
hydroxyacylglutathione hydrolase [EC:3.1.2.6]	K01069	1	1	1	1	1	0	1	2	0	0	0	0	0	0	0	0	2	0	0	0	1	0	0	1	1	2	1	1	2	2	2	2	2	2	2	2	2	2	2	1	0	1	2	2	2	2	2	2
abhydrolase domain-containing protein 17 [EC:3.1.2.22]	K01076	0	0	0	0	0	0	0	0	0	0	0	0	0	0	0	0	0	0	0	0	0	0	0	0	0	0	0	0	0	0	0	0	0	0	0	0	1	0	0	0	0	0	0	0	0	0	0	0
alkaline phosphatase [EC:3.1.3.1]	K01077	0	1	1	0	0	0	0	0	1	1	1	1	1	1	1	1	0	1	1	1	0	1	1	0	0	0	0	0	0	0	0	0	0	0	0	0	0	0	0	0	2	1	0	0	0	0	0	0
3'(2'), 5'-bisphosphate nucleotidase [EC:3.1.3.7]	K01082	1	1	1	0	1	1	1	0	0	1	1	1	0	1	1	1	0	0	1	1	0	0	0	0	0	0	0	0	0	0	0	0	0	0	0	0	0	0	0	0	1	0	0	0	0	0	0	0
trehalose 6-phosphate phosphatase [EC:3.1.3.12]	K01087	0	0	0	1	1	1	0	0	1	1	1	0	1	1	1	0	1	1	1	0	1	0	0	0	0	0	0	0	0	0	0	0	0	0	0	0	1	0	0	0	0	0	0	0	0	0	0	0
imidazoleglycerol-phosphate dehydratase / histidinol-phosphatase [EC:4.2.1.19 3.1.3.15]	K01089	0	0	0	0	0	0	0	1	0	0	0	0	0	0	0	0	0	0	0	0	0	0	0	0	0	0	0	0	0	0	0	0	0	0	0	0	0	0	0	0	0	0	0	0	0	0	0	0
phosphoglycolate phosphatase [EC:3.1.3.18]	K01091	3	0	1	3	2	2	0	2	0	1	1	1	1	1	1	1	1	1	1	1	1	1	1	1	0	1	0	0	1	1	1	1	0	0	1	1	1	1	1	1	1	1	1	1	1	1	1	1
myo-inositol-1(or 4)-monophosphatase [EC:3.1.3.25]	K01092	3	1	1	1	1	0	1	2	1	1	1	1	1	1	1	1	1	1	1	1	1	1	1	0	1	0	0	0	0	0	0	0	0	0	0	0	2	0	1	2	0	1	0	0	0	0	0	0
protein-tyrosine phosphatase [EC:3.1.3.48]	K01104	0	0	0	0	0	0	0	0	0	0	0	0	0	0	0	0	0	0	0	0	0	0	0	0	0	0	0	0	0	0	0	0	0	0	0	0	0	0	0	0	1	0	0	0	0	0	0	0
alkaline phosphatase D [EC:3.1.3.1]	K01113	1	1	1	0	0	0	0	0	0	0	0	0	0	0	0	0	1	0	0	0	0	0	0	0	0	1	1	1	2	2	1	0	1	0	2	1	1	1	1	0	2	2	1	1	2	1	1	1
glycerophosphoryl diester phosphodiesterase [EC:3.1.4.46]	K01126	1	2	1	1	2	2	0	1	2	2	2	1	2	2	2	2	1	2	3	2	2	3	1	0	1	1	0	1	1	1	1	1	1	1	1	1	2	1	2	1	3	2	1	1	1	1	1	1
arylsulfatase [EC:3.1.6.1]	K01130	1	0	0	0	0	0	0	0	0	0	0	0	0	0	0	0	1	0	0	0	0	0	0	0	0	0	0	0	0	0	0	0	0	0	0	0	0	0	0	0	0	0	0	0	0	0	0	0
iduronate 2-sulfatase [EC:3.1.6.13]	K01136	0	0	1	0	0	0	0	0	0	0	0	0	0	0	0	0	1	0	0	0	1	0	0	0	0	0	0	0	0	0	0	0	0	0	0	0	0	0	0	0	0	0	0	0	0	0	0	0
GTP diphosphokinase / guanosine-3',5'-bis(diphosphate) 3'-diphosphatase [EC:2.7.6.5 3.1.7.2]	K01139	0	1	1	0	1	1	1	1	1	1	1	1	1	1	1	1	0	1	1	1	1	1	1	0	1	1	0	0	1	1	1	1	1	1	1	1	1	0	1	1	0	1	1	1	1	1	1	1
exodeoxyribonuclease III [EC:3.1.11.2]	K01142	0	0	0	0	0	0	0	0	0	0	0	0	0	0	0	0	0	0	0	0	0	0	0	0	0	0	0	0	0	0	0	0	0	0	0	0	0	0	0	0	0	0	0	0	0	0	0	0
deoxyribonuclease IV [EC:3.1.21.2]	K01151	0	0	0	1	1	1	0	1	1	1	1	1	1	1	0	1	0	1	1	1	0	1	1	0	0	1	0	0	1	1	1	0	2	1	1	1	2	1	1	1	1	0	1	1	1	0	1	1
type I restriction enzyme, R subunit [EC:3.1.21.3]	K01153	0	0	0	0	0	0	0	0	0	0	0	0	0	0	0	0	0	0	0	0	0	0	0	0	0	2	3	1	0	0	3	0	1	0	2	2	0	2	0	0	0	0	0	0	1	1	3	1
type I restriction enzyme, S subunit [EC:3.1.21.3]	K01154	0	0	0	0	0	0	0	0	0	0	0	0	0	0	0	0	0	0	0	0	0	0	0	0	0	1	1	1	0	0	2	0	1	0	1	1	0	0	0	0	0	0	0	0	1	1	3	1
type III restriction enzyme [EC:3.1.21.5]	K01156	0	0	0	0	0	0	0	0	0	0	0	0	0	0	0	0	0	0	0	0	0	0	0	0	1	0	2	1	0	0	0	1	1	0	0	0	0	2	0	0	0	0	1	0	1	0	1	0
crossover junction endodeoxyribonuclease RuvC [EC:3.1.21.10]	K01159	1	1	1	1	1	1	1	1	1	1	1	1	1	1	1	1	1	1	1	1	1	1	1	0	1	1	1	2	1	1	1	1	1	1	1	1	1	1	1	1	1	1	1	1	1	1	1	1
uncharacterized protein	K01163	0	0	0	0	0	0	0	0	0	0	0	0	0	0	0	0	0	0	0	0	0	0	0	0	0	0	1	0	0	0	0	0	0	0	0	0	0	0	0	0	0	0	0	0	0	0	0	0
micrococcal nuclease [EC:3.1.31.1]	K01174	1	0	0	0	0	0	0	0	1	1	1	1	1	1	1	0	0	1	0	1	0	1	0	0	1	1	0	1	1	1	1	1	1	1	1	1	0	1	0	1	1	0	1	1	1	1	1	1
alpha-amylase [EC:3.2.1.1]	K01176	0	2	1	0	0	0	0	0	0	0	1	0	1	1	1	1	2	1	0	1	1	1	1	0	0	0	0	0	0	0	0	0	0	0	0	0	0	0	1	0	2	2	0	0	0	0	0	0
glucoamylase [EC:3.2.1.3]	K01178	0	1	1	0	1	1	0	0	0	0	0	0	0	0	0	0	0	0	0	0	0	0	0	0	0	0	0	0	0	0	0	0	0	0	0	0	0	0	0	0	0	0	0	0	0	0	0	0
beta-galactosidase [EC:3.2.1.23]	K01190	0	1	2	0	0	0	0	0	1	2	1	1	2	2	1	2	3	2	1	2	3	2	2	0	0	0	0	0	0	0	0	0	0	0	0	0	0	0	2	0	4	0	0	0	0	0	0	0
alpha-mannosidase [EC:3.2.1.24]	K01191	0	0	0	1	1	1	1	0	0	0	0	0	0	0	0	0	0	0	0	0	0	0	0	0	0	0	0	0	0	0	0	0	0	0	0	0	1	0	0	0	0	0	0	0	0	0	0	0
beta-glucuronidase [EC:3.2.1.31]	K01195	0	0	0	0	0	0	1	0	0	0	0	0	0	0	0	0	0	0	0	0	0	0	0	0	0	0	0	0	0	0	0	0	0	0	0	0	0	0	0	0	0	0	0	0	0	0	0	0
pullulanase [EC:3.2.1.41]	K01200	0	1	0	0	0	0	0	0	1	1	1	0	0	0	1	1	0	0	1	1	0	1	1	0	0	0	0	0	0	0	0	0	0	0	0	0	0	0	1	0	1	0	0	0	0	0	0	0
alpha-L-fucosidase [EC:3.2.1.51]	K01206	0	2	4	0	0	0	2	0	0	0	0	0	0	0	0	0	0	0	0	0	4	0	0	0	1	0	0	0	0	0	0	0	0	0	0	0	0	0	1	0	3	2	0	0	0	0	0	0
beta-N-acetylhexosaminidase [EC:3.2.1.52]	K01207	2	0	1	1	1	0	2	2	1	1	1	1	1	1	1	1	1	1	1	1	0	0	1	0	0	2	3	1	2	2	2	2	2	2	2	1	1	2	1	1	0	0	2	2	2	2	2	2
cyclomaltodextrinase / maltogenic alpha-amylase / neopullulanase [EC:3.2.1.54 3.2.1.133 3.2.1.135]	K01208	0	0	0	0	0	0	0	0	1	1	1	1	1	1	1	1	0	0	1	1	0	0	0	0	0	0	0	0	0	0	0	0	0	0	0	0	0	0	0	0	0	0	0	0	0	0	0	0
alpha-L-arabinofuranosidase [EC:3.2.1.55]	K01209	0	0	1	0	0	0	0	0	0	0	0	0	0	0	0	0	0	0	0	0	0	0	0	0	0	0	0	0	0	0	0	0	0	0	0	0	0	0	0	0	0	0	0	0	0	0	0	0
isoamylase [EC:3.2.1.68]	K01214	0	0	0	0	0	0	1	0	0	0	0	0	0	0	0	0	0	0	0	0	0	0	0	0	0	0	0	0	0	0	0	0	0	0	0	0	1	0	0	0	0	0	0	0	0	0	0	0
arabinogalactan endo-1,4-beta-galactosidase [EC:3.2.1.89]	K01224	0	0	1	0	0	0	0	0	2	1	2	1	1	2	2	1	0	1	1	1	1	1	0	0	0	0	0	0	0	0	0	0	0	0	0	0	0	0	1	0	1	0	0	0	0	0	0	0
maltooligosyltrehalose trehalohydrolase [EC:3.2.1.141]	K01236	0	0	0	0	0	0	1	0	0	0	0	0	0	0	0	0	0	0	0	0	0	0	0	0	0	0	0	0	0	0	0	0	0	0	0	0	1	0	0	1	0	0	0	0	0	0	0	0
DNA-3-methyladenine glycosylase I [EC:3.2.2.20]	K01246	0	1	1	1	1	1	0	0	0	1	1	0	1	0	1	0	1	1	0	1	1	0	0	0	1	0	0	0	0	0	0	0	0	0	0	0	1	0	1	0	1	1	0	0	0	0	0	0
DNA-3-methyladenine glycosylase II [EC:3.2.2.21]	K01247	0	0	0	0	0	0	0	0	0	0	0	0	0	0	0	0	0	0	0	0	0	0	0	0	0	1	0	1	1	1	1	1	1	1	1	1	1	1	0	0	0	0	1	1	1	0	1	1
adenosylhomocysteinase [EC:3.3.1.1]	K01251	2	0	1	1	1	1	1	1	2	1	1	1	1	1	2	1	1	1	1	1	2	1	1	0	0	1	1	1	1	1	1	0	2	1	1	1	1	1	1	1	1	1	1	1	1	1	1	1
leucyl aminopeptidase [EC:3.4.11.1]	K01255	1	0	0	1	1	1	1	1	0	0	0	0	0	0	0	0	0	0	0	0	0	0	0	1	0	1	0	0	1	1	1	1	1	1	1	0	1	1	0	1	0	0	1	1	0	1	1	1
aminopeptidase N [EC:3.4.11.2]	K01256	0	0	0	1	1	0	0	1	0	0	0	0	0	0	0	0	0	0	0	0	0	0	0	0	0	0	0	0	0	0	0	0	0	0	0	0	0	0	0	0	1	0	0	0	0	0	0	0
tripeptide aminopeptidase [EC:3.4.11.4]	K01258	1	0	0	0	0	0	0	1	0	0	0	0	0	0	0	0	0	0	0	0	0	0	0	0	1	1	0	1	1	1	1	1	1	1	1	1	1	1	0	0	0	0	1	1	1	1	1	1
proline iminopeptidase [EC:3.4.11.5]	K01259	1	1	1	1	1	1	0	1	1	1	1	0	1	1	1	1	3	1	0	1	2	1	0	0	0	1	0	1	1	1	1	0	1	0	1	0	2	1	0	0	2	0	1	2	1	1	1	1
Xaa-Pro aminopeptidase [EC:3.4.11.9]	K01262	0	1	1	0	0	0	1	1	0	0	0	0	0	0	0	0	1	0	0	0	1	0	0	1	0	0	0	0	0	0	0	0	0	0	0	0	1	0	1	0	1	1	0	0	0	0	0	0
methionyl aminopeptidase [EC:3.4.11.18]	K01265	1	1	1	1	1	1	1	1	1	1	1	1	1	1	1	1	1	1	1	1	1	1	1	1	1	1	1	1	1	1	1	1	1	1	1	1	1	1	1	1	1	1	1	1	1	1	1	1
D-aminopeptidase [EC:3.4.11.19]	K01266	1	0	1	2	3	3	0	1	1	1	1	0	1	1	1	0	2	1	1	1	0	1	1	0	1	2	1	1	3	3	2	2	3	2	3	2	1	2	1	1	1	1	2	2	2	1	2	2
aminopeptidase [EC:3.4.11.-]	K01269	0	0	0	0	0	0	0	0	0	0	0	0	0	0	0	0	0	0	0	0	0	0	0	0	0	0	0	0	0	0	0	0	0	0	0	0	1	0	0	0	0	0	0	0	0	0	0	0
dipeptidase D [EC:3.4.13.-]	K01270	0	1	1	0	0	0	1	0	1	1	1	1	1	2	1	1	1	1	1	1	1	1	1	0	2	0	0	0	0	0	0	0	0	0	0	0	1	0	0	0	0	0	0	0	0	0	0	0
Xaa-Pro dipeptidase [EC:3.4.13.9]	K01271	1	0	1	1	1	1	2	1	1	1	1	1	1	1	1	1	1	1	1	1	1	1	1	1	1	1	1	1	1	1	1	1	1	1	1	1	2	1	1	2	0	1	1	1	1	1	1	1
membrane dipeptidase [EC:3.4.13.19]	K01273	0	1	3	2	2	2	3	1	1	2	2	1	1	1	1	1	0	1	0	1	1	0	2	1	2	3	1	2	1	1	3	2	3	1	1	1	3	2	2	1	3	2	3	2	2	1	4	3
dipeptidyl-peptidase 4 [EC:3.4.14.5]	K01278	0	3	3	1	1	1	2	2	0	1	1	0	0	0	0	1	2	0	0	0	3	0	0	0	1	0	0	0	0	1	0	0	1	0	1	0	1	0	0	0	1	1	0	0	1	0	0	1
X-Pro dipeptidyl-peptidase [EC:3.4.14.11]	K01281	0	0	0	0	0	0	0	0	0	0	0	0	0	0	0	0	0	0	0	0	0	0	0	0	0	1	1	1	1	1	1	1	1	1	1	1	0	1	0	0	0	0	1	1	1	1	1	1
peptidyl-dipeptidase A [EC:3.4.15.1]	K01283	0	0	0	0	0	0	0	0	0	0	0	0	0	0	0	0	0	0	0	0	0	0	0	0	0	0	0	0	0	0	0	0	0	0	0	0	1	0	0	0	0	0	0	0	0	0	0	0
peptidyl-dipeptidase Dcp [EC:3.4.15.5]	K01284	0	1	1	0	0	0	0	0	0	1	1	1	1	1	0	1	1	1	1	0	1	1	1	0	0	0	0	0	0	0	0	0	0	0	0	0	0	0	0	0	1	0	0	0	0	0	0	0
D-alanyl-D-alanine carboxypeptidase [EC:3.4.16.4]	K01286	6	8	4	1	3	3	5	3	2	2	2	1	3	3	1	2	3	3	2	3	6	3	1	1	1	13	1	9	11	11	13	9	11	8	11	7	5	9	3	0	6	3	14	12	10	11	16	12
glutamate carboxypeptidase [EC:3.4.17.11]	K01295	0	1	0	0	0	0	0	2	2	2	2	1	2	2	2	2	0	2	2	2	2	1	2	0	0	1	1	1	1	1	1	1	1	1	1	1	0	1	2	1	3	0	1	1	1	1	1	1
muramoyltetrapeptide carboxypeptidase [EC:3.4.17.13]	K01297	0	0	0	0	0	0	0	0	0	0	0	0	0	0	0	0	0	0	0	0	0	0	0	0	0	0	0	0	0	0	0	0	0	0	0	0	0	0	0	1	0	1	0	0	0	0	0	0
carboxypeptidase Taq [EC:3.4.17.19]	K01299	0	0	0	0	0	0	0	0	0	0	0	0	0	0	0	0	0	0	0	0	0	0	0	1	0	0	0	0	0	0	0	0	0	0	0	0	0	0	0	0	0	0	0	0	0	0	0	0
N-acetylated-alpha-linked acidic dipeptidase [EC:3.4.17.21]	K01301	1	1	1	2	2	2	0	1	1	1	1	1	1	1	1	1	1	1	1	1	1	1	1	0	0	1	0	1	1	1	1	1	1	0	1	0	0	1	1	0	1	0	1	1	0	0	1	0
carboxypeptidase Q [EC:3.4.17.-]	K01302	1	1	3	0	0	0	1	0	3	3	3	2	3	3	3	3	2	3	3	3	3	1	2	1	0	1	0	0	1	1	1	1	1	1	1	1	1	0	2	1	3	2	1	0	1	0	2	1
acylaminoacyl-peptidase [EC:3.4.19.1]	K01303	9	1	1	5	5	6	7	6	2	3	2	1	2	2	2	3	2	3	1	2	2	2	2	0	0	12	4	7	11	11	12	11	12	7	11	7	2	11	2	2	4	1	11	11	13	10	10	11
prolyl oligopeptidase [EC:3.4.21.26]	K01322	0	1	0	1	2	1	0	0	1	0	0	0	0	0	1	0	1	0	0	0	0	0	0	0	0	1	1	1	1	1	1	1	1	1	1	1	2	2	0	2	1	0	1	1	1	0	1	1
ATP-dependent Lon protease [EC:3.4.21.53]	K01338	1	0	1	1	1	1	0	1	1	1	1	1	1	0	1	1	0	1	1	1	0	0	1	0	1	1	1	0	1	1	1	1	1	1	1	1	1	1	0	1	0	1	1	1	1	1	1	1
oligopeptidase B [EC:3.4.21.83]	K01354	1	0	1	0	0	0	1	0	1	1	1	1	1	1	1	1	0	1	1	1	1	1	1	0	0	1	0	0	1	1	1	1	1	1	1	1	1	1	1	0	1	0	1	1	1	1	1	1
repressor LexA [EC:3.4.21.88]	K01356	0	1	0	1	1	1	1	1	1	1	1	1	1	1	1	1	1	1	1	1	1	1	1	0	1	1	1	0	1	1	1	1	1	1	1	1	1	1	1	0	1	1	1	1	1	1	1	1
ATP-dependent Clp protease, protease subunit [EC:3.4.21.92]	K01358	1	1	1	1	1	1	1	1	1	1	1	1	1	1	1	1	1	1	1	1	0	1	1	1	2	1	0	1	1	1	1	0	0	1	1	0	1	1	1	1	1	1	1	1	1	1	1	1
bleomycin hydrolase [EC:3.4.22.40]	K01372	0	1	1	0	0	0	0	0	1	1	1	1	1	1	1	1	1	1	1	1	1	0	1	0	0	0	0	0	0	0	0	0	0	0	0	0	0	0	1	0	1	0	0	0	0	0	0	0
ATP-dependent HslUV protease, peptidase subunit HslV [EC:3.4.25.2]	K01419	0	0	1	1	1	1	1	1	1	1	1	1	1	1	1	1	1	1	1	1	0	1	1	2	1	1	1	0	1	1	1	1	1	1	1	1	1	1	1	1	1	1	1	1	1	1	1	1
CRP/FNR family transcriptional regulator, anaerobic regulatory protein	K01420	0	0	0	0	0	0	0	0	0	0	0	0	0	0	0	0	0	0	0	0	0	0	0	0	1	0	0	0	0	0	0	0	0	0	0	0	0	0	0	0	0	0	0	0	0	0	0	0
beta-barrel assembly-enhancing protease [EC:3.4.-.-]	K01423	0	0	0	0	0	0	0	1	1	1	1	1	1	1	1	1	1	1	1	1	0	1	0	0	0	0	0	0	0	0	0	0	0	0	0	0	1	0	0	1	1	0	0	0	0	0	0	0
L-asparaginase [EC:3.5.1.1]	K01424	0	0	0	0	0	0	0	1	0	0	0	0	0	0	0	0	0	0	0	0	0	0	0	0	0	0	0	0	0	0	0	0	0	0	0	0	0	0	0	0	0	0	0	0	0	0	0	0
amidase [EC:3.5.1.4]	K01426	10	0	1	4	4	3	1	3	0	0	0	0	0	0	0	0	0	0	0	0	0	0	0	0	0	11	8	5	10	11	11	9	10	10	11	10	1	10	0	1	1	0	11	11	10	10	11	11
urease subunit alpha [EC:3.5.1.5]	K01428	1	0	0	0	0	0	0	0	0	0	0	0	0	0	0	0	0	0	0	0	0	0	0	0	0	0	0	0	0	0	0	0	0	0	0	0	0	0	0	0	0	0	0	0	0	0	0	0
arylformamidase [EC:3.5.1.9]	K01432	1	0	0	0	0	0	0	0	0	0	0	0	0	0	0	0	0	0	0	0	0	0	0	0	0	0	0	0	0	0	0	0	0	0	0	0	0	0	0	0	0	0	0	0	0	0	0	0
penicillin G amidase [EC:3.5.1.11]	K01434	2	1	1	2	2	1	0	2	1	1	1	1	1	1	1	1	1	1	1	1	1	1	1	1	1	2	1	1	2	2	2	2	2	2	2	2	0	2	1	1	1	0	2	2	2	2	2	2
acetylornithine deacetylase [EC:3.5.1.16]	K01438	2	0	0	1	2	2	0	1	0	0	0	0	0	0	0	0	0	0	0	0	0	0	0	0	0	2	0	0	2	1	2	2	2	1	1	1	1	2	0	0	0	0	2	2	2	2	2	2
succinyl-diaminopimelate desuccinylase [EC:3.5.1.18]	K01439	1	0	0	1	1	1	0	2	0	0	0	0	0	0	0	0	0	0	0	0	1	0	0	1	0	2	1	0	1	2	2	1	1	2	2	2	0	1	0	0	0	0	2	2	2	2	2	1
N4-(beta-N-acetylglucosaminyl)-L-asparaginase [EC:3.5.1.26]	K01444	1	0	0	0	0	0	1	2	1	1	1	0	1	1	0	1	1	1	1	0	1	1	0	1	0	2	1	1	2	2	2	2	1	1	2	2	1	2	2	1	1	1	2	2	2	2	2	2
N-acetylmuramoyl-L-alanine amidase [EC:3.5.1.28]	K01448	0	2	2	2	3	2	1	2	2	2	2	2	2	2	2	2	2	2	2	2	1	2	2	1	2	1	1	1	1	1	1	1	1	1	1	1	2	1	1	2	2	1	1	2	1	1	1	1
N-acetylmuramoyl-L-alanine amidase [EC:3.5.1.28]	K01449	1	0	0	0	0	0	0	0	0	0	0	0	0	0	0	0	0	0	0	0	0	0	0	0	0	0	0	0	0	0	0	0	0	0	0	0	0	0	0	0	0	0	0	0	0	0	0	0
formamidase [EC:3.5.1.49]	K01455	0	0	0	0	0	0	0	0	0	0	0	0	0	0	0	0	0	0	0	0	0	0	0	0	0	1	1	1	1	1	1	1	1	1	1	1	1	1	0	0	0	0	1	1	1	0	1	1
N-carbamoyl-D-amino-acid hydrolase [EC:3.5.1.77]	K01459	1	0	0	0	0	0	0	0	0	0	0	0	0	0	0	0	0	0	0	0	0	0	0	0	0	0	0	0	0	0	0	0	0	0	0	0	0	0	0	0	0	0	0	0	0	0	0	0
peptide deformylase [EC:3.5.1.88]	K01462	1	1	1	1	1	1	0	1	1	1	1	1	1	1	1	1	1	1	1	1	1	1	1	1	1	1	1	0	1	1	1	0	0	1	1	1	1	1	1	1	1	1	1	1	1	1	1	1
N-acetylglucosamine malate deacetylase 1 [EC:3.5.1.-]	K01463	1	1	1	1	1	1	1	1	1	0	1	0	0	1	0	1	1	0	0	0	1	1	1	1	1	1	0	1	1	1	1	1	1	1	1	1	1	1	1	1	1	0	1	1	1	1	1	1
dihydropyrimidinase [EC:3.5.2.2]	K01464	0	0	0	0	0	0	0	0	0	0	0	0	0	0	0	0	0	0	0	0	0	0	0	0	0	0	1	1	1	1	1	0	1	0	1	1	0	0	0	0	0	0	1	0	1	1	0	1
dihydroorotase [EC:3.5.2.3]	K01465	0	0	0	1	1	1	1	1	1	1	1	1	1	1	1	1	0	1	1	1	1	1	1	1	0	1	0	1	1	1	1	1	1	1	1	1	1	1	1	1	1	1	1	1	1	1	2	1
allantoinase [EC:3.5.2.5]	K01466	1	0	1	0	0	0	0	0	0	0	0	0	0	0	0	0	1	0	0	0	1	0	0	0	0	0	0	0	0	0	0	0	0	0	0	0	0	0	1	0	0	0	0	0	0	0	0	0
beta-lactamase class C [EC:3.5.2.6]	K01467	0	2	2	0	0	0	1	1	2	2	2	1	2	2	2	2	2	2	2	2	2	2	2	0	0	0	0	0	0	0	0	0	0	0	0	0	0	0	1	0	2	0	0	0	0	0	0	0
imidazolonepropionase [EC:3.5.2.7]	K01468	0	0	0	0	1	1	1	1	1	1	0	0	1	1	0	1	1	1	1	1	1	0	1	1	0	1	0	1	1	1	1	1	1	1	1	1	1	1	1	1	1	0	1	1	1	1	1	1
creatinine amidohydrolase [EC:3.5.2.10]	K01470	6	1	2	4	4	3	3	1	1	1	1	1	1	1	1	1	1	1	1	1	1	1	1	0	1	6	1	5	6	6	6	4	5	6	6	6	1	6	1	1	2	1	6	6	6	5	5	6
N-methylhydantoinase A [EC:3.5.2.14]	K01473	2	0	0	1	1	1	1	1	0	0	0	0	0	0	0	0	0	0	0	0	0	0	0	0	0	0	0	0	2	2	2	3	3	1	2	1	1	2	0	1	0	0	2	3	1	2	2	3
N-methylhydantoinase B [EC:3.5.2.14]	K01474	3	0	0	1	1	1	0	1	0	0	0	0	0	0	0	0	0	0	0	0	0	0	0	0	0	2	1	1	2	2	1	2	2	1	2	2	1	1	0	1	0	0	1	2	0	1	1	2
isatin hydrolase [EC:3.5.2.20]	K01475	1	0	0	0	1	1	0	1	0	0	0	0	0	0	0	0	0	0	0	0	0	0	0	0	0	1	0	1	1	1	1	1	1	1	1	0	0	1	0	0	0	0	1	1	1	1	1	1
arginase [EC:3.5.3.1]	K01476	0	0	0	0	0	0	0	0	0	0	0	0	0	0	0	0	0	0	0	0	0	0	0	0	0	1	1	1	1	1	1	1	1	1	1	1	0	0	0	0	0	0	1	1	1	1	1	1
arginine deiminase [EC:3.5.3.6]	K01478	0	1	2	2	1	2	0	1	1	1	1	1	1	1	1	1	2	1	1	1	2	1	1	0	1	0	0	0	0	0	0	0	0	0	0	0	0	1	2	0	2	2	0	0	0	0	0	0
formiminoglutamase [EC:3.5.3.8]	K01479	0	0	0	0	0	0	0	1	0	0	0	0	0	0	0	0	0	0	0	0	0	0	0	0	0	0	0	0	0	0	0	0	0	0	0	0	0	0	0	0	0	0	0	0	0	0	0	0
agmatinase [EC:3.5.3.11]	K01480	1	1	1	1	1	0	0	1	0	1	1	0	1	1	2	1	1	2	1	1	2	2	1	0	1	2	1	0	2	1	2	2	2	1	1	2	1	1	1	1	2	0	1	1	1	1	1	1
dimethylargininase [EC:3.5.3.18]	K01482	0	1	0	0	0	0	1	0	1	1	1	1	0	1	1	1	0	1	1	1	0	0	1	0	0	0	0	0	0	1	0	0	0	0	1	0	1	0	0	0	0	0	0	1	0	0	1	0
ureidoglycolate lyase [EC:4.3.2.3]	K01483	1	0	0	0	0	0	0	0	0	0	0	0	0	0	0	0	0	0	0	0	0	0	0	0	0	0	0	0	0	0	0	0	0	0	0	0	0	0	0	0	0	0	0	0	0	0	0	0
cytosine/creatinine deaminase [EC:3.5.4.1 3.5.4.21]	K01485	1	0	0	0	0	0	0	0	0	0	0	0	0	0	0	0	0	0	0	0	0	0	0	0	0	0	0	0	0	0	0	0	0	0	0	0	0	0	0	0	0	0	0	0	0	0	0	0
adenine deaminase [EC:3.5.4.2]	K01486	0	0	0	0	0	0	1	0	0	0	0	0	0	0	0	0	1	0	0	0	0	0	0	0	0	0	0	0	0	0	0	0	0	0	0	0	1	0	0	0	0	0	0	0	0	0	0	0
adenosine deaminase [EC:3.5.4.4]	K01488	0	1	1	1	1	1	0	1	0	0	0	0	0	0	0	0	0	0	0	0	1	0	0	0	0	0	0	0	0	0	0	0	0	0	0	0	0	0	1	0	0	0	0	0	0	0	0	0
cytidine deaminase [EC:3.5.4.5]	K01489	0	0	1	1	1	1	0	1	1	1	1	1	1	1	1	1	0	1	1	1	0	1	1	1	1	1	0	0	1	1	1	1	1	1	1	0	0	1	1	0	1	0	1	1	1	1	0	1
methylenetetrahydrofolate dehydrogenase (NADP+) / methenyltetrahydrofolate cyclohydrolase [EC:1.5.1.5 3.5.4.9]	K01491	1	0	1	1	1	1	0	1	1	1	1	1	1	2	1	1	1	1	1	1	0	1	1	1	0	1	1	0	1	1	1	1	1	1	1	1	1	1	1	1	1	0	1	1	1	1	1	1
dCMP deaminase [EC:3.5.4.12]	K01493	0	0	0	0	0	0	1	0	0	0	0	0	0	0	0	0	0	0	0	0	0	0	0	0	0	0	0	0	0	0	0	0	0	0	0	0	1	0	0	0	0	0	0	0	0	0	0	0
dCTP deaminase [EC:3.5.4.13]	K01494	0	0	1	1	1	1	1	1	1	1	1	1	1	1	1	1	1	1	1	1	1	1	1	1	0	1	1	0	1	1	1	1	1	1	1	1	1	1	1	0	1	0	1	1	1	1	2	1
GTP cyclohydrolase IA [EC:3.5.4.16]	K01495	1	1	1	1	1	1	1	1	2	2	1	0	1	1	2	2	1	2	2	2	2	1	2	0	0	1	0	0	0	0	1	0	0	0	0	0	2	1	1	1	2	1	0	0	0	0	0	1
phosphoribosyl-AMP cyclohydrolase [EC:3.5.4.19]	K01496	0	0	0	0	0	0	0	0	0	0	0	0	0	0	0	0	0	0	0	0	0	0	0	1	0	0	0	0	0	0	0	0	0	0	0	0	0	0	0	0	0	0	0	0	0	0	0	0
methenyltetrahydromethanopterin cyclohydrolase [EC:3.5.4.27]	K01499	0	0	0	0	0	0	0	0	0	0	0	0	0	0	0	0	0	0	0	0	0	0	0	0	0	0	0	0	0	0	0	0	0	0	0	0	0	0	0	1	0	0	0	0	0	0	0	0
methenyltetrahydrofolate cyclohydrolase [EC:3.5.4.9]	K01500	0	0	0	0	0	0	0	0	0	0	0	0	0	1	0	0	0	0	0	0	0	1	0	0	0	0	0	0	0	0	0	0	0	0	0	0	0	0	1	0	0	1	0	0	0	0	0	0
nitrilase [EC:3.5.5.1]	K01501	0	0	0	1	1	1	0	0	0	0	0	0	0	0	0	0	0	0	0	0	1	0	0	0	0	0	0	0	0	0	0	0	0	0	0	0	0	0	1	0	1	1	0	0	0	0	0	0
5-aminopentanamidase [EC:3.5.1.30]	K01506	0	0	1	0	0	0	0	0	0	0	0	0	0	0	0	0	0	0	0	0	0	0	0	0	0	0	0	0	0	0	0	0	0	0	0	0	0	0	1	0	1	0	0	0	0	0	0	0
inorganic pyrophosphatase [EC:3.6.1.1]	K01507	0	0	0	1	1	1	0	1	0	0	0	0	0	0	0	0	0	0	0	0	0	0	0	0	0	0	0	0	0	0	0	0	0	0	0	0	1	0	0	0	0	0	0	0	0	0	0	0
acylphosphatase [EC:3.6.1.7]	K01512	0	0	1	1	1	1	1	1	0	1	2	1	1	1	1	1	1	1	1	1	0	1	1	0	0	0	0	0	0	0	0	0	0	0	0	0	1	0	1	1	0	2	0	0	0	0	0	0
ADP-ribose pyrophosphatase [EC:3.6.1.13 3.6.1.-]	K01515	1	0	1	0	0	0	0	1	1	1	1	1	1	1	1	1	0	1	1	1	1	1	1	0	0	1	1	1	1	1	1	1	1	1	1	0	0	1	0	0	1	0	1	1	1	1	1	1
bis(5'-nucleosidyl)-tetraphosphatase [EC:3.6.1.17]	K01518	0	0	0	0	0	0	1	0	0	0	0	0	0	0	0	0	0	0	0	0	0	0	0	0	0	0	0	0	0	0	0	0	0	0	0	0	1	0	0	0	0	0	0	0	0	0	0	0
XTP/dITP diphosphohydrolase [EC:3.6.1.66]	K01519	1	0	1	0	0	0	0	1	1	1	1	1	1	1	1	1	1	1	1	1	1	1	2	0	1	1	1	1	1	1	1	1	1	1	1	1	1	1	1	0	1	1	1	1	1	1	1	1
dUTP pyrophosphatase [EC:3.6.1.23]	K01520	0	0	0	0	0	0	0	1	1	1	1	1	1	1	1	1	0	1	1	1	1	0	1	0	1	1	1	0	1	1	1	1	1	1	1	0	0	1	1	0	1	0	1	1	1	1	1	1
phosphoribosyl-ATP pyrophosphohydrolase [EC:3.6.1.31]	K01523	0	0	0	0	0	0	0	0	0	0	0	0	0	0	0	0	0	0	0	0	0	0	0	1	0	0	0	0	0	0	0	0	0	0	0	0	0	0	0	0	0	0	0	0	0	0	0	0
exopolyphosphatase / guanosine-5'-triphosphate,3'-diphosphate pyrophosphatase [EC:3.6.1.11 3.6.1.40]	K01524	1	1	1	0	0	0	0	0	1	1	1	0	1	1	1	1	1	0	0	1	0	1	0	0	1	1	1	1	1	1	1	1	1	0	1	1	0	0	0	0	1	0	1	1	1	1	1	1
bis(5'-nucleosyl)-tetraphosphatase (symmetrical) [EC:3.6.1.41]	K01525	0	0	0	0	0	0	0	0	0	0	0	0	0	0	0	0	0	0	0	0	0	0	0	1	0	0	0	0	0	0	0	0	0	0	0	0	0	0	0	0	0	0	0	0	0	0	0	0
P-type Cu2+ transporter [EC:7.2.2.9]	K01533	0	0	0	0	1	1	0	0	0	0	0	0	0	0	0	0	0	0	0	0	0	0	0	0	0	0	0	0	0	0	0	0	0	0	0	0	0	0	0	0	1	0	0	0	0	0	0	0
Zn2+/Cd2+-exporting ATPase [EC:7.2.2.12 7.2.2.21]	K01534	0	1	1	0	1	1	0	0	0	1	1	1	2	1	0	0	3	2	0	2	2	1	2	0	0	0	0	0	0	0	0	0	0	0	0	0	1	0	0	0	1	0	0	0	0	0	0	0
P-type Ca2+ transporter type 2C [EC:7.2.2.10]	K01537	0	0	0	1	1	1	0	1	0	1	0	0	0	0	0	0	0	0	0	0	0	0	0	0	0	0	0	0	0	0	0	0	0	0	0	0	2	0	0	0	0	0	0	0	0	0	0	0
potassium-transporting ATPase potassium-binding subunit	K01546	0	0	0	1	1	1	0	0	0	0	0	0	0	0	0	0	0	0	0	0	0	0	0	0	0	0	0	0	0	0	0	0	0	0	0	0	0	0	0	0	0	0	0	0	0	0	0	0
potassium-transporting ATPase ATP-binding subunit [EC:7.2.2.6]	K01547	0	0	0	0	1	1	0	0	0	0	0	0	0	0	0	0	0	0	0	0	0	0	0	0	0	0	0	0	0	0	0	0	0	0	0	0	0	0	0	0	0	0	0	0	0	0	0	0
potassium-transporting ATPase KdpC subunit	K01548	0	0	0	0	1	1	0	0	0	0	0	0	0	0	0	0	0	0	0	0	0	0	0	0	0	0	0	0	0	0	0	0	0	0	0	0	0	0	0	0	0	0	0	0	0	0	0	0
arsenite/tail-anchored protein-transporting ATPase [EC:7.3.2.7 7.3.-.-]	K01551	1	1	1	1	1	1	0	1	1	1	1	0	1	1	1	1	1	2	1	1	1	1	2	1	0	1	0	0	1	1	1	1	1	1	1	1	0	1	1	0	1	1	1	1	1	1	1	1
8-oxo-dGDP phosphatase [EC:3.6.1.58]	K01554	0	1	0	1	1	1	0	0	0	0	0	0	0	0	0	0	1	0	0	0	0	0	0	0	0	0	0	0	0	0	0	0	0	0	0	0	0	0	1	1	0	1	0	0	0	0	0	0
kynureninase [EC:3.7.1.3]	K01556	1	0	1	2	2	2	1	2	1	1	1	0	1	1	1	1	1	1	1	1	1	0	0	1	1	1	0	0	1	1	1	1	1	1	1	0	2	1	1	0	1	1	1	1	1	1	1	1
2-haloacid dehalogenase [EC:3.8.1.2]	K01560	0	0	0	0	0	0	1	0	0	0	0	0	0	0	0	0	0	0	0	0	0	0	0	0	0	0	0	0	1	0	0	0	0	1	1	1	1	0	0	1	0	0	0	0	0	1	0	0
haloalkane dehalogenase [EC:3.8.1.5]	K01563	1	0	0	0	0	0	0	1	0	0	0	0	0	0	0	0	0	0	0	0	0	0	0	0	0	0	0	0	0	0	0	0	0	0	0	0	2	0	0	0	0	0	0	0	0	0	0	0
acetoacetate decarboxylase [EC:4.1.1.4]	K01574	0	0	0	0	0	0	1	0	0	0	0	0	0	0	0	0	0	0	0	0	0	0	0	0	0	0	0	0	0	0	0	0	0	0	0	0	0	0	0	0	0	0	0	0	0	0	0	0
aspartate 1-decarboxylase [EC:4.1.1.11]	K01579	0	0	0	0	0	0	0	1	1	1	1	1	1	1	1	0	0	1	0	1	0	1	0	0	0	0	0	0	0	0	0	0	0	0	0	0	1	0	0	0	1	0	0	0	0	0	0	0
arginine decarboxylase [EC:4.1.1.19]	K01585	0	0	1	0	0	0	0	1	1	1	1	0	1	1	1	1	0	1	1	1	1	1	1	0	0	0	0	0	0	0	0	0	0	0	0	0	0	0	1	0	1	0	0	0	0	0	0	0
diaminopimelate decarboxylase [EC:4.1.1.20]	K01586	0	1	1	0	0	0	0	1	1	1	1	1	1	1	1	1	1	1	1	1	1	1	1	0	1	1	1	0	1	1	1	1	1	1	1	1	0	1	1	1	1	1	1	1	1	1	1	1
5-(carboxyamino)imidazole ribonucleotide mutase [EC:5.4.99.18]	K01588	1	0	0	1	1	1	0	1	1	1	1	1	1	1	1	1	1	1	1	1	1	1	1	1	1	1	1	0	1	1	1	1	1	1	1	1	0	1	1	1	1	1	1	1	1	1	1	1
5-(carboxyamino)imidazole ribonucleotide synthase [EC:6.3.4.18]	K01589	0	0	0	1	1	1	0	1	0	0	0	0	0	0	0	0	0	0	0	0	0	0	0	0	0	0	0	0	0	0	0	0	0	0	0	0	0	0	0	0	0	0	0	0	0	0	0	0
orotidine-5'-phosphate decarboxylase [EC:4.1.1.23]	K01591	0	0	1	0	1	1	0	0	1	1	1	1	1	1	1	1	1	1	1	1	1	1	1	1	0	1	0	0	1	1	1	1	1	1	1	1	1	0	0	1	1	0	1	1	1	1	1	1
aromatic-L-amino-acid/L-tryptophan decarboxylase [EC:4.1.1.28 4.1.1.105]	K01593	2	2	2	3	4	4	1	2	1	1	1	1	1	1	1	1	1	1	1	1	2	1	1	0	1	3	0	3	3	3	3	2	2	3	3	4	4	2	1	1	1	1	3	3	2	2	3	2
phosphoenolpyruvate carboxylase [EC:4.1.1.31]	K01595	0	0	0	1	1	1	0	1	0	0	0	0	0	0	0	0	0	0	0	0	0	0	0	0	0	0	0	0	0	0	0	0	0	0	0	0	1	0	0	0	0	0	0	0	0	0	0	0
phosphoenolpyruvate carboxykinase (GTP) [EC:4.1.1.32]	K01596	0	0	0	0	0	0	0	0	0	0	0	0	0	0	0	0	1	0	0	0	0	0	0	0	0	0	0	0	0	0	0	0	0	0	0	0	0	0	0	0	0	0	0	0	0	0	0	0
diphosphomevalonate decarboxylase [EC:4.1.1.33]	K01597	0	0	0	0	0	0	0	1	0	0	0	0	0	0	0	0	0	0	0	0	0	0	0	0	0	0	0	0	0	0	0	0	0	0	0	0	0	0	0	0	0	0	0	0	0	0	0	0
uroporphyrinogen decarboxylase [EC:4.1.1.37]	K01599	2	0	0	1	1	1	0	1	0	0	0	0	0	0	0	0	0	0	0	0	0	0	0	0	0	1	0	0	0	1	1	1	1	1	1	1	1	1	0	1	0	0	1	1	1	1	1	1
ribulose-bisphosphate carboxylase large chain [EC:4.1.1.39]	K01601	0	0	0	0	0	0	0	0	0	0	0	0	0	0	0	0	0	0	0	0	0	0	0	0	0	0	0	0	0	0	0	0	0	0	0	0	0	0	0	1	0	0	0	0	0	0	0	0
4-carboxymuconolactone decarboxylase [EC:4.1.1.44]	K01607	2	1	1	0	1	1	0	1	1	1	1	1	1	1	1	1	1	1	1	1	0	1	1	0	0	0	0	0	1	0	0	0	0	0	0	1	1	0	0	0	1	0	0	0	0	0	0	0
indole-3-glycerol phosphate synthase [EC:4.1.1.48]	K01609	0	0	0	1	1	1	0	1	0	0	0	0	0	0	0	0	0	0	0	0	0	0	0	0	0	1	1	0	1	1	1	1	1	1	1	1	0	1	0	1	0	0	1	1	1	1	1	1
phosphoenolpyruvate carboxykinase (ATP) [EC:4.1.1.49]	K01610	1	0	0	1	1	1	1	1	1	1	0	0	0	0	1	0	0	1	0	1	2	0	0	1	0	1	1	1	1	1	1	1	1	1	1	1	1	1	0	0	2	2	1	1	1	1	1	1
phosphatidylserine decarboxylase [EC:4.1.1.65]	K01613	0	0	0	0	1	1	1	0	0	0	0	0	0	0	0	0	0	0	0	0	0	0	0	0	0	0	0	0	0	0	0	0	0	0	0	0	1	0	0	0	1	0	0	0	0	0	0	0
glutaconyl-CoA decarboxylase subunit alpha [EC:7.2.4.5]	K01615	1	0	0	0	0	0	0	0	0	0	0	0	0	0	0	0	0	0	0	0	0	0	0	0	0	0	0	0	0	0	0	0	0	0	0	0	0	0	0	0	0	0	0	0	0	0	0	0
deoxyribose-phosphate aldolase [EC:4.1.2.4]	K01619	0	0	1	2	1	1	0	1	1	2	1	1	1	1	1	1	1	1	1	0	1	0	1	1	1	1	0	0	1	1	1	1	1	1	1	1	0	1	1	0	2	0	1	1	1	1	1	1
threonine aldolase [EC:4.1.2.48]	K01620	3	1	1	1	1	1	0	1	1	1	1	0	1	1	1	1	1	1	1	1	1	1	1	0	0	1	0	1	1	1	1	1	1	0	1	0	1	1	1	1	1	1	1	1	1	0	1	1
fructose 1,6-bisphosphate aldolase/phosphatase [EC:4.1.2.13 3.1.3.11]	K01622	0	0	0	0	0	0	1	1	0	0	0	0	0	0	0	0	0	0	0	0	0	0	0	0	0	0	0	0	0	0	0	0	0	0	0	0	0	0	0	0	0	0	0	0	0	0	0	0
fructose-bisphosphate aldolase, class I [EC:4.1.2.13]	K01623	1	0	0	0	0	0	0	0	0	0	0	0	0	0	0	0	0	0	0	0	0	0	0	0	0	1	1	1	1	1	1	1	1	1	1	1	0	1	0	0	0	0	1	1	1	1	1	1
2-dehydro-3-deoxyphosphogluconate aldolase / (4S)-4-hydroxy-2-oxoglutarate aldolase [EC:4.1.2.14 4.1.3.42]	K01625	1	0	0	0	0	0	0	0	0	0	0	0	0	0	0	0	0	0	0	0	0	0	0	0	0	0	0	0	0	0	0	0	0	0	0	0	0	0	0	0	0	0	0	0	0	0	0	0
2-dehydro-3-deoxyphosphooctonate aldolase (KDO 8-P synthase) [EC:2.5.1.55]	K01627	1	1	1	1	1	1	1	1	1	1	1	1	1	1	1	1	1	1	1	1	1	1	1	0	1	1	0	0	1	1	1	1	1	1	1	1	1	1	1	1	1	0	1	1	1	1	1	1
L-fuculose-phosphate aldolase [EC:4.1.2.17]	K01628	0	0	0	0	0	0	0	0	1	1	0	1	1	1	1	1	0	1	1	1	0	1	1	0	0	0	0	0	0	0	0	0	0	0	0	0	0	0	0	0	1	0	0	0	0	0	0	0
sphinganine-1-phosphate aldolase [EC:4.1.2.27]	K01634	0	0	0	0	0	0	0	0	0	0	0	0	0	0	0	0	0	0	0	0	0	0	0	0	0	1	0	1	1	1	1	1	1	1	1	1	0	1	0	0	0	0	1	1	1	1	1	1
isocitrate lyase [EC:4.1.3.1]	K01637	0	0	0	0	0	0	0	0	1	1	1	0	1	1	1	1	0	1	0	1	0	1	1	1	0	0	0	0	0	0	0	0	0	0	0	0	0	0	0	1	0	0	0	0	0	0	0	0
malate synthase [EC:2.3.3.9]	K01638	1	0	0	0	0	0	0	0	1	0	1	0	1	1	1	1	0	1	0	1	0	1	1	0	0	0	0	0	0	0	0	0	0	0	0	0	0	0	0	1	0	0	0	0	0	0	0	0
hydroxymethylglutaryl-CoA lyase [EC:4.1.3.4]	K01640	0	1	0	0	0	0	0	0	0	0	0	0	0	0	0	0	0	0	0	0	0	0	0	0	0	0	0	0	0	0	0	0	0	0	0	0	0	0	0	0	0	0	0	0	0	0	0	0
hydroxymethylglutaryl-CoA synthase [EC:2.3.3.10]	K01641	0	0	0	0	0	0	0	0	0	0	0	0	0	0	0	0	1	0	0	0	0	0	0	0	0	0	0	0	0	0	0	0	0	0	0	0	0	0	0	0	0	0	0	0	0	0	0	0
citrate lyase subunit alpha / citrate CoA-transferase [EC:2.8.3.10]	K01643	0	1	1	0	0	0	1	0	1	1	1	1	0	1	1	1	1	1	1	0	1	0	0	0	0	0	0	0	0	0	0	0	0	0	0	0	0	0	1	0	1	1	0	0	0	0	0	0
citrate lyase subunit beta / citryl-CoA lyase [EC:4.1.3.34]	K01644	1	1	1	0	0	0	1	1	1	1	1	1	1	1	1	1	1	1	1	1	1	1	1	0	0	0	0	0	0	0	0	0	0	0	0	0	0	0	1	0	1	1	0	0	0	0	0	0
citrate synthase [EC:2.3.3.1]	K01647	1	2	2	2	2	2	1	0	0	1	1	0	1	1	1	0	2	1	0	0	1	1	1	0	1	1	0	0	1	1	1	1	1	0	1	0	1	1	1	0	2	1	1	1	1	1	1	1
2-isopropylmalate synthase [EC:2.3.3.13]	K01649	0	0	0	0	0	0	0	0	0	0	0	0	0	0	0	0	0	0	0	0	0	0	0	0	0	0	0	0	0	1	0	0	1	0	1	0	0	0	0	0	0	0	0	0	0	0	0	0
acetolactate synthase I/II/III large subunit [EC:2.2.1.6]	K01652	0	0	0	0	0	0	0	0	0	0	0	0	0	0	0	0	0	0	0	0	0	0	0	0	0	0	0	1	0	1	0	0	1	0	1	0	1	1	0	1	0	0	0	0	0	0	1	0
anthranilate synthase component I [EC:4.1.3.27]	K01657	1	0	1	1	1	1	0	1	1	1	1	1	1	1	1	1	0	1	1	1	0	1	1	1	1	1	1	0	1	1	1	1	1	1	1	0	1	1	1	1	1	0	1	1	1	1	1	1
anthranilate synthase component II [EC:4.1.3.27]	K01658	0	0	2	1	1	1	0	1	2	2	2	2	2	2	1	2	2	2	2	2	0	2	2	1	0	1	0	0	0	0	1	0	0	1	0	0	1	0	1	0	2	0	0	0	0	0	0	0
2-methylcitrate synthase [EC:2.3.3.5]	K01659	0	0	0	0	0	0	0	1	0	1	1	1	1	1	1	1	0	1	1	1	0	1	1	0	0	0	0	0	0	0	0	0	0	0	0	0	0	0	1	0	0	0	0	0	0	0	0	0
naphthoate synthase [EC:4.1.3.36]	K01661	0	0	0	1	1	1	0	1	0	1	1	1	1	1	1	1	0	1	1	1	0	1	1	0	1	1	0	0	1	1	1	1	1	1	1	1	1	1	0	0	1	0	1	1	1	1	1	1
para-aminobenzoate synthetase component II [EC:2.6.1.85]	K01664	0	0	0	0	0	0	0	0	0	0	0	0	0	0	0	0	0	0	0	0	1	0	0	0	1	0	0	0	1	1	0	1	1	0	1	0	0	1	1	0	0	1	1	1	1	1	1	1
para-aminobenzoate synthetase component I [EC:2.6.1.85]	K01665	0	0	1	0	0	0	0	0	1	1	1	1	1	1	1	1	1	1	1	1	1	1	1	0	1	0	0	0	0	0	0	0	0	0	0	0	0	0	1	0	1	1	0	0	0	0	0	0
4-hydroxy 2-oxovalerate aldolase [EC:4.1.3.39]	K01666	1	0	0	0	0	0	0	0	0	0	0	0	0	0	0	0	0	0	0	0	0	0	0	0	0	0	0	0	0	0	0	0	0	0	0	0	0	0	0	0	0	0	0	0	0	0	0	0
tryptophanase [EC:4.1.99.1]	K01667	0	0	0	1	1	1	0	1	0	0	0	0	0	0	0	0	1	0	0	0	1	0	0	0	0	0	0	0	0	0	0	0	0	0	0	0	1	0	1	0	0	1	0	0	0	0	0	0
tyrosine phenol-lyase [EC:4.1.99.2]	K01668	0	1	1	0	0	0	0	1	1	1	1	0	0	1	1	0	0	1	0	0	1	0	0	0	0	0	0	0	0	0	0	0	0	0	0	0	0	0	1	0	1	0	0	0	0	0	0	0
deoxyribodipyrimidine photo-lyase [EC:4.1.99.3]	K01669	0	0	0	0	0	0	0	0	0	0	0	0	0	0	0	0	0	0	0	0	0	0	0	0	0	1	1	0	1	1	1	1	1	1	1	1	0	0	0	0	0	0	0	1	1	1	1	1
carbonic anhydrase [EC:4.2.1.1]	K01673	0	1	1	1	1	1	0	1	2	2	2	2	2	2	2	2	0	1	2	2	1	1	2	0	0	0	0	0	0	0	0	0	0	0	0	0	0	0	1	1	1	1	0	0	0	0	0	0
carbonic anhydrase [EC:4.2.1.1]	K01674	0	0	0	0	0	0	0	0	1	0	0	1	0	0	1	0	0	0	1	0	0	0	0	0	0	1	0	0	0	0	1	0	1	0	0	0	0	1	0	0	0	0	0	0	0	0	0	1
fumarate hydratase, class II [EC:4.2.1.2]	K01679	0	1	1	1	1	1	1	1	1	1	1	1	1	1	1	1	1	1	1	2	0	1	0	0	0	1	0	0	1	1	1	1	1	1	1	1	1	1	1	1	1	0	1	1	1	1	1	1
aconitate hydratase [EC:4.2.1.3]	K01681	2	0	1	1	1	1	0	1	0	1	1	1	1	1	0	1	1	1	1	1	1	1	1	0	0	1	0	0	1	1	1	1	0	1	1	0	1	1	0	0	1	1	1	1	1	1	1	1
galactonate dehydratase [EC:4.2.1.6]	K01684	1	0	0	0	0	0	0	0	0	0	0	0	0	0	0	0	0	0	0	0	0	0	0	0	0	0	0	0	0	0	0	0	0	0	0	0	0	0	0	0	0	0	0	0	0	0	0	0
dihydroxy-acid dehydratase [EC:4.2.1.9]	K01687	1	0	0	0	0	0	0	0	0	0	0	0	0	0	0	0	0	0	0	0	0	0	0	0	0	0	0	0	0	1	0	0	1	0	1	0	0	1	0	0	0	0	0	0	0	0	0	0
enolase [EC:4.2.1.11]	K01689	1	1	1	1	1	1	0	1	1	1	1	1	1	1	1	0	2	1	1	1	1	0	1	0	0	1	0	1	1	1	1	1	1	1	1	1	1	1	1	1	2	1	1	1	1	1	1	1
enoyl-CoA hydratase [EC:4.2.1.17]	K01692	3	1	1	3	3	3	0	0	1	1	0	0	0	1	1	1	0	1	1	0	1	0	0	0	0	2	1	1	2	2	2	2	1	1	2	2	1	1	1	2	1	0	2	2	3	2	3	2
imidazoleglycerol-phosphate dehydratase [EC:4.2.1.19]	K01693	0	0	0	1	1	1	0	0	1	1	1	1	1	1	1	1	1	1	1	1	0	1	1	0	0	1	0	1	1	1	1	1	1	1	1	1	0	1	0	1	0	0	1	1	1	1	1	1
tryptophan synthase alpha chain [EC:4.2.1.20]	K01695	0	0	1	1	1	1	0	1	0	1	1	1	1	1	1	1	1	1	1	1	1	1	1	0	0	1	0	1	1	1	1	1	1	1	1	0	1	1	0	1	1	0	1	1	1	1	1	1
tryptophan synthase beta chain [EC:4.2.1.20]	K01696	0	0	1	1	1	1	0	1	1	1	1	1	1	1	1	1	1	1	1	1	1	1	1	0	0	1	0	0	1	1	1	1	1	1	1	1	1	1	1	1	0	0	1	1	1	1	1	1
cystathionine beta-synthase [EC:4.2.1.22]	K01697	1	0	1	1	1	1	0	1	1	1	1	1	1	1	1	1	1	1	1	1	1	1	1	1	1	1	1	1	1	1	1	1	1	1	1	1	1	1	1	1	1	0	1	1	1	1	1	1
porphobilinogen synthase [EC:4.2.1.24]	K01698	0	0	0	1	1	1	0	1	0	0	0	0	0	0	0	0	0	0	0	0	0	0	0	0	0	1	1	1	1	1	1	1	1	1	1	1	2	1	0	1	0	0	1	1	1	1	1	1
3-isopropylmalate/(R)-2-methylmalate dehydratase large subunit [EC:4.2.1.33 4.2.1.35]	K01703	1	0	1	1	1	1	0	1	1	1	1	1	1	1	0	1	1	1	1	1	1	1	1	0	1	1	1	2	1	2	1	1	2	0	2	0	0	0	1	1	1	0	1	1	1	1	1	1
3-isopropylmalate/(R)-2-methylmalate dehydratase small subunit [EC:4.2.1.33 4.2.1.35]	K01704	0	1	0	0	0	0	0	0	0	0	0	0	0	0	0	0	0	0	0	0	0	0	0	0	0	0	1	1	0	1	0	0	1	0	1	0	0	0	1	0	0	1	0	0	0	0	0	0
homoaconitate hydratase [EC:4.2.1.36]	K01705	0	0	0	0	0	0	1	0	1	1	1	1	1	1	1	1	1	1	1	1	1	1	1	0	0	0	0	0	0	0	0	0	0	0	0	0	0	0	0	0	1	0	0	0	0	0	0	0
CDP-glucose 4,6-dehydratase [EC:4.2.1.45]	K01709	0	1	1	0	0	0	0	0	1	1	1	1	0	0	1	1	0	1	1	0	0	1	1	0	0	0	0	0	0	0	0	0	0	0	0	0	0	0	0	0	0	0	0	0	0	0	0	0
dTDP-glucose 4,6-dehydratase [EC:4.2.1.46]	K01710	0	0	0	0	0	0	0	0	0	1	0	0	0	0	0	0	0	1	1	0	0	0	0	0	0	0	0	0	0	0	0	0	0	0	0	0	0	0	0	0	0	0	0	0	0	0	0	0
GDPmannose 4,6-dehydratase [EC:4.2.1.47]	K01711	1	2	2	0	1	1	1	0	1	1	1	1	1	1	1	1	0	1	1	1	0	1	1	1	0	1	0	1	1	1	1	1	1	1	1	1	2	1	1	1	1	1	1	1	1	1	1	1
urocanate hydratase [EC:4.2.1.49]	K01712	0	0	1	0	1	1	1	1	1	1	1	0	1	1	1	1	1	1	1	1	1	0	1	0	1	1	0	1	2	1	1	1	1	1	1	1	1	1	1	1	1	1	1	1	1	1	1	1
4-hydroxy-tetrahydrodipicolinate synthase [EC:4.3.3.7]	K01714	1	0	0	0	0	0	0	0	0	0	0	0	0	0	0	0	0	0	0	0	0	0	0	0	0	0	0	0	0	0	0	0	0	0	0	0	0	0	0	0	0	0	0	0	0	0	0	0
enoyl-CoA hydratase [EC:4.2.1.17]	K01715	0	0	1	0	1	1	0	1	1	1	1	1	1	1	1	1	0	1	1	1	0	1	1	1	1	1	0	1	1	1	1	1	1	1	1	1	1	1	0	1	1	0	1	1	1	0	1	1
3-hydroxyacyl-[acyl-carrier protein] dehydratase / trans-2-decenoyl-[acyl-carrier protein] isomerase [EC:4.2.1.59 5.3.3.14]	K01716	0	0	1	0	0	0	0	0	0	0	0	0	0	0	0	0	1	0	0	0	1	0	0	1	0	0	0	0	0	0	0	0	0	0	0	0	0	0	0	0	0	0	0	0	0	0	0	0
uroporphyrinogen-III synthase [EC:4.2.1.75]	K01719	0	0	0	1	1	1	0	1	0	0	0	0	0	0	0	0	0	0	0	0	0	0	0	0	0	1	0	1	1	1	1	1	1	1	1	1	1	1	0	0	0	0	1	1	1	1	1	1
2-methylcitrate dehydratase [EC:4.2.1.79]	K01720	0	1	0	0	0	0	0	1	1	1	1	1	1	1	1	1	1	1	1	1	1	1	1	0	0	0	0	0	0	0	0	0	0	0	0	0	1	0	1	0	1	0	0	0	0	0	0	0
nitrile hydratase subunit alpha [EC:4.2.1.84]	K01721	0	0	0	0	0	0	0	0	0	0	0	0	0	0	0	0	0	0	0	0	0	0	0	0	0	1	1	1	1	1	1	1	1	1	1	1	0	1	0	0	0	0	1	1	1	0	1	1
4a-hydroxytetrahydrobiopterin dehydratase [EC:4.2.1.96]	K01724	1	1	1	0	1	1	1	1	1	1	1	1	1	1	1	1	1	1	1	1	1	1	1	1	0	1	0	1	1	1	1	1	1	1	1	1	1	1	1	1	1	0	1	1	1	1	1	1
gamma-carbonic anhydrase [EC:4.2.1.-]	K01726	0	1	0	1	1	0	0	1	1	1	1	1	1	1	1	1	1	1	1	1	0	1	1	0	1	0	0	0	0	0	0	0	0	0	0	0	1	0	1	0	1	1	0	0	0	0	0	0
threonine synthase [EC:4.2.3.1]	K01733	0	2	2	1	1	1	1	2	0	1	1	1	1	1	1	1	1	1	1	1	1	1	1	2	1	1	0	0	1	1	1	1	1	1	1	0	1	1	2	1	0	1	1	1	1	1	1	1
3-dehydroquinate synthase [EC:4.2.3.4]	K01735	1	1	1	1	1	1	1	1	1	1	1	0	1	1	1	1	0	1	0	1	0	1	0	0	0	1	1	1	1	1	1	1	1	1	1	1	1	1	1	1	1	0	1	1	1	1	1	1
chorismate synthase [EC:4.2.3.5]	K01736	0	1	1	1	1	1	0	1	1	1	1	1	1	1	1	1	1	1	1	1	0	1	1	0	1	1	0	1	1	1	1	1	1	1	1	1	1	1	1	0	1	1	1	1	1	1	1	1
6-pyruvoyltetrahydropterin/6-carboxytetrahydropterin synthase [EC:4.2.3.12 4.1.2.50]	K01737	1	3	4	2	2	2	3	3	1	2	1	1	1	2	2	2	4	1	1	1	3	1	1	0	2	0	0	0	0	0	0	0	0	0	0	0	4	0	4	1	3	3	0	0	0	0	0	0
cysteine synthase [EC:2.5.1.47]	K01738	0	0	0	1	1	1	0	0	0	0	0	0	0	0	0	0	0	0	0	0	0	0	0	0	1	0	0	0	0	1	0	1	0	1	1	0	0	0	0	0	0	0	0	0	0	1	0	0
cystathionine gamma-synthase [EC:2.5.1.48]	K01739	0	1	1	0	0	0	0	0	0	0	0	0	0	0	0	0	0	0	0	0	0	0	0	0	0	1	1	2	2	2	1	1	4	2	2	1	0	2	0	0	0	0	1	1	1	2	1	2
O-acetylhomoserine (thiol)-lyase [EC:2.5.1.49]	K01740	0	0	0	1	1	1	0	0	1	0	0	0	1	1	1	1	1	0	0	1	1	0	0	0	0	1	0	1	1	1	1	1	1	1	1	1	0	0	1	0	0	1	1	1	1	1	1	1
histidine ammonia-lyase [EC:4.3.1.3]	K01745	0	0	0	1	1	1	1	1	1	1	0	0	0	1	0	1	1	0	1	0	1	1	0	1	1	1	0	0	1	1	1	1	1	1	1	1	1	1	1	0	1	1	1	1	1	1	1	1
hydroxymethylbilane synthase [EC:2.5.1.61]	K01749	0	0	0	1	1	1	0	1	0	0	0	0	0	0	0	0	0	0	0	0	0	0	0	0	0	1	0	1	1	1	1	0	2	1	1	1	1	1	0	0	0	0	1	1	1	1	1	1
diaminopropionate ammonia-lyase [EC:4.3.1.15]	K01751	1	0	0	0	0	0	0	1	0	0	0	0	0	0	0	0	0	0	0	0	0	0	0	0	0	1	1	0	1	1	1	1	1	1	1	1	0	1	0	0	0	0	1	1	1	1	1	1
L-serine dehydratase [EC:4.3.1.17]	K01752	0	0	2	2	2	2	0	0	2	2	0	0	2	2	2	0	2	2	2	2	1	2	0	0	0	0	0	0	0	0	0	0	0	0	0	0	0	0	2	0	2	1	0	0	0	0	0	0
threonine dehydratase [EC:4.3.1.19]	K01754	3	1	2	0	1	1	1	3	1	1	1	1	1	1	0	1	1	1	1	1	1	1	1	0	1	5	1	4	5	5	5	5	5	4	5	4	2	3	2	2	1	1	5	4	5	3	4	5
argininosuccinate lyase [EC:4.3.2.1]	K01755	1	0	1	1	1	1	0	1	1	1	1	0	1	1	1	1	1	1	2	1	0	0	1	1	0	1	1	1	1	1	1	1	1	1	1	1	0	1	1	0	0	1	1	1	1	1	1	1
adenylosuccinate lyase [EC:4.3.2.2]	K01756	1	1	1	1	1	1	1	1	1	1	1	1	1	1	1	1	1	1	1	1	1	1	1	0	0	1	1	1	1	1	1	1	1	1	1	0	1	1	1	0	0	1	1	1	1	1	1	1
cystathionine gamma-lyase [EC:4.4.1.1]	K01758	0	1	1	1	1	0	0	1	1	1	1	0	1	1	1	1	1	1	1	1	1	1	1	1	1	1	0	0	1	1	1	1	1	1	1	1	1	1	0	1	1	1	1	1	1	1	1	1
lactoylglutathione lyase [EC:4.4.1.5]	K01759	0	0	0	0	0	0	0	0	0	0	0	0	0	0	0	0	0	0	0	0	0	0	0	0	0	0	0	0	0	0	0	0	0	0	0	0	1	0	0	0	0	0	0	0	0	0	0	0
cysteine-S-conjugate beta-lyase [EC:4.4.1.13]	K01760	0	0	0	1	1	1	0	0	0	0	0	0	0	0	0	0	0	0	0	0	0	0	0	0	0	0	0	1	0	0	0	0	0	0	0	0	0	0	0	0	0	0	0	0	0	0	0	0
methionine-gamma-lyase [EC:4.4.1.11]	K01761	0	1	1	2	2	2	1	3	1	1	1	0	1	1	1	0	1	1	0	1	0	1	1	0	0	0	0	0	0	0	0	0	0	0	0	0	3	0	1	0	1	2	0	0	0	0	0	0
S-methyl-1-thioxylulose 5-phosphate methylthiotransferase [EC:2.8.4.6]	K01767	0	0	0	0	0	0	0	0	0	0	0	0	0	0	0	0	0	0	0	0	0	0	0	0	0	0	0	0	0	0	0	0	0	0	0	0	1	0	0	1	0	0	0	0	0	0	0	0
adenylate cyclase [EC:4.6.1.1]	K01768	0	0	1	0	0	0	0	0	0	0	0	0	0	0	0	0	0	0	0	0	0	0	0	0	1	0	0	0	0	0	0	0	0	0	0	0	0	0	1	1	1	1	0	0	0	0	0	0
2-C-methyl-D-erythritol 2,4-cyclodiphosphate synthase [EC:4.6.1.12]	K01770	1	0	0	1	1	1	1	0	1	1	1	1	1	1	1	1	1	1	1	1	0	1	1	1	0	1	1	0	1	1	1	1	1	1	1	1	1	1	1	1	0	1	1	1	1	1	1	1
protoporphyrin/coproporphyrin ferrochelatase [EC:4.98.1.1 4.99.1.9]	K01772	1	0	0	1	1	1	1	1	0	0	0	0	0	0	0	0	0	0	0	0	0	0	0	0	0	1	1	1	0	1	1	1	1	1	1	1	1	1	0	1	0	0	1	1	1	1	1	1
alanine racemase [EC:5.1.1.1]	K01775	1	0	2	1	1	1	1	1	1	1	1	1	1	1	1	1	0	1	1	1	0	1	1	1	1	2	1	1	2	3	2	2	2	3	2	1	1	2	1	1	1	0	2	2	2	2	1	2
glutamate racemase [EC:5.1.1.3]	K01776	0	1	1	0	1	1	0	0	0	0	0	0	0	0	0	0	1	0	0	0	1	0	0	0	0	0	0	0	0	0	0	0	0	0	0	0	0	0	1	0	0	1	0	0	0	0	0	0
proline racemase [EC:5.1.1.4]	K01777	1	1	1	0	0	0	0	0	0	0	0	0	0	1	0	0	0	0	0	0	1	1	0	0	0	1	0	1	1	1	1	1	1	1	1	1	0	1	1	0	0	0	1	1	1	1	1	1
diaminopimelate epimerase [EC:5.1.1.7]	K01778	1	0	2	1	1	1	0	1	1	1	1	1	1	1	1	1	1	1	1	1	0	1	1	0	0	1	0	0	1	1	1	1	1	0	1	1	1	0	1	0	1	2	1	1	1	1	1	1
aspartate racemase [EC:5.1.1.13]	K01779	0	0	0	0	0	0	1	0	0	0	0	0	0	0	0	0	0	0	0	0	0	0	0	0	0	0	0	0	0	0	0	0	0	0	0	0	1	0	0	0	0	0	0	0	0	0	0	0
3-hydroxyacyl-CoA dehydrogenase / enoyl-CoA hydratase / 3-hydroxybutyryl-CoA epimerase [EC:1.1.1.35 4.2.1.17 5.1.2.3]	K01782	1	1	1	1	1	1	1	1	0	1	1	1	1	1	0	1	1	1	1	1	1	1	1	0	1	1	0	0	1	1	1	1	1	1	1	1	1	1	1	1	1	0	1	1	1	1	1	1
ribulose-phosphate 3-epimerase [EC:5.1.3.1]	K01783	0	0	1	0	1	1	1	1	1	1	1	1	1	1	1	1	1	1	1	1	1	1	1	1	0	1	0	1	1	1	1	1	1	1	1	0	1	1	1	1	1	0	1	1	1	1	1	1
UDP-glucose 4-epimerase [EC:5.1.3.2]	K01784	2	1	1	1	1	1	0	1	1	1	0	1	1	1	1	1	1	1	1	1	0	1	0	1	1	0	0	0	0	0	0	0	0	0	0	0	1	0	1	0	0	1	0	0	0	0	1	0
aldose 1-epimerase [EC:5.1.3.3]	K01785	1	1	1	0	0	0	1	0	1	1	0	0	1	1	1	1	0	1	0	2	1	1	1	0	0	0	0	0	0	0	0	0	0	0	0	0	0	0	1	0	1	1	0	0	0	0	0	0
dTDP-4-dehydrorhamnose 3,5-epimerase [EC:5.1.3.13]	K01790	0	1	1	1	1	3	0	0	1	2	1	1	0	0	1	1	0	2	2	0	0	1	1	0	0	0	0	0	0	0	0	0	0	0	0	0	0	0	0	0	0	0	0	0	0	0	0	0
UDP-N-acetylglucosamine 2-epimerase (non-hydrolysing) [EC:5.1.3.14]	K01791	0	1	1	0	1	1	1	0	1	0	0	0	0	0	1	1	0	0	0	1	0	0	0	0	1	1	0	0	0	0	1	0	0	0	0	0	1	1	0	1	1	0	1	1	1	0	1	0
heparosan-N-sulfate-glucuronate 5-epimerase [EC:5.1.3.17]	K01793	0	0	0	0	0	1	0	0	0	0	0	0	0	0	0	0	0	0	0	0	0	0	0	0	0	0	0	0	0	0	0	0	0	0	0	0	0	0	0	0	0	0	0	0	0	0	0	0
peptidylprolyl isomerase [EC:5.2.1.8]	K01802	1	1	1	1	1	1	1	1	1	1	1	1	1	1	1	1	1	1	1	2	1	1	2	0	0	0	0	0	0	0	0	0	0	0	0	0	1	0	0	0	0	1	0	0	0	0	1	0
triosephosphate isomerase (TIM) [EC:5.3.1.1]	K01803	0	1	2	1	1	1	1	1	1	1	1	1	1	1	1	1	2	1	1	1	2	1	1	1	2	1	0	0	1	1	1	1	1	1	1	1	1	1	1	0	1	1	1	1	1	1	1	1
xylose isomerase [EC:5.3.1.5]	K01805	0	1	1	0	0	0	0	0	0	0	0	0	0	0	0	0	0	0	0	0	0	0	0	0	0	0	0	0	0	0	0	0	0	0	0	0	0	0	0	0	0	0	0	0	0	0	0	0
ribose 5-phosphate isomerase A [EC:5.3.1.6]	K01807	0	0	0	0	0	0	0	0	0	0	0	0	0	0	0	0	0	0	0	0	0	0	0	0	0	0	0	0	0	0	0	0	0	0	0	0	1	0	0	0	0	0	0	0	0	0	0	0
ribose 5-phosphate isomerase B [EC:5.3.1.6]	K01808	1	1	1	0	1	1	0	1	1	1	1	1	1	1	1	1	2	1	1	1	2	1	1	0	2	1	1	1	1	1	1	1	1	1	1	1	0	1	2	0	1	1	1	1	1	1	1	1
glucose-6-phosphate isomerase [EC:5.3.1.9]	K01810	0	0	0	0	0	0	0	0	0	0	0	0	0	0	0	0	0	0	0	0	0	0	0	0	0	0	0	0	0	0	0	0	0	0	0	0	0	0	0	0	0	0	0	0	0	0	0	0
phosphoribosylformimino-5-aminoimidazole carboxamide ribotide isomerase [EC:5.3.1.16]	K01814	0	0	0	1	1	1	0	1	1	1	1	1	1	1	1	1	1	0	1	1	0	1	1	0	0	0	0	0	0	0	0	0	0	0	0	0	2	0	0	1	0	0	0	0	0	0	0	0
hydroxypyruvate isomerase [EC:5.3.1.22]	K01816	0	0	0	0	0	0	0	0	0	0	0	0	0	0	0	0	0	0	0	0	0	0	0	0	0	1	0	1	1	1	1	1	1	1	1	1	0	1	0	0	0	0	1	1	1	1	1	1
phosphoribosylanthranilate isomerase [EC:5.3.1.24]	K01817	0	0	0	1	1	1	0	1	1	1	1	1	1	1	1	1	0	1	1	1	0	1	1	0	0	1	0	0	1	1	1	1	1	1	1	1	1	1	0	1	1	0	1	1	1	1	1	1
beta-phosphoglucomutase [EC:5.4.2.6]	K01838	0	1	1	0	0	0	0	1	0	0	0	0	0	0	0	0	0	0	0	0	0	0	0	0	0	0	0	0	0	0	0	0	0	0	0	0	2	0	0	0	0	0	0	0	0	0	0	0
lysine 2,3-aminomutase [EC:5.4.3.2]	K01843	0	0	0	0	0	0	0	0	0	0	0	0	0	0	0	0	0	0	0	0	0	0	0	0	0	0	0	0	0	0	0	0	0	0	0	0	1	0	0	0	0	0	0	0	0	0	0	0
glutamate-1-semialdehyde 2,1-aminomutase [EC:5.4.3.8]	K01845	3	1	1	2	2	2	0	1	1	1	1	1	0	0	0	1	0	1	1	1	0	1	1	0	1	2	1	2	2	2	2	2	2	2	2	2	2	2	0	1	0	0	2	2	2	2	2	2
methylmalonyl-CoA mutase, N-terminal domain [EC:5.4.99.2]	K01848	1	1	1	2	2	2	1	2	0	2	2	2	2	2	2	2	1	2	2	2	2	2	2	1	0	2	1	2	2	2	2	1	1	2	2	0	2	2	2	2	2	0	2	2	2	2	2	2
methylmalonyl-CoA mutase, C-terminal domain [EC:5.4.99.2]	K01849	1	0	1	0	1	0	1	1	1	1	1	1	1	1	1	1	1	1	1	1	1	1	1	0	1	1	0	1	1	1	1	1	1	0	1	0	1	1	1	1	1	0	1	1	1	0	1	1
UDP-galactopyranose mutase [EC:5.4.99.9]	K01854	1	0	0	1	1	1	0	0	0	0	0	0	0	0	0	0	0	0	0	0	0	0	0	0	0	0	0	0	0	0	0	0	0	0	0	0	0	0	0	0	0	0	0	0	0	0	0	0
myo-inositol-1-phosphate synthase [EC:5.5.1.4]	K01858	1	1	1	1	1	1	1	1	1	1	1	1	1	1	1	1	1	1	1	1	1	1	1	0	1	1	0	0	1	1	1	1	1	1	1	1	1	1	1	1	1	1	1	1	1	1	1	1
tyrosyl-tRNA synthetase [EC:6.1.1.1]	K01866	1	0	1	1	1	1	0	1	1	1	1	0	1	1	1	1	0	1	1	1	1	1	1	0	0	1	1	1	1	1	1	1	1	0	1	0	1	1	1	0	1	1	1	1	1	1	1	1
tryptophanyl-tRNA synthetase [EC:6.1.1.2]	K01867	1	1	1	1	1	0	1	1	1	1	1	1	1	1	1	1	1	1	1	1	1	1	1	0	1	1	0	0	1	1	1	0	2	2	1	1	1	1	1	1	1	1	1	1	1	1	1	1
threonyl-tRNA synthetase [EC:6.1.1.3]	K01868	1	1	0	1	1	1	2	1	1	1	1	1	0	1	1	0	1	1	1	1	1	1	1	0	0	1	0	1	1	1	1	1	1	1	1	1	1	1	1	1	1	1	1	1	1	1	1	1
leucyl-tRNA synthetase [EC:6.1.1.4]	K01869	1	1	1	1	1	1	0	1	0	1	0	0	0	2	1	0	1	1	0	1	2	1	2	0	1	1	1	1	1	1	1	1	1	0	1	1	1	1	1	1	1	1	1	1	1	1	1	1
isoleucyl-tRNA synthetase [EC:6.1.1.5]	K01870	1	1	1	1	1	1	1	1	1	1	1	1	1	1	1	1	1	1	1	1	1	1	1	1	2	1	0	2	1	1	1	1	1	1	1	1	1	1	1	0	1	0	1	1	1	1	2	1
alanyl-tRNA synthetase [EC:6.1.1.7]	K01872	0	1	1	1	1	1	1	1	2	1	1	1	1	2	1	2	1	1	1	1	1	0	1	0	1	1	1	1	1	1	1	1	1	1	1	1	1	1	1	1	1	1	1	1	1	1	1	1
valyl-tRNA synthetase [EC:6.1.1.9]	K01873	1	1	1	0	1	1	0	1	0	1	1	1	1	1	1	1	1	1	1	1	1	1	1	1	1	1	1	1	1	1	1	1	1	1	1	1	1	1	1	1	1	0	1	1	1	1	1	1
methionyl-tRNA synthetase [EC:6.1.1.10]	K01874	0	1	1	1	1	1	0	1	1	1	1	1	1	1	1	1	1	1	1	1	0	1	1	0	1	1	0	0	1	1	1	1	1	1	1	0	1	1	1	1	1	1	1	1	1	1	1	1
seryl-tRNA synthetase [EC:6.1.1.11]	K01875	3	0	1	1	1	1	1	1	1	1	1	1	1	1	1	1	1	1	1	1	1	1	1	1	1	1	0	0	1	1	1	1	1	1	1	1	1	1	2	1	1	0	1	1	1	1	1	1
aspartyl-tRNA synthetase [EC:6.1.1.12]	K01876	0	1	1	1	1	1	0	1	1	1	1	1	1	1	1	1	1	1	1	1	1	1	1	2	1	1	1	0	1	1	1	1	1	0	1	1	1	1	1	1	1	0	1	1	1	1	1	1
glycyl-tRNA synthetase [EC:6.1.1.14]	K01880	1	1	0	1	1	1	1	1	1	1	1	0	1	0	1	0	2	1	0	0	1	0	0	0	1	1	1	1	1	1	1	1	1	1	1	1	1	1	1	0	1	1	1	1	1	1	2	1
prolyl-tRNA synthetase [EC:6.1.1.15]	K01881	2	1	1	1	1	1	2	1	1	1	1	1	1	1	1	1	1	1	1	1	1	1	1	0	0	1	0	0	1	1	1	1	1	1	1	1	2	1	1	1	1	1	1	1	1	1	1	1
cysteinyl-tRNA synthetase [EC:6.1.1.16]	K01883	1	1	0	1	1	0	0	1	1	1	1	0	1	1	0	1	1	1	1	1	1	1	1	2	0	1	0	0	1	1	1	1	1	1	1	0	1	1	0	1	1	1	1	1	1	1	1	1
glutamyl-tRNA synthetase [EC:6.1.1.17]	K01885	0	1	1	2	2	2	1	1	1	1	1	1	1	1	1	1	0	1	1	0	0	0	0	0	0	2	0	0	0	2	2	1	2	1	2	1	2	2	1	2	2	1	2	2	2	1	2	2
glutaminyl-tRNA synthetase [EC:6.1.1.18]	K01886	1	1	1	0	0	0	0	1	1	1	1	0	1	1	1	1	1	1	1	1	1	1	1	1	0	1	1	0	1	1	1	1	1	1	1	0	0	1	1	0	1	0	1	1	1	1	1	1
arginyl-tRNA synthetase [EC:6.1.1.19]	K01887	1	1	1	1	1	1	0	1	1	1	1	1	1	1	1	1	1	1	1	1	1	1	1	1	1	1	1	0	1	1	1	1	1	2	1	1	1	1	1	1	1	0	1	1	1	1	1	1
phenylalanyl-tRNA synthetase alpha chain [EC:6.1.1.20]	K01889	0	1	1	1	1	1	1	1	1	1	1	0	1	1	1	1	1	1	1	1	1	1	1	1	1	1	1	1	1	1	1	1	1	1	1	1	1	1	1	1	1	0	1	1	1	1	1	1
phenylalanyl-tRNA synthetase beta chain [EC:6.1.1.20]	K01890	0	1	1	1	1	1	1	1	1	1	1	1	1	1	0	1	1	1	1	1	0	1	1	1	1	1	0	1	1	1	1	1	1	1	1	2	1	1	1	1	1	0	1	1	1	1	1	1
histidyl-tRNA synthetase [EC:6.1.1.21]	K01892	1	1	1	1	1	1	0	1	1	1	1	1	1	1	1	1	1	1	1	1	1	1	1	1	0	1	0	0	1	1	1	1	1	1	1	0	1	1	1	1	1	0	1	1	1	0	1	1
asparaginyl-tRNA synthetase [EC:6.1.1.22]	K01893	1	0	1	1	1	1	1	1	1	1	1	1	1	1	1	1	1	1	1	1	1	1	1	2	0	1	1	1	1	1	1	0	0	1	1	1	1	1	0	1	0	1	1	1	1	1	1	1
acetyl-CoA synthetase [EC:6.2.1.1]	K01895	1	0	1	1	1	1	0	1	1	1	1	0	1	1	1	1	0	1	0	1	0	1	1	0	1	1	1	1	1	1	1	1	1	1	1	0	0	1	1	0	1	0	1	1	1	1	1	1
long-chain acyl-CoA synthetase [EC:6.2.1.3]	K01897	2	1	1	1	1	1	0	1	1	2	1	0	2	1	2	2	1	2	1	2	1	2	1	1	1	3	2	3	2	3	2	2	2	1	3	1	1	3	0	1	1	0	3	3	2	2	3	3
succinyl-CoA synthetase alpha subunit [EC:6.2.1.5]	K01902	0	0	1	1	1	1	0	1	1	1	1	1	1	1	1	1	1	1	1	1	1	1	1	0	0	1	0	0	1	1	1	1	1	1	1	1	1	1	1	1	1	0	1	1	1	1	1	1
succinyl-CoA synthetase beta subunit [EC:6.2.1.5]	K01903	0	0	0	1	1	1	0	1	1	1	1	1	1	1	1	1	1	1	1	1	1	1	1	0	0	1	0	1	1	1	1	1	1	1	1	1	1	1	1	1	0	0	0	1	1	1	1	1
4-coumarate--CoA ligase [EC:6.2.1.12]	K01904	1	0	0	0	0	0	0	1	0	0	0	0	0	0	0	0	0	0	0	0	0	0	0	0	0	1	0	0	1	1	1	1	1	1	1	0	0	1	0	0	0	0	1	1	1	1	1	1
acetoacetyl-CoA synthetase [EC:6.2.1.16]	K01907	1	0	0	0	0	0	0	0	0	0	0	0	0	0	0	0	0	0	0	0	0	0	0	1	0	1	1	0	1	1	1	0	2	1	1	1	0	1	0	0	0	0	1	1	1	1	0	1
o-succinylbenzoate---CoA ligase [EC:6.2.1.26]	K01911	1	0	0	0	1	1	0	1	0	1	1	1	1	0	1	1	0	1	0	1	0	1	1	0	0	1	0	1	1	1	1	1	1	1	1	0	1	1	0	0	1	0	1	1	1	1	0	1
phenylacetate-CoA ligase [EC:6.2.1.30]	K01912	1	0	0	0	0	0	1	0	0	0	0	0	0	0	0	0	0	0	0	0	0	0	0	0	0	0	0	0	1	1	1	1	1	0	1	1	0	1	0	0	0	0	1	1	1	0	1	1
aspartate--ammonia ligase [EC:6.3.1.1]	K01914	0	1	1	0	0	0	0	0	1	1	1	1	1	1	0	1	1	1	1	1	1	1	1	0	0	0	0	0	0	0	0	0	0	0	0	0	0	0	1	0	0	0	0	0	0	0	0	0
glutamine synthetase [EC:6.3.1.2]	K01915	1	2	1	1	1	1	0	0	1	1	1	0	0	1	1	1	1	1	0	0	2	0	1	1	1	1	1	0	1	1	1	1	1	1	1	1	2	1	2	1	1	1	1	1	1	1	1	1
NAD+ synthase [EC:6.3.1.5]	K01916	1	0	1	1	1	1	0	1	0	1	1	0	1	0	0	1	1	0	1	0	0	1	0	1	0	1	1	1	1	1	1	1	1	1	1	1	0	1	1	0	1	1	1	1	1	1	1	1
pantoate--beta-alanine ligase [EC:6.3.2.1]	K01918	0	0	0	1	1	1	0	1	1	0	0	0	0	0	1	0	0	0	0	0	0	0	0	0	0	0	0	0	0	0	0	0	0	0	0	0	1	0	0	1	1	0	0	0	0	0	0	0
glutamate--cysteine ligase [EC:6.3.2.2]	K01919	0	0	0	0	0	0	0	0	0	0	0	0	0	0	0	0	0	0	0	0	0	0	0	1	2	0	0	0	0	0	0	0	0	0	0	0	0	0	0	0	1	0	0	0	0	0	0	0
glutathione synthase [EC:6.3.2.3]	K01920	0	0	0	0	0	0	0	0	0	0	0	0	0	0	0	0	0	0	0	0	1	0	0	0	0	0	0	0	0	0	0	0	0	0	0	0	0	0	0	0	0	0	0	0	0	0	0	0
D-alanine-D-alanine ligase [EC:6.3.2.4]	K01921	0	0	1	2	2	2	1	1	1	1	1	1	1	1	1	1	1	1	1	1	1	1	1	1	2	1	0	1	1	1	1	1	1	1	1	0	5	1	1	5	0	1	1	1	1	1	1	1
phosphoribosylaminoimidazole-succinocarboxamide synthase [EC:6.3.2.6]	K01923	1	1	1	1	1	1	2	1	1	1	1	1	1	2	1	1	1	1	1	2	1	2	2	0	1	1	1	1	1	1	1	1	1	1	1	1	1	1	1	0	1	1	1	1	1	1	1	1
UDP-N-acetylmuramate--alanine ligase [EC:6.3.2.8]	K01924	1	0	1	1	1	1	0	1	1	1	1	1	1	1	1	1	1	1	1	1	1	1	1	1	1	1	0	0	1	1	1	1	1	1	1	1	1	1	1	0	1	0	1	1	1	1	1	1
UDP-N-acetylmuramoylalanine--D-glutamate ligase [EC:6.3.2.9]	K01925	1	1	1	1	1	1	0	1	1	1	1	1	1	1	1	1	1	1	1	1	1	1	1	1	1	1	0	1	1	1	1	1	1	1	1	1	1	1	1	0	1	0	1	1	1	1	1	1
redox-sensing transcriptional repressor	K01926	1	1	1	1	1	1	0	1	1	1	1	1	1	1	1	1	1	1	1	1	1	1	1	0	1	1	1	0	1	1	1	1	1	1	1	1	0	1	1	1	1	1	1	1	1	1	1	1
UDP-N-acetylmuramoyl-L-alanyl-D-glutamate--2,6-diaminopimelate ligase [EC:6.3.2.13]	K01928	1	1	1	1	1	1	1	1	1	1	1	1	1	1	1	1	1	1	1	1	1	1	1	0	0	1	1	1	1	1	1	1	1	1	1	1	1	1	1	1	1	0	1	1	1	1	1	1
UDP-N-acetylmuramoyl-tripeptide--D-alanyl-D-alanine ligase [EC:6.3.2.10]	K01929	0	0	0	1	1	1	1	1	1	1	1	1	1	1	0	1	1	1	1	1	1	1	1	1	1	1	1	1	1	1	1	1	1	1	1	1	1	1	1	0	1	0	1	1	1	1	1	1
phosphoribosylformylglycinamidine cyclo-ligase [EC:6.3.3.1]	K01933	0	1	1	1	1	1	0	1	0	1	1	1	1	1	1	1	1	1	1	1	1	1	1	1	1	1	1	0	1	1	1	1	1	1	1	1	0	1	0	1	1	0	1	1	1	1	1	1
5-formyltetrahydrofolate cyclo-ligase [EC:6.3.3.2]	K01934	0	0	0	0	0	0	2	0	0	0	0	0	0	0	0	0	0	0	0	0	0	0	0	0	0	0	0	0	0	0	0	0	0	0	0	0	0	0	0	0	0	0	0	0	0	0	0	0
dethiobiotin synthetase [EC:6.3.3.3]	K01935	0	0	0	0	0	0	0	0	0	0	0	0	0	0	0	0	0	0	0	0	0	0	0	0	0	0	0	0	0	0	0	0	0	0	0	0	0	0	0	1	0	0	0	0	0	0	0	0
CTP synthase [EC:6.3.4.2]	K01937	1	1	1	1	1	1	2	1	1	1	1	1	1	1	1	1	1	1	1	1	1	1	1	0	1	1	0	1	1	1	1	1	1	1	1	1	1	1	1	1	1	0	1	1	1	1	1	1
formate--tetrahydrofolate ligase [EC:6.3.4.3]	K01938	0	0	1	0	0	0	1	0	1	1	1	1	0	1	1	1	1	1	1	1	1	1	1	0	1	1	0	0	1	1	1	1	1	1	1	1	1	1	1	1	0	0	1	1	1	1	1	1
adenylosuccinate synthase [EC:6.3.4.4]	K01939	1	1	1	1	1	0	0	1	1	1	1	1	1	1	1	2	1	1	1	1	2	1	1	0	1	2	0	0	1	2	2	0	2	2	1	1	1	1	1	1	1	0	1	1	1	1	1	1
argininosuccinate synthase [EC:6.3.4.5]	K01940	3	0	0	1	1	1	0	1	1	1	1	0	1	1	0	1	1	1	1	1	0	1	1	1	0	1	1	1	1	1	1	1	1	1	1	1	0	1	1	0	0	1	1	1	1	1	1	1
phosphoribosylamine---glycine ligase [EC:6.3.4.13]	K01945	0	1	1	1	1	0	1	1	1	1	1	0	1	1	1	1	1	1	1	1	1	1	1	1	1	1	1	0	1	1	1	1	1	1	1	1	1	1	0	1	1	1	1	1	1	1	1	1
NAD+ synthase (glutamine-hydrolysing) [EC:6.3.5.1]	K01950	0	0	0	0	0	0	0	0	0	0	0	0	0	0	0	0	0	0	0	0	0	0	0	0	0	0	0	0	0	0	0	0	0	0	0	0	1	0	0	0	0	0	0	0	0	0	0	0
GMP synthase (glutamine-hydrolysing) [EC:6.3.5.2]	K01951	2	1	1	1	1	1	1	1	1	1	1	0	1	1	1	1	1	1	1	1	1	1	0	0	0	1	1	1	1	1	1	1	1	1	1	1	3	1	1	1	1	1	1	1	1	1	1	1
phosphoribosylformylglycinamidine synthase [EC:6.3.5.3]	K01952	0	1	1	0	0	0	1	0	1	1	1	0	1	1	1	1	1	1	1	1	0	1	1	0	0	0	0	0	0	0	0	0	0	0	0	0	0	0	2	0	2	2	0	0	0	0	0	0
asparagine synthase (glutamine-hydrolysing) [EC:6.3.5.4]	K01953	1	3	1	1	2	2	1	0	1	0	0	0	0	0	0	0	3	0	0	1	3	0	0	0	0	1	1	1	1	1	1	1	1	1	1	1	4	1	1	0	0	2	1	1	1	1	1	1
carbamoyl-phosphate synthase large subunit [EC:6.3.5.5]	K01955	1	0	1	0	1	1	1	0	0	1	0	0	0	1	0	1	0	1	1	1	1	1	0	0	0	1	0	1	1	1	1	1	1	1	1	1	1	1	0	0	1	1	1	1	1	1	1	1
carbamoyl-phosphate synthase small subunit [EC:6.3.5.5]	K01956	0	0	0	1	1	1	1	1	1	1	1	1	1	1	1	1	1	1	1	1	1	1	1	0	1	1	0	1	1	1	1	1	1	1	1	1	1	1	0	1	1	0	1	1	1	1	2	1
acetyl-CoA carboxylase, biotin carboxylase subunit [EC:6.4.1.2 6.3.4.14]	K01961	2	1	1	1	2	2	1	2	1	2	2	2	1	2	2	2	2	2	1	2	2	2	1	1	0	2	0	0	1	2	2	2	2	1	2	1	1	2	1	2	2	3	2	2	2	2	2	2
acetyl-CoA carboxylase carboxyl transferase subunit alpha [EC:6.4.1.2 2.1.3.15]	K01962	1	1	1	1	1	1	1	1	1	1	1	1	1	1	1	1	1	1	1	1	0	1	1	0	0	1	0	0	1	1	1	0	1	1	1	0	1	1	1	1	1	1	1	1	1	1	1	1
acetyl-CoA carboxylase carboxyl transferase subunit beta [EC:6.4.1.2 2.1.3.15]	K01963	0	0	1	1	1	1	0	1	1	1	1	1	1	1	1	1	1	1	1	1	1	1	1	1	1	1	0	0	1	1	1	1	1	1	1	0	1	1	0	1	1	1	1	1	1	0	1	1
propionyl-CoA carboxylase beta chain [EC:6.4.1.3 2.1.3.15]	K01966	1	1	1	1	1	1	1	1	1	1	0	1	1	1	1	1	1	1	0	1	1	1	0	1	0	1	0	1	1	1	1	1	1	1	1	1	0	1	1	0	1	0	1	1	1	1	1	1
bifunctional non-homologous end joining protein LigD [EC:6.5.1.1]	K01971	0	1	1	1	1	1	1	0	0	0	0	0	0	0	0	0	0	0	0	0	1	0	0	0	1	1	0	1	1	1	1	1	1	1	1	1	4	1	1	0	0	0	1	1	1	1	1	1
DNA ligase (NAD+) [EC:6.5.1.2]	K01972	1	1	1	1	1	1	1	3	0	1	0	0	2	0	2	1	0	1	0	0	1	1	0	0	1	1	1	1	2	2	1	2	1	2	1	1	1	1	1	1	1	1	1	1	1	1	1	1
RNA 3'-terminal phosphate cyclase (ATP) [EC:6.5.1.4]	K01974	0	0	0	0	0	0	1	1	0	0	0	0	0	0	0	0	0	0	0	0	0	0	0	0	0	0	0	0	0	0	0	0	0	0	0	0	1	0	0	1	0	0	0	0	0	0	0	0
RNA 2',3'-cyclic 3'-phosphodiesterase [EC:3.1.4.58]	K01975	0	0	1	1	1	1	1	1	1	1	1	1	1	1	1	1	1	1	1	1	1	1	1	0	1	1	0	0	1	1	1	1	1	1	1	0	1	1	1	0	1	1	1	1	1	1	1	1
putative tryptophan/tyrosine transport system substrate-binding protein	K01989	0	0	0	0	0	0	0	0	0	0	0	0	0	0	0	0	0	0	0	0	0	0	0	0	0	0	0	0	0	0	0	0	0	0	0	0	0	0	0	3	0	1	0	0	0	0	0	0
ABC-2 type transport system ATP-binding protein	K01990	0	2	2	4	5	6	4	8	2	3	3	3	2	3	3	3	1	3	3	4	2	3	3	0	1	4	0	2	4	4	4	2	5	4	4	4	8	4	2	1	5	1	6	5	5	4	7	3
polysaccharide biosynthesis/export protein	K01991	1	2	2	1	2	4	0	0	1	1	1	0	1	1	1	1	0	1	0	1	0	1	0	0	0	0	0	0	0	0	0	0	0	0	0	0	2	0	0	0	1	0	0	0	0	0	0	0
branched-chain amino acid transport system ATP-binding protein	K01995	1	0	0	0	0	0	0	0	0	0	0	0	0	0	0	0	0	0	0	0	0	0	0	0	0	1	0	1	1	1	1	1	1	0	1	1	0	1	0	0	0	0	1	1	1	0	1	1
branched-chain amino acid transport system ATP-binding protein	K01996	1	0	0	0	0	0	0	0	0	0	0	0	0	0	0	0	0	0	0	0	0	0	0	0	0	1	0	0	1	1	1	1	1	1	1	1	0	0	0	0	0	0	1	1	1	0	1	1
branched-chain amino acid transport system permease protein	K01997	1	0	0	0	0	0	0	0	0	0	0	0	0	0	0	0	0	0	0	0	0	0	0	1	0	1	1	1	1	1	1	1	1	1	1	1	0	1	0	0	0	0	1	1	1	0	1	1
branched-chain amino acid transport system permease protein	K01998	1	0	0	0	0	0	0	0	0	0	0	0	0	0	0	0	0	0	0	0	0	0	0	1	0	1	0	0	1	1	1	1	1	1	1	1	0	1	0	0	0	0	1	1	1	0	1	1
branched-chain amino acid transport system substrate-binding protein	K01999	1	0	0	0	0	0	1	0	0	0	0	0	0	0	0	0	0	0	0	0	0	0	0	1	0	5	0	2	5	6	5	4	5	6	6	5	1	4	0	2	0	0	5	5	5	3	5	5
glycine betaine/proline transport system substrate-binding protein	K02002	0	0	0	0	0	0	0	0	0	0	0	0	0	0	0	0	0	0	0	0	0	0	0	0	0	0	0	0	1	0	0	0	0	1	0	0	0	0	0	0	0	0	0	0	0	0	0	0
putative ABC transport system ATP-binding protein	K02003	1	6	4	3	4	3	3	4	3	4	3	3	4	4	2	3	2	4	2	3	2	2	3	0	2	2	1	1	1	1	2	2	2	1	1	2	6	1	2	1	4	2	1	1	1	1	1	1
putative ABC transport system permease protein	K02004	3	21	17	20	26	12	33	9	6	9	8	5	6	9	7	8	13	9	6	6	16	5	8	4	3	8	2	2	7	7	8	8	8	6	7	8	48	7	6	7	10	9	7	7	7	7	8	7
HlyD family secretion protein	K02005	2	4	4	3	5	3	3	5	3	5	5	4	5	4	3	5	3	5	4	5	4	4	5	0	3	3	1	2	3	3	3	3	3	3	3	3	4	3	2	2	3	2	3	3	3	3	3	3
cobalt/nickel transport system ATP-binding protein	K02006	0	0	0	0	0	0	1	0	0	0	0	0	0	0	0	0	0	0	0	0	0	0	0	0	0	0	0	0	0	0	0	0	0	0	0	0	1	0	0	0	0	0	0	0	0	0	0	0
cobalt/nickel transport system permease protein	K02007	0	0	0	0	0	0	1	0	0	0	0	0	0	0	0	0	0	0	0	0	0	0	0	0	0	0	0	0	0	0	0	0	0	0	0	0	1	0	0	0	0	0	0	0	0	0	0	0
cobalt/nickel transport system permease protein	K02008	0	0	0	0	0	0	1	0	0	0	0	0	0	0	0	0	0	0	0	0	0	0	0	0	0	0	0	0	0	0	0	0	0	0	0	0	1	0	0	0	0	0	0	0	0	0	0	0
iron(III) transport system ATP-binding protein [EC:7.2.2.7]	K02010	0	0	0	0	0	0	0	0	0	0	0	0	0	0	0	0	0	0	0	0	0	0	0	1	0	0	0	0	0	0	0	0	0	0	0	0	1	0	0	0	0	0	0	0	0	0	0	0
iron(III) transport system permease protein	K02011	0	0	0	1	1	1	0	1	0	0	0	0	0	0	0	0	0	0	0	0	0	0	0	1	0	0	0	0	0	0	0	0	0	0	0	0	1	0	0	1	0	0	0	0	0	0	0	0
iron(III) transport system substrate-binding protein	K02012	0	0	0	1	1	1	0	2	0	0	0	0	0	0	0	0	0	0	0	0	0	0	0	1	0	0	0	0	0	0	0	0	0	0	0	0	1	0	0	1	0	0	0	0	0	0	0	0
iron complex transport system ATP-binding protein [EC:7.2.2.-]	K02013	2	1	1	1	1	1	0	1	1	1	1	1	1	1	1	1	1	1	1	1	1	1	1	0	0	1	0	0	2	1	1	2	0	1	1	0	0	0	1	0	1	1	1	1	2	2	0	1
iron complex outermembrane recepter protein	K02014	3	1	1	5	7	7	2	14	1	3	3	2	2	3	2	3	2	3	2	2	4	0	3	0	1	13	1	6	15	15	14	14	14	12	14	10	7	10	2	3	3	2	13	15	14	14	18	13
iron complex transport system permease protein	K02015	0	0	0	0	0	0	0	1	0	1	1	1	1	1	1	1	0	1	1	1	0	1	1	0	0	1	0	0	1	1	1	1	0	1	1	0	0	1	0	0	1	0	1	1	1	1	1	1
iron complex transport system substrate-binding protein	K02016	0	0	0	0	0	0	0	1	0	0	0	0	0	0	0	0	0	0	0	0	0	0	0	0	0	1	0	1	1	0	1	0	1	1	0	1	0	0	0	0	0	0	0	0	0	1	0	0
molybdate transport system ATP-binding protein [EC:7.3.2.5]	K02017	0	0	0	1	1	1	0	0	0	0	0	0	0	0	0	0	0	0	0	0	0	0	0	0	0	0	0	0	0	0	0	0	0	0	0	0	0	0	0	0	0	0	0	0	0	0	0	0
multiple sugar transport system permease protein	K02025	0	0	0	0	0	0	0	0	0	0	0	0	0	0	0	0	0	0	0	0	0	0	0	0	0	1	1	1	0	1	1	1	1	0	1	0	1	1	0	0	0	0	1	1	1	1	1	1
multiple sugar transport system permease protein	K02026	0	0	0	0	0	0	1	0	0	0	0	0	0	0	0	0	0	0	0	0	0	0	0	0	0	1	1	1	0	1	1	1	1	0	1	0	1	1	0	0	0	0	1	1	1	1	1	1
multiple sugar transport system substrate-binding protein	K02027	0	0	0	0	0	0	1	0	0	0	0	0	0	0	0	0	0	0	0	0	0	0	0	0	0	1	0	0	0	1	1	1	1	0	1	0	1	1	0	0	0	0	1	1	1	1	1	1
polar amino acid transport system ATP-binding protein [EC:7.4.2.1]	K02028	0	0	0	0	0	0	0	0	0	0	0	0	0	0	0	0	0	0	0	0	0	0	0	0	0	0	0	0	0	0	0	0	0	0	0	0	1	0	0	0	0	0	0	0	0	0	0	0
polar amino acid transport system permease protein	K02029	2	0	0	0	0	0	0	0	0	0	0	0	0	0	0	0	0	0	0	0	0	0	0	0	0	0	0	0	0	0	0	0	0	0	0	0	0	0	0	0	0	0	0	0	0	0	0	0
polar amino acid transport system substrate-binding protein	K02030	0	1	1	0	0	0	0	0	0	0	0	0	0	0	0	0	1	0	0	0	1	0	0	0	0	0	0	0	0	0	0	0	0	0	0	0	0	0	1	0	0	1	0	0	0	0	0	0
peptide/nickel transport system ATP-binding protein	K02031	1	0	1	1	1	1	1	0	1	1	1	0	1	1	1	1	0	1	1	1	0	0	1	0	2	0	0	0	0	0	0	0	0	0	0	0	1	0	0	0	1	1	0	0	0	0	0	0
peptide/nickel transport system ATP-binding protein	K02032	1	0	1	1	1	1	1	0	1	1	1	0	1	1	1	1	0	1	1	1	0	0	1	1	0	0	0	0	0	0	0	0	0	0	0	0	1	0	0	0	1	0	0	0	0	0	0	0
peptide/nickel transport system permease protein	K02033	1	1	1	1	1	1	1	1	1	1	1	0	1	1	1	1	0	1	1	1	1	0	1	0	1	0	0	1	0	0	0	0	0	0	0	0	1	0	1	0	1	1	0	0	0	0	0	0
peptide/nickel transport system permease protein	K02034	2	1	1	1	1	1	1	1	1	1	1	0	1	1	1	1	0	1	1	1	1	0	1	0	2	0	0	1	0	0	0	0	0	0	0	0	1	0	1	0	1	1	0	0	0	0	0	0
peptide/nickel transport system substrate-binding protein	K02035	0	0	1	2	3	3	2	1	1	1	1	0	1	1	1	1	0	1	1	1	0	0	1	0	2	0	0	0	0	0	0	0	0	0	0	0	4	0	1	2	1	1	0	0	0	0	1	0
phosphate transport system ATP-binding protein [EC:7.3.2.1]	K02036	2	3	1	1	1	1	0	1	1	1	0	0	1	0	1	1	1	1	1	1	1	0	0	0	1	1	1	1	1	1	1	1	1	1	1	1	1	1	1	0	0	2	1	1	1	1	1	1
phosphate transport system permease protein	K02037	1	1	1	1	1	1	0	1	1	1	1	1	0	0	1	1	1	0	1	1	0	1	0	0	1	1	1	1	1	1	1	1	1	1	1	1	1	1	1	0	1	1	1	1	1	1	1	1
phosphate transport system permease protein	K02038	1	1	1	1	1	1	0	1	1	1	0	0	1	0	1	1	1	1	1	1	0	1	0	0	1	1	1	1	1	1	1	1	1	1	1	1	2	1	1	0	1	2	1	1	1	1	1	1
phosphate transport system protein	K02039	1	1	1	1	1	1	0	1	1	1	1	0	1	0	1	1	1	1	1	1	1	0	0	0	1	1	1	0	1	1	1	1	1	1	1	1	1	1	0	0	1	1	1	1	1	1	1	1
phosphate transport system substrate-binding protein	K02040	1	1	1	1	1	1	2	1	1	1	1	1	1	1	1	1	1	1	1	1	0	2	0	0	1	0	1	1	1	1	0	1	1	1	1	1	1	1	1	0	2	1	0	0	1	1	0	0
phosphonate transport system ATP-binding protein [EC:7.3.2.2]	K02041	0	0	0	0	0	0	0	1	0	0	0	0	0	0	0	0	0	0	0	0	0	0	0	0	0	0	0	0	0	0	0	0	0	0	0	0	0	0	0	1	0	0	0	0	0	0	0	0
phosphonate transport system permease protein	K02042	0	0	0	0	0	0	0	1	0	0	0	0	0	0	0	0	0	0	0	0	0	0	0	0	0	0	0	0	0	0	0	0	0	0	0	0	0	0	0	1	0	0	0	0	0	0	0	0
phosphonate transport system substrate-binding protein	K02044	0	0	0	0	0	0	0	1	0	0	0	0	0	0	0	0	0	0	0	0	0	0	0	0	0	0	0	0	0	0	0	0	0	0	0	0	0	0	0	1	0	0	0	0	0	0	0	0
NitT/TauT family transport system permease protein	K02050	1	0	0	0	0	0	0	0	0	0	0	0	0	0	0	0	0	0	0	0	0	0	0	0	0	0	0	0	0	0	0	0	0	0	0	0	0	0	0	0	0	0	0	0	0	0	0	0
putative spermidine/putrescine transport system ATP-binding protein	K02052	0	0	0	1	1	1	0	1	0	0	0	0	0	0	0	0	0	0	0	0	0	0	0	0	0	1	1	1	1	1	1	1	1	1	1	1	0	1	0	1	0	0	1	1	1	0	1	1
putative spermidine/putrescine transport system permease protein	K02053	0	0	0	0	0	0	0	0	0	0	0	0	0	0	0	0	0	0	0	0	0	0	0	0	0	1	1	1	1	1	1	1	1	1	1	1	1	1	0	0	0	0	1	1	1	0	1	1
putative spermidine/putrescine transport system permease protein	K02054	0	0	0	0	0	0	0	0	0	0	0	0	0	0	0	0	0	0	0	0	0	0	0	0	0	1	1	1	1	1	1	1	1	1	1	1	0	1	0	0	0	0	1	1	1	0	1	1
putative spermidine/putrescine transport system substrate-binding protein	K02055	0	0	0	0	0	0	0	0	0	0	0	0	0	0	0	0	0	0	0	0	0	0	0	0	0	2	1	2	3	3	3	3	3	3	3	3	0	2	0	0	0	0	3	3	2	1	4	3
phospholipid/cholesterol/gamma-HCH transport system ATP-binding protein	K02065	1	3	2	2	3	3	1	3	4	4	4	3	4	4	4	4	2	4	3	4	3	3	4	0	3	2	1	2	1	2	2	2	1	1	2	1	2	2	2	2	2	2	2	2	2	2	2	2
phospholipid/cholesterol/gamma-HCH transport system permease protein	K02066	1	3	2	2	3	3	1	4	3	4	4	3	4	4	4	4	2	4	3	4	3	4	4	0	3	2	2	2	2	2	2	2	1	1	2	2	2	2	3	2	2	2	2	2	2	2	2	2
phospholipid/cholesterol/gamma-HCH transport system substrate-binding protein	K02067	2	3	2	4	4	4	2	3	4	4	4	3	4	4	4	4	1	4	3	5	2	3	4	0	3	2	1	2	2	2	2	2	2	1	2	2	3	2	3	3	3	2	2	2	2	2	2	2
UDP-glucose/iron transport system ATP-binding protein	K02068	0	0	0	0	0	0	0	1	0	0	0	0	0	0	0	0	0	0	0	0	0	0	0	0	0	0	0	0	0	0	0	0	0	0	0	0	1	0	1	0	0	0	0	0	0	0	0	0
UDP-glucose/iron transport system permease protein	K02069	0	0	0	0	0	0	0	1	0	0	0	0	0	0	0	0	0	0	0	0	0	0	0	0	0	0	0	0	0	0	0	0	0	0	0	0	1	0	1	0	0	0	0	0	0	0	0	0
acyl carrier protein	K02078	1	1	1	1	1	1	1	1	1	1	1	1	1	1	1	1	1	1	1	1	1	1	1	1	1	1	0	0	1	1	1	1	1	1	1	1	1	1	1	0	1	0	1	1	1	1	1	1
short-chain fatty acids transporter	K02106	1	0	0	0	0	0	0	0	0	0	0	0	0	0	0	0	0	0	0	0	0	0	0	0	0	1	1	1	1	1	1	1	1	2	1	2	0	1	0	0	0	0	1	1	1	1	2	1
F-type H+-transporting ATPase subunit a	K02108	1	0	1	1	1	1	1	2	1	1	1	1	1	1	1	1	1	1	1	1	0	1	1	0	0	1	0	0	1	1	1	1	1	1	1	1	0	1	1	1	1	1	1	1	1	1	1	1
F-type H+-transporting ATPase subunit b	K02109	1	0	1	1	1	1	1	2	1	1	1	1	1	0	0	1	1	0	1	0	0	1	0	0	0	1	0	0	1	1	1	1	1	1	1	0	0	1	1	1	1	2	1	1	1	1	1	1
F-type H+-transporting ATPase subunit c	K02110	0	0	1	1	1	1	1	2	0	0	0	0	0	0	0	0	1	0	0	0	0	0	0	0	0	0	0	0	0	0	0	0	0	0	0	0	0	0	0	1	0	1	0	0	0	0	0	0
F-type H+/Na+-transporting ATPase subunit alpha [EC:7.1.2.2 7.2.2.1]	K02111	1	1	1	1	1	1	0	2	0	1	0	0	0	1	1	1	1	0	0	0	1	1	0	0	0	1	0	0	1	1	1	1	1	1	1	1	0	1	1	1	1	1	1	1	1	1	1	1
F-type H+/Na+-transporting ATPase subunit beta [EC:7.1.2.2 7.2.2.1]	K02112	1	1	1	1	1	1	0	2	0	0	0	0	0	1	1	1	1	1	0	0	1	1	0	0	0	1	1	0	1	1	1	1	1	1	1	1	0	1	0	1	1	1	1	1	1	1	1	1
F-type H+-transporting ATPase subunit delta	K02113	1	1	1	1	1	1	1	1	1	1	1	0	1	0	0	1	1	0	1	0	0	1	0	0	0	1	0	0	1	1	1	1	1	1	1	1	0	1	1	1	1	1	1	1	1	1	1	1
F-type H+-transporting ATPase subunit epsilon	K02114	0	1	1	1	1	1	1	2	1	0	0	0	0	1	0	1	1	1	0	0	1	1	0	0	0	1	1	0	1	1	1	1	1	1	1	1	0	1	0	1	1	0	1	1	1	1	1	1
F-type H+-transporting ATPase subunit gamma	K02115	1	1	1	1	1	1	0	1	1	1	0	0	0	1	1	1	1	0	0	0	1	1	0	0	0	1	0	0	1	1	1	1	1	1	1	1	0	1	1	1	1	1	1	1	1	1	1	1
V/A-type H+/Na+-transporting ATPase subunit A [EC:7.1.2.2 7.2.2.1]	K02117	0	0	0	0	0	0	0	1	0	0	0	0	0	0	0	0	0	0	0	0	0	0	0	0	0	0	0	0	0	0	0	0	0	0	0	0	0	0	0	0	0	0	0	0	0	0	0	0
V/A-type H+/Na+-transporting ATPase subunit C	K02119	0	0	0	1	1	1	0	0	0	0	0	0	0	0	0	0	0	0	0	0	0	0	0	0	0	0	0	0	0	0	0	0	0	0	0	0	0	0	0	0	0	0	0	0	0	0	0	0
V/A-type H+/Na+-transporting ATPase subunit E	K02121	0	0	0	0	0	0	0	1	0	0	0	0	0	0	0	0	0	0	0	0	0	0	0	0	0	0	0	0	0	0	0	0	0	0	0	0	0	0	0	0	0	0	0	0	0	0	0	0
V/A-type H+/Na+-transporting ATPase subunit F	K02122	0	0	0	1	1	1	0	1	0	0	0	0	0	0	0	0	0	0	0	0	0	0	0	0	0	0	0	0	0	0	0	0	0	0	0	0	0	0	0	0	0	0	0	0	0	0	0	0
V/A-type H+/Na+-transporting ATPase subunit I	K02123	0	0	0	1	1	1	0	1	0	0	0	0	0	0	0	0	0	0	0	0	0	0	0	0	0	0	0	0	0	0	0	0	0	0	0	0	0	0	0	0	0	0	0	0	0	0	0	0
acetyl-CoA carboxylase biotin carboxyl carrier protein	K02160	1	0	1	1	1	1	1	1	1	1	1	1	1	1	1	1	1	1	1	1	1	1	1	1	1	1	1	0	1	1	1	1	1	1	1	1	1	1	1	1	1	2	1	1	1	1	1	1
TetR/AcrR family transcriptional regulator, transcriptional repressor of bet genes	K02167	0	0	0	0	0	0	0	0	0	0	0	0	0	0	0	0	0	0	0	0	0	0	0	1	0	0	0	0	0	0	0	0	0	0	0	0	0	0	0	0	0	0	0	0	0	0	0	0
choline/glycine/proline betaine transport protein	K02168	0	0	0	0	0	0	0	0	0	0	0	0	0	0	0	0	0	0	0	0	0	0	0	0	0	1	0	0	1	1	1	1	1	1	1	0	0	0	0	0	0	0	2	1	1	1	1	1
BlaI family transcriptional regulator, penicillinase repressor	K02171	0	0	1	1	1	1	2	4	0	0	0	0	0	0	0	0	0	0	0	0	1	0	0	0	0	5	1	1	3	3	6	3	4	2	3	3	3	4	0	0	2	0	6	5	4	3	8	5
bla regulator protein blaR1	K02172	0	0	0	0	0	0	2	1	0	0	0	0	0	0	0	0	0	0	0	0	0	0	0	0	0	5	0	2	4	3	6	4	3	2	3	4	3	2	0	0	0	0	9	6	4	4	11	5
carnitine-CoA ligase [EC:6.2.1.48]	K02182	0	0	0	1	1	1	0	0	0	0	0	0	0	0	0	0	0	0	0	0	0	0	0	0	0	0	0	0	0	0	0	0	0	0	0	0	0	0	0	0	0	0	0	0	0	0	0	0
heme exporter protein A [EC:7.6.2.5]	K02193	2	2	1	1	1	1	0	1	2	1	1	1	0	1	0	1	1	0	1	0	0	1	1	0	0	1	1	0	1	1	1	0	1	1	1	1	0	1	1	1	1	0	1	1	1	1	1	1
heme exporter protein B	K02194	2	2	1	1	1	1	0	1	1	1	1	1	0	1	1	1	1	1	1	1	2	2	1	0	1	1	1	0	1	1	1	0	1	1	1	1	1	1	1	1	1	1	1	1	1	1	1	1
heme exporter protein C	K02195	2	2	1	1	1	1	1	1	1	1	1	1	1	1	1	1	1	1	1	1	2	1	1	0	1	1	1	0	1	1	1	1	1	1	1	1	1	1	1	1	1	1	1	1	1	1	1	1
cytochrome c-type biogenesis protein CcmE	K02197	1	0	1	1	1	1	2	1	1	1	1	1	1	1	1	1	1	1	1	1	2	1	1	0	1	1	0	0	1	1	1	1	1	1	1	1	1	1	2	1	1	1	1	1	1	1	1	1
cytochrome c-type biogenesis protein CcmF	K02198	2	1	1	1	1	1	1	1	1	1	1	1	1	1	1	1	1	1	1	1	1	1	1	1	1	1	0	0	1	1	1	1	1	1	1	1	1	1	2	1	1	0	1	1	1	1	1	1
cytochrome c biogenesis protein CcmG, thiol:disulfide interchange protein DsbE	K02199	3	1	1	4	4	3	1	3	2	3	3	3	2	3	2	3	2	3	3	3	1	3	3	1	2	5	2	3	4	6	5	5	5	4	6	3	2	6	2	2	3	3	6	7	6	5	6	4
cytochrome c-type biogenesis protein CcmH	K02200	1	1	0	1	1	1	1	1	1	1	1	1	1	1	1	1	1	1	1	1	1	1	1	1	1	1	0	1	1	0	1	1	1	1	0	1	1	1	1	1	1	0	1	1	1	1	1	1
phosphoserine / homoserine phosphotransferase [EC:3.1.3.3 2.7.1.39]	K02203	1	0	0	0	0	0	0	0	0	0	0	0	0	0	0	0	0	0	0	0	0	0	0	0	0	0	0	0	0	0	0	0	0	0	0	0	0	0	0	0	0	0	0	0	0	0	0	0
ferritin [EC:1.16.3.2]	K02217	0	1	1	1	1	1	0	1	1	1	1	1	1	1	1	1	1	1	1	2	1	1	2	1	0	1	1	1	1	1	1	1	1	1	1	1	1	1	1	0	1	1	1	1	1	0	1	1
YggT family protein	K02221	0	0	0	0	0	0	1	0	0	0	0	0	0	0	0	0	0	0	0	0	0	0	0	0	0	0	0	0	0	0	0	0	0	0	0	0	1	0	0	0	0	0	0	0	0	0	0	0
alpha-ribazole phosphatase [EC:3.1.3.73]	K02226	0	0	0	0	0	0	0	0	0	0	0	0	0	0	0	0	0	0	0	0	0	0	0	0	0	0	0	0	0	0	0	0	0	0	0	0	0	0	0	0	0	1	0	0	0	0	0	0
adenosylcobinamide-phosphate synthase [EC:6.3.1.10]	K02227	0	0	0	0	0	0	0	0	0	0	0	0	0	0	0	0	0	0	0	0	0	0	0	0	0	0	0	0	0	1	0	0	0	0	1	0	0	0	0	0	0	0	1	1	1	0	1	0
adenosylcobinamide kinase / adenosylcobinamide-phosphate guanylyltransferase [EC:2.7.1.156 2.7.7.62]	K02231	0	0	0	0	0	0	0	0	0	0	0	0	0	0	0	0	0	0	0	0	0	0	0	0	0	0	0	0	0	1	0	0	1	0	1	0	0	1	0	0	0	0	1	1	1	0	1	0
adenosylcobyric acid synthase [EC:6.3.5.10]	K02232	0	0	0	0	0	0	0	0	0	0	0	0	0	0	0	0	0	0	0	0	0	0	0	0	0	0	0	0	0	1	0	0	0	0	1	0	0	0	0	0	0	0	1	1	1	0	1	0
adenosylcobinamide-GDP ribazoletransferase [EC:2.7.8.26]	K02233	0	0	0	0	0	0	0	0	0	0	0	0	0	0	0	0	0	0	0	0	0	0	0	0	0	0	0	0	0	1	0	0	1	0	1	0	0	1	0	0	0	0	1	1	1	0	1	0
competence protein ComEA	K02237	0	1	1	1	1	1	1	1	0	1	0	0	1	1	1	1	0	1	2	1	1	0	1	2	0	1	0	0	1	0	1	1	1	1	0	0	1	1	1	1	1	0	0	1	1	1	1	1
competence protein ComEC	K02238	1	1	1	1	1	1	1	1	1	1	1	0	1	0	1	1	1	1	1	1	1	1	1	0	1	2	1	1	2	2	2	2	2	2	2	2	1	3	1	0	0	0	2	2	2	2	2	2
competence protein ComFC	K02242	0	0	1	1	1	1	0	1	1	1	1	1	1	1	0	1	1	1	1	1	1	1	1	0	0	1	0	0	1	1	1	1	1	1	1	1	1	1	1	0	1	1	1	1	1	1	1	1
heme o synthase [EC:2.5.1.141]	K02257	1	1	1	1	1	1	0	3	1	1	1	1	1	1	1	1	1	1	1	1	1	1	2	0	1	1	1	1	1	1	1	1	1	1	1	1	2	1	1	0	2	1	1	1	1	1	1	1
cytochrome c oxidase assembly protein subunit 11	K02258	0	0	0	0	0	0	0	0	0	0	0	0	0	0	0	0	0	0	0	0	0	0	0	0	0	0	0	0	0	0	0	0	0	0	0	0	1	0	0	0	0	0	0	0	0	0	0	0
heme a synthase [EC:1.17.99.9]	K02259	0	1	1	1	1	1	1	1	1	1	1	1	1	1	1	1	1	1	1	1	1	1	1	0	0	1	0	0	0	1	1	1	1	1	1	1	1	1	1	0	1	0	1	1	1	1	1	1
cytochrome c oxidase subunit I [EC:7.1.1.9]	K02274	1	0	0	0	0	0	0	1	0	0	0	0	0	0	0	0	0	0	0	0	0	0	0	0	1	1	0	0	1	1	1	0	1	1	1	0	1	1	0	0	0	0	1	1	1	1	1	1
cytochrome c oxidase subunit II [EC:7.1.1.9]	K02275	1	1	1	1	1	1	0	2	0	1	1	1	1	1	0	0	2	1	1	1	1	1	1	0	2	2	0	1	2	2	2	2	2	2	2	2	2	2	0	0	1	0	2	2	2	2	2	2
cytochrome c oxidase subunit III [EC:7.1.1.9]	K02276	2	1	1	1	1	1	0	2	1	1	1	1	1	0	1	0	2	1	0	1	1	1	1	0	1	2	0	2	2	2	2	2	2	2	2	1	2	2	0	0	1	0	2	2	2	2	2	2
cytochrome c oxidase subunit IV [EC:7.1.1.9]	K02277	2	1	1	1	1	1	0	2	1	1	1	1	1	1	1	0	2	1	0	1	1	1	1	0	1	2	0	2	2	2	2	2	2	2	2	1	1	2	1	0	1	0	2	2	2	2	2	2
prepilin peptidase CpaA [EC:3.4.23.43]	K02278	0	1	1	0	1	1	0	0	1	0	0	0	1	1	0	0	1	1	0	0	0	0	0	0	0	0	0	0	0	0	0	0	0	0	0	0	0	0	0	0	1	0	0	0	0	0	0	0
pilus assembly protein CpaB	K02279	0	1	1	0	1	1	0	0	1	0	1	0	0	1	1	0	1	1	0	0	0	0	0	0	0	0	0	0	0	0	0	0	0	0	0	0	0	0	0	0	1	0	0	0	0	0	0	0
pilus assembly protein CpaC	K02280	0	1	1	0	1	1	0	0	1	0	1	0	0	1	1	0	1	1	0	1	0	1	1	0	0	0	0	0	0	0	0	0	0	0	0	0	0	0	0	0	1	0	0	0	0	0	0	0
pilus assembly protein CpaE	K02282	0	1	1	1	1	1	0	0	1	1	1	0	0	1	0	0	1	1	0	1	0	1	1	1	0	0	0	0	0	0	0	0	0	0	0	0	0	0	0	0	1	0	0	0	0	0	0	0
pilus assembly protein CpaF [EC:7.4.2.8]	K02283	0	1	1	1	1	1	0	0	1	1	1	0	0	1	0	0	1	1	0	1	0	1	1	1	1	2	0	1	0	0	1	0	7	0	0	0	0	0	0	0	1	0	3	1	3	2	3	5
15-cis-phytoene synthase [EC:2.5.1.32]	K02291	0	1	1	0	0	0	0	0	1	1	1	0	1	1	1	1	0	1	1	1	0	0	1	0	0	0	0	0	0	0	0	1	0	0	0	0	0	0	1	0	1	1	0	0	1	0	0	0
uroporphyrin-III C-methyltransferase [EC:2.1.1.107]	K02303	0	0	0	0	0	0	0	0	0	0	0	0	0	0	0	0	0	0	0	0	0	0	0	0	0	0	0	0	0	0	0	0	0	0	0	0	1	0	0	0	0	0	0	0	0	0	0	0
nitric oxide reductase subunit C	K02305	0	0	0	0	0	0	0	0	0	0	0	0	0	0	0	0	0	0	0	0	0	0	0	0	0	1	0	1	0	0	0	0	0	0	0	0	1	1	0	0	0	0	0	0	0	0	0	0
chromosomal replication initiator protein	K02313	1	1	1	1	1	1	0	1	1	1	1	1	1	1	1	1	1	1	1	1	0	1	1	0	0	1	1	1	1	1	1	1	1	1	1	1	2	0	0	1	1	0	1	1	1	1	1	1
replicative DNA helicase [EC:5.6.2.3]	K02314	1	1	1	1	1	1	1	1	1	1	1	1	1	1	1	1	1	1	1	1	1	1	1	1	2	1	2	2	1	1	1	1	1	0	1	1	1	1	1	1	1	1	1	1	1	1	1	1
DNA primase [EC:2.7.7.101]	K02316	1	1	1	0	1	1	0	1	1	1	1	1	1	1	2	1	1	1	1	1	1	1	1	0	0	1	2	0	1	1	1	1	1	1	1	1	1	1	2	0	1	1	1	1	1	1	1	1
DNA polymerase I [EC:2.7.7.7]	K02335	1	0	1	1	1	1	1	1	1	0	1	0	0	0	1	1	1	0	0	1	0	0	0	0	1	1	1	1	1	1	1	1	1	1	1	1	1	0	1	0	0	1	1	1	1	1	1	1
DNA polymerase III subunit alpha [EC:2.7.7.7]	K02337	1	1	1	1	1	1	1	1	1	1	1	1	1	1	1	1	1	1	1	1	0	0	1	0	1	1	0	1	1	1	1	0	0	1	1	1	1	1	1	0	1	1	1	1	1	1	1	1
DNA polymerase III subunit beta [EC:2.7.7.7]	K02338	1	1	1	1	1	1	0	1	1	1	1	1	1	1	1	1	1	1	1	1	0	1	1	0	0	1	1	2	1	1	1	1	1	1	1	1	1	0	0	1	2	0	1	1	1	1	1	1
DNA polymerase III subunit delta [EC:2.7.7.7]	K02340	1	0	1	1	1	1	1	1	1	1	1	1	1	1	1	1	1	1	1	1	1	1	1	1	1	1	1	1	1	1	1	1	1	1	1	1	1	1	1	1	1	1	1	1	1	1	1	1
DNA polymerase III subunit delta' [EC:2.7.7.7]	K02341	1	1	1	1	1	1	1	0	1	1	1	1	1	1	1	1	0	1	1	1	0	1	1	0	0	1	1	1	1	1	1	1	1	1	1	1	1	1	0	1	1	1	1	1	1	1	1	1
DNA polymerase III subunit epsilon [EC:2.7.7.7]	K02342	0	1	1	2	2	2	1	2	1	1	1	1	1	1	1	1	1	1	1	1	2	1	1	0	1	1	1	0	1	1	1	1	1	1	1	1	1	1	2	1	2	1	1	1	1	1	1	1
DNA polymerase III subunit gamma/tau [EC:2.7.7.7]	K02343	0	1	1	1	1	1	0	1	1	1	1	1	1	1	1	1	1	1	1	1	1	1	1	1	1	1	0	1	1	1	1	1	1	1	1	1	1	1	1	1	1	1	1	1	1	1	1	1
DNA polymerase IV [EC:2.7.7.7]	K02346	1	2	0	0	1	1	1	1	0	0	0	0	0	0	0	0	1	0	0	0	1	0	0	0	0	1	0	1	1	1	1	1	1	1	1	1	0	1	1	0	1	1	1	1	1	1	1	1
DNA polymerase (family X)	K02347	1	1	1	1	1	1	1	2	1	1	0	0	1	0	1	0	1	0	0	1	1	1	0	0	1	1	1	1	1	1	1	1	1	1	1	1	1	1	1	1	1	1	2	1	1	1	1	1
elongation factor G	K02355	2	0	2	2	2	2	1	3	2	2	2	1	2	2	2	2	2	2	2	3	1	2	2	2	1	2	0	1	1	2	2	1	1	0	2	0	1	2	3	2	2	2	1	2	2	2	2	2
elongation factor P	K02356	1	0	1	1	1	1	1	1	1	1	1	1	1	1	1	1	1	1	1	1	1	1	1	1	1	1	1	1	1	1	1	1	1	1	1	1	1	1	1	1	1	1	1	1	1	1	1	1
elongation factor Ts	K02357	1	1	1	1	1	1	1	1	1	1	1	1	1	1	1	1	1	1	1	1	1	1	1	1	0	1	0	1	1	1	1	1	1	0	1	1	1	1	1	1	1	0	1	1	1	1	1	1
elongation factor Tu	K02358	1	0	1	1	1	1	1	0	0	0	0	0	0	1	1	0	0	0	1	2	0	0	0	1	1	2	0	0	0	0	2	0	0	0	0	0	0	0	2	1	0	1	0	0	1	0	0	2
enoyl-[acyl-carrier protein] reductase II [EC:1.3.1.9]	K02371	0	0	0	0	0	0	0	0	0	0	0	0	0	0	0	0	0	0	0	0	0	0	0	1	0	0	0	0	0	0	0	0	0	0	0	0	0	0	0	0	0	0	0	0	0	0	0	0
3-hydroxyacyl-[acyl-carrier-protein] dehydratase [EC:4.2.1.59]	K02372	0	0	2	0	0	0	0	0	0	0	0	0	0	0	0	0	1	0	0	0	1	0	0	1	0	1	0	1	1	1	1	1	1	1	1	1	0	1	1	0	0	0	1	1	1	1	1	1
GDP-L-fucose synthase [EC:1.1.1.271]	K02377	0	1	1	0	0	0	0	0	0	0	0	0	0	0	0	0	0	0	0	0	0	0	0	0	0	0	0	0	0	0	0	0	0	0	0	0	1	0	0	0	0	0	0	0	0	0	0	0
FdhD protein	K02379	1	1	1	1	1	0	0	0	1	1	1	1	1	1	1	1	1	1	1	0	1	1	1	1	0	1	1	1	1	1	1	1	1	1	1	1	0	0	2	0	0	1	1	1	1	1	1	1
FdhE protein	K02380	0	0	0	0	0	0	0	0	0	0	0	0	0	0	0	0	0	0	0	0	0	0	0	0	0	0	0	0	0	0	0	0	0	0	0	0	1	0	0	0	0	0	0	0	0	0	0	0
FdrA protein	K02381	0	0	0	0	0	0	0	0	0	0	0	0	0	0	0	0	0	0	0	0	0	0	0	0	0	0	0	0	0	0	0	0	0	0	0	0	0	0	1	0	0	0	0	0	0	0	0	0
flagellar basal body P-ring formation protein FlgA	K02386	0	0	0	0	0	0	0	1	0	0	0	0	0	0	0	0	0	0	0	0	0	0	0	0	0	0	0	0	0	0	0	0	0	0	0	0	0	0	0	0	0	0	0	0	0	0	0	0
flagellar basal-body rod protein FlgC	K02388	0	0	0	0	0	0	0	1	0	0	0	0	0	0	0	0	0	0	0	0	0	0	0	0	0	0	0	0	0	0	0	0	0	0	0	0	0	0	0	0	0	0	0	0	0	0	0	0
flagellar basal-body rod protein FlgG	K02392	0	0	0	0	0	0	0	1	0	0	0	0	0	0	0	0	0	0	0	0	0	0	0	0	0	0	0	0	0	0	0	0	0	0	0	0	0	0	0	0	0	0	0	0	0	0	0	0
flagellar L-ring protein FlgH	K02393	0	0	0	0	0	0	0	1	0	0	0	0	0	0	0	0	0	0	0	0	0	0	0	0	0	0	0	0	0	0	0	0	0	0	0	0	0	0	0	0	0	0	0	0	0	0	0	0
flagellar P-ring protein FlgI	K02394	0	0	0	0	0	0	0	1	0	0	0	0	0	0	0	0	0	0	0	0	0	0	0	0	0	0	0	0	0	0	0	0	0	0	0	0	0	0	0	0	0	0	0	0	0	0	0	0
flagellar hook-associated protein 1	K02396	0	0	0	0	0	0	0	1	0	0	0	0	0	0	0	0	0	0	0	0	0	0	0	0	0	0	0	0	0	0	0	0	0	0	0	0	0	0	0	0	0	0	0	0	0	0	0	0
flagellar hook-associated protein 3 FlgL	K02397	0	0	0	0	0	0	0	1	0	0	0	0	0	0	0	0	0	0	0	0	0	0	0	0	0	0	0	0	0	0	0	0	0	0	0	0	0	0	0	0	0	0	0	0	0	0	0	0
flagellar biosynthesis protein FlhA	K02400	0	0	0	0	0	0	0	1	0	0	0	0	0	0	0	0	0	0	0	0	0	0	0	0	0	0	0	0	0	0	0	0	0	0	0	0	1	0	0	0	0	0	0	0	0	0	0	0
flagellar biosynthesis protein FlhB	K02401	0	0	0	0	0	0	0	1	0	0	0	0	0	0	0	0	0	0	0	0	0	0	0	0	0	0	0	0	0	0	0	0	0	0	0	0	0	0	0	0	0	0	0	0	0	0	0	0
flagellar biosynthesis protein FlhF	K02404	0	0	0	0	0	0	0	1	0	0	0	0	0	0	0	0	0	0	0	0	0	0	0	0	0	0	0	0	0	0	0	0	0	0	0	0	1	0	0	0	0	0	0	0	0	0	0	0
RNA polymerase sigma factor FliA	K02405	0	1	0	0	0	0	0	1	0	0	0	0	0	0	0	0	0	0	0	0	0	0	0	0	0	1	0	1	0	1	1	1	1	0	1	0	0	0	0	0	0	0	1	1	1	0	1	1
flagellin	K02406	0	0	0	0	0	0	0	1	0	0	0	0	0	0	0	0	0	0	0	0	0	0	0	0	0	0	0	0	0	0	0	0	0	0	0	0	0	0	0	0	0	0	0	0	0	0	0	0
flagellar hook-associated protein 2	K02407	0	0	0	0	0	0	0	1	0	0	0	0	0	0	0	0	0	0	0	0	0	0	0	0	0	0	0	0	0	0	0	0	0	0	0	0	0	0	0	0	0	0	0	0	0	0	0	0
flagellar hook-basal body complex protein FliE	K02408	0	0	0	0	0	0	0	1	0	0	0	0	0	0	0	0	0	0	0	0	0	0	0	0	0	0	0	0	0	0	0	0	0	0	0	0	0	0	0	0	0	0	0	0	0	0	0	0
flagellar M-ring protein FliF	K02409	0	0	0	0	0	0	0	1	0	0	0	0	0	0	0	0	0	0	0	0	0	0	0	0	0	0	0	0	0	0	0	0	0	0	0	0	0	0	0	0	0	0	0	0	0	0	0	0
flagellar motor switch protein FliG	K02410	0	0	0	0	0	0	0	1	0	0	0	0	0	0	0	0	0	0	0	0	0	0	0	0	0	0	0	0	0	0	0	0	0	0	0	0	1	0	0	0	0	0	0	0	0	0	0	0
flagellar assembly protein FliH	K02411	0	0	0	0	0	0	0	1	0	0	0	0	0	0	0	0	0	0	0	0	0	0	0	0	0	0	0	0	0	0	0	0	0	0	0	0	1	0	0	0	0	0	0	0	0	0	0	0
flagellum-specific ATP synthase [EC:7.4.2.8]	K02412	0	0	0	0	0	0	0	1	0	0	0	0	0	0	0	0	0	0	0	0	0	0	0	0	0	0	0	0	0	0	0	0	0	0	0	0	0	0	0	0	0	0	0	0	0	0	0	0
flagellar protein FliJ	K02413	0	0	0	0	0	0	0	1	0	0	0	0	0	0	0	0	0	0	0	0	0	0	0	0	0	0	0	0	0	0	0	0	0	0	0	0	0	0	0	0	0	0	0	0	0	0	0	0
flagellar motor switch protein FliN	K02417	0	0	0	0	0	0	0	1	0	0	0	0	0	0	0	0	0	0	0	0	0	0	0	0	0	0	0	0	0	0	0	0	0	0	0	0	1	0	0	0	0	0	0	0	0	0	0	0
flagellar biosynthesis protein FliP	K02419	0	0	0	0	0	0	0	1	0	0	0	0	0	0	0	0	0	0	0	0	0	0	0	0	0	0	0	0	0	0	0	0	0	0	0	0	0	0	0	0	0	0	0	0	0	0	0	0
flagellar biosynthesis protein FliQ	K02420	0	0	0	0	0	0	0	1	0	0	0	0	0	0	0	0	0	0	0	0	0	0	0	0	0	0	0	0	0	0	0	0	0	0	0	0	0	0	0	0	0	0	0	0	0	0	0	0
flagellar biosynthesis protein FliR	K02421	0	0	0	0	0	0	0	1	0	0	0	0	0	0	0	0	0	0	0	0	0	0	0	0	0	0	0	0	0	0	0	0	0	0	0	0	0	0	0	0	0	0	0	0	0	0	0	0
flagellar secretion chaperone FliS	K02422	0	0	0	0	0	0	0	1	0	0	0	0	0	0	0	0	0	0	0	0	0	0	0	0	0	0	0	0	0	0	0	0	0	0	0	0	0	0	0	0	0	0	0	0	0	0	0	0
cysteine desulfuration protein SufE	K02426	0	1	1	0	0	0	0	0	1	1	1	0	1	1	1	1	1	1	1	1	1	0	1	0	0	0	0	0	0	0	0	0	0	0	0	0	0	0	1	0	1	1	0	0	0	0	0	0
MFS transporter, FHS family, L-fucose permease	K02429	0	1	1	0	0	0	0	0	0	0	0	0	0	0	0	0	0	0	0	0	1	0	0	0	0	0	0	0	0	0	0	0	0	0	0	0	0	0	0	0	0	1	0	0	0	0	0	0
aspartyl-tRNA(Asn)/glutamyl-tRNA(Gln) amidotransferase subunit A [EC:6.3.5.6 6.3.5.7]	K02433	0	0	0	1	1	1	1	0	0	0	0	0	0	0	0	0	0	0	0	0	0	0	0	0	0	0	0	0	0	0	0	0	0	0	0	0	1	0	1	1	0	0	0	0	0	0	0	0
aspartyl-tRNA(Asn)/glutamyl-tRNA(Gln) amidotransferase subunit B [EC:6.3.5.6 6.3.5.7]	K02434	0	0	0	1	1	1	1	0	0	0	0	0	0	0	0	0	0	0	0	0	0	0	0	0	0	0	0	0	0	0	0	0	0	0	0	0	1	0	0	1	0	0	0	0	0	0	0	0
aspartyl-tRNA(Asn)/glutamyl-tRNA(Gln) amidotransferase subunit C [EC:6.3.5.6 6.3.5.7]	K02435	0	0	0	0	0	0	0	0	0	0	0	0	0	0	0	0	0	0	0	0	0	0	0	0	0	0	0	0	0	0	0	0	0	0	0	0	0	0	0	1	0	0	0	0	0	0	0	0
glycine cleavage system H protein	K02437	2	0	2	1	1	1	0	1	2	2	2	2	2	2	2	2	3	2	2	2	1	1	2	0	1	1	0	1	1	1	1	1	1	1	1	1	1	0	2	1	2	1	1	1	1	1	1	1
general secretion pathway protein D	K02453	0	0	0	0	0	0	0	0	0	0	0	0	0	0	0	0	0	0	0	0	0	0	0	0	0	0	0	0	0	0	0	0	0	0	0	0	1	0	0	0	0	0	0	0	0	0	0	0
general secretion pathway protein E [EC:7.4.2.8]	K02454	0	0	0	0	0	0	0	0	0	0	0	0	0	0	0	0	0	0	0	0	0	0	0	1	0	0	0	0	0	0	0	0	0	0	0	0	0	0	0	0	0	0	0	0	0	0	0	0
general secretion pathway protein F	K02455	0	0	0	0	0	0	0	0	0	0	0	0	0	0	0	0	0	0	0	0	0	0	0	1	0	0	0	0	0	0	0	0	0	0	0	0	1	0	0	0	0	0	0	0	0	0	0	0
general secretion pathway protein G	K02456	0	0	0	0	0	0	0	0	0	0	0	0	0	0	0	0	0	0	0	0	0	0	0	1	0	0	0	0	0	0	0	0	0	0	0	0	1	0	0	0	0	0	0	0	0	0	0	0
general secretion pathway protein H	K02457	0	0	0	0	0	0	1	1	0	0	0	0	0	0	0	0	0	0	0	0	0	0	0	1	0	0	0	0	0	0	0	0	0	0	0	0	0	0	1	0	0	0	0	0	0	0	0	0
general secretion pathway protein I	K02458	0	0	0	0	0	0	0	1	0	0	0	0	0	0	0	0	0	0	0	0	0	0	0	0	0	0	0	0	0	0	0	0	0	0	0	0	1	0	0	0	0	0	0	0	0	0	0	0
general secretion pathway protein J	K02459	0	0	0	0	0	0	0	0	0	0	0	0	0	0	0	0	0	0	0	0	0	0	0	0	0	0	0	0	0	0	0	0	0	0	0	0	1	0	0	0	0	0	0	0	0	0	0	0
general secretion pathway protein K	K02460	0	0	0	0	0	0	0	0	0	0	0	0	0	0	0	0	0	0	0	0	0	0	0	0	0	0	0	0	0	0	0	0	0	0	0	0	1	0	0	0	0	0	0	0	0	0	0	0
general secretion pathway protein L	K02461	0	0	0	0	0	0	0	0	0	0	0	0	0	0	0	0	0	0	0	0	0	0	0	0	0	0	0	0	0	0	0	0	0	0	0	0	1	0	0	0	0	0	0	0	0	0	0	0
DNA gyrase subunit A [EC:5.6.2.2]	K02469	1	2	2	2	2	2	0	2	1	2	2	1	2	2	1	2	2	2	2	2	1	2	1	0	1	2	1	2	2	2	2	2	2	1	2	1	2	2	2	1	2	0	2	2	2	2	2	2
DNA gyrase subunit B [EC:5.6.2.2]	K02470	1	0	1	0	1	1	1	0	1	1	1	0	0	1	0	1	1	1	1	1	1	0	0	0	1	1	0	1	1	1	1	1	1	1	1	1	1	1	0	1	1	0	1	1	1	1	1	1
UDP-N-acetylglucosamine/UDP-N-acetylgalactosamine 4-epimerase [EC:5.1.3.7 5.1.3.-]	K02473	0	0	0	1	1	1	0	0	0	0	0	0	0	0	0	0	0	0	0	0	0	0	0	0	0	1	0	0	1	1	1	1	1	1	1	1	0	1	0	0	0	0	1	0	1	1	1	1
two-component system, LytTR family, response regulator	K02477	0	0	0	1	1	0	2	2	0	0	0	0	0	0	0	0	0	0	0	0	0	0	0	0	0	0	0	0	0	0	0	0	0	0	0	0	5	0	0	0	0	0	0	0	0	0	0	0
two-component system, LytTR family, sensor kinase [EC:2.7.13.3]	K02478	0	0	0	1	1	0	2	1	0	0	0	0	0	0	0	0	0	0	0	0	0	0	0	0	0	0	0	0	0	0	0	0	0	0	0	0	4	0	0	0	0	0	0	0	0	0	0	0
two-component system, NarL family, sensor kinase [EC:2.7.13.3]	K02480	0	0	0	0	1	1	0	1	0	1	0	0	1	1	1	0	0	0	0	0	0	1	1	0	0	0	0	0	0	0	0	0	1	0	0	0	0	0	0	0	1	0	0	0	0	0	0	0
two-component system, NtrC family, response regulator	K02481	0	1	2	3	3	3	0	1	2	3	2	1	3	2	3	3	1	3	2	3	0	3	2	0	3	0	0	0	0	0	0	0	0	0	0	0	2	0	1	1	2	0	0	0	0	0	0	0
two-component system, NtrC family, sensor kinase [EC:2.7.13.3]	K02482	0	1	1	0	0	0	1	1	2	2	1	1	1	2	2	2	1	2	1	2	1	1	1	0	1	2	2	1	2	2	2	2	2	1	2	2	3	2	0	1	2	0	2	2	2	1	2	2
two-component system, OmpR family, response regulator	K02483	0	0	0	1	1	1	0	0	1	0	0	0	0	0	0	0	0	0	0	0	0	0	0	0	0	0	0	0	0	0	0	0	0	0	0	0	0	0	0	0	0	1	0	0	0	0	0	0
two-component system, OmpR family, sensor kinase [EC:2.7.13.3]	K02484	0	0	1	0	1	1	0	0	0	0	0	0	0	0	0	0	0	0	0	0	0	0	0	0	0	0	0	0	0	0	0	0	0	0	0	0	0	0	0	0	0	0	0	0	0	0	0	0
two-component system, sensor kinase [EC:2.7.13.3]	K02486	0	0	0	0	0	0	0	0	0	0	0	0	0	0	0	0	0	0	0	0	0	0	0	0	1	0	0	0	0	0	0	0	0	0	0	0	0	0	0	0	0	0	0	0	0	0	0	0
two-component system, cell cycle response regulator [EC:2.7.7.65]	K02488	0	1	1	0	0	0	0	0	0	0	0	0	0	0	0	0	0	0	0	0	1	0	0	1	0	0	0	0	0	0	0	0	0	0	0	0	1	0	1	1	0	0	0	0	0	0	0	0
two-component system, response regulator, stage 0 sporulation protein F	K02490	0	0	0	0	0	0	0	0	0	0	0	0	0	0	0	0	0	0	0	0	0	0	0	0	0	0	0	0	0	0	0	0	0	0	0	0	1	0	0	0	0	0	0	0	0	0	0	0
glutamyl-tRNA reductase [EC:1.2.1.70]	K02492	1	0	0	1	1	1	0	1	0	0	0	0	0	0	0	0	0	0	0	0	0	0	0	0	0	1	0	1	1	1	1	1	1	1	1	1	1	1	0	1	0	0	1	1	1	1	1	1
release factor glutamine methyltransferase [EC:2.1.1.297]	K02493	1	0	1	1	1	1	1	1	1	1	1	1	1	1	1	1	0	1	1	1	1	1	1	0	1	1	0	0	1	1	1	1	1	1	1	1	2	1	0	1	1	0	1	1	1	1	1	1
oxygen-independent coproporphyrinogen III oxidase [EC:1.3.98.3]	K02495	1	0	1	1	1	1	0	0	1	1	1	1	1	1	1	1	1	1	1	1	1	1	1	0	2	1	1	0	1	1	1	1	1	1	1	0	0	1	0	0	1	0	1	1	1	1	1	1
imidazole glycerol-phosphate synthase subunit HisF [EC:4.3.2.10]	K02500	0	0	0	1	1	1	0	1	0	1	1	1	1	1	0	1	0	1	1	1	0	0	1	0	0	1	0	1	1	1	1	1	1	1	1	1	1	1	0	1	0	0	1	1	1	1	1	1
imidazole glycerol-phosphate synthase subunit HisH [EC:4.3.2.10]	K02501	0	0	0	1	1	1	0	1	1	1	1	1	1	1	1	1	1	1	1	1	0	1	1	0	0	0	0	0	0	0	0	0	0	0	0	0	0	0	0	1	0	0	0	0	0	0	0	0
histidine triad (HIT) family protein	K02503	1	1	1	1	1	1	1	1	1	1	1	1	1	1	1	1	2	1	1	1	2	1	1	0	1	1	1	1	1	1	1	1	1	1	1	0	1	1	1	0	1	1	1	1	1	1	1	1
4-hydroxy-2-oxoheptanedioate aldolase [EC:4.1.2.52]	K02510	2	0	0	0	0	0	0	0	0	0	0	0	0	0	0	0	0	0	0	0	0	0	0	0	0	0	0	0	1	1	0	1	1	1	1	0	0	0	0	0	0	0	1	1	1	1	2	0
Kdo2-lipid IVA lauroyltransferase/acyltransferase [EC:2.3.1.241 2.3.1.-]	K02517	0	0	1	1	1	1	1	0	1	1	1	0	1	1	0	1	1	1	1	1	1	1	1	1	0	1	0	1	1	1	1	1	1	1	1	1	1	0	1	1	1	1	1	1	1	1	1	1
translation initiation factor IF-1	K02518	0	1	1	1	1	1	1	1	1	1	1	1	1	1	1	1	1	1	1	1	1	1	1	1	1	1	1	1	1	1	1	1	1	1	1	1	2	1	1	1	1	1	1	1	1	1	1	1
translation initiation factor IF-2	K02519	1	1	1	1	1	1	1	1	1	1	1	1	1	1	1	1	1	1	1	1	1	1	1	0	0	1	1	1	1	1	1	1	1	1	1	1	1	1	1	1	1	1	1	1	1	1	1	1
translation initiation factor IF-3	K02520	1	1	0	2	2	2	1	1	1	1	1	0	1	2	1	1	1	1	1	1	1	1	1	1	1	1	1	1	1	1	1	1	1	1	1	1	1	1	1	1	1	1	1	1	1	1	1	1
octaprenyl-diphosphate synthase [EC:2.5.1.90]	K02523	1	0	1	1	1	1	1	1	1	1	1	1	1	1	1	1	1	1	1	1	1	1	1	0	1	1	0	1	1	1	1	1	1	1	1	1	1	1	1	1	1	1	1	1	1	1	1	1
3-deoxy-D-manno-octulosonic-acid transferase [EC:2.4.99.12 2.4.99.13 2.4.99.14 2.4.99.15]	K02527	1	1	1	1	1	1	0	1	1	1	1	1	1	1	1	1	1	1	1	1	0	1	1	0	0	1	0	0	1	1	1	1	1	1	1	1	1	1	1	1	1	1	1	1	1	1	0	1
16S rRNA (adenine1518-N6/adenine1519-N6)-dimethyltransferase [EC:2.1.1.182]	K02528	1	1	1	1	1	1	1	1	1	1	1	1	1	1	1	1	1	1	1	1	1	1	1	1	1	1	1	0	1	1	1	1	1	1	1	1	0	1	1	1	1	1	1	1	1	1	1	1
tRNA/rRNA methyltransferase [EC:2.1.1.-]	K02533	1	1	1	1	1	1	1	1	1	1	1	1	1	1	0	1	1	1	1	1	0	0	1	0	0	1	0	1	1	1	1	1	1	1	1	1	1	1	1	0	1	0	1	1	1	1	1	1
UDP-3-O-[3-hydroxymyristoyl] N-acetylglucosamine deacetylase [EC:3.5.1.108]	K02535	0	0	0	0	0	0	0	0	0	0	0	0	0	0	0	0	0	0	0	0	0	0	0	0	1	1	0	0	1	1	1	1	1	1	1	1	0	1	0	0	0	0	1	1	1	1	1	1
UDP-3-O-[3-hydroxymyristoyl] glucosamine N-acyltransferase [EC:2.3.1.191]	K02536	0	2	1	1	1	1	1	1	1	1	1	1	1	1	1	1	1	1	1	1	2	1	1	0	1	1	0	0	1	1	1	1	1	1	1	1	1	1	1	1	1	1	1	1	1	1	1	1
1,4-dihydroxy-2-naphthoate polyprenyltransferase [EC:2.5.1.74]	K02548	1	0	0	1	1	1	0	2	1	1	1	1	1	0	1	1	0	1	1	1	0	1	1	0	0	1	0	0	1	1	1	1	1	0	1	1	1	1	0	0	1	0	1	1	1	1	1	1
o-succinylbenzoate synthase [EC:4.2.1.113]	K02549	1	0	0	1	1	1	0	1	0	0	0	0	0	0	0	0	0	0	0	0	0	0	0	0	0	1	1	0	1	1	1	1	1	1	1	1	1	1	0	1	0	0	1	1	1	1	1	1
2-succinyl-5-enolpyruvyl-6-hydroxy-3-cyclohexene-1-carboxylate synthase [EC:2.2.1.9]	K02551	1	0	0	1	1	1	0	1	0	1	1	1	1	1	1	1	0	1	1	1	0	1	1	0	1	1	1	1	1	1	1	1	1	1	1	1	1	1	0	0	1	0	1	1	1	1	1	1
menaquinone-specific isochorismate synthase [EC:5.4.4.2]	K02552	1	0	0	1	1	1	0	1	1	1	1	1	1	1	1	1	0	1	1	1	0	1	1	0	1	1	1	1	1	1	1	1	1	1	1	0	1	1	0	0	0	0	1	1	1	1	1	1
chemotaxis protein MotA	K02556	0	0	0	0	0	0	0	0	0	0	0	0	0	0	0	0	0	0	0	0	0	0	0	0	0	0	0	0	0	0	0	0	0	0	0	0	1	0	0	0	0	0	0	0	0	0	0	0
UDP-N-acetylglucosamine--N-acetylmuramyl-(pentapeptide) pyrophosphoryl-undecaprenol N-acetylglucosamine transferase [EC:2.4.1.227]	K02563	1	0	1	1	1	1	0	1	1	1	1	1	1	1	1	1	1	1	1	1	1	1	1	1	1	1	2	0	1	1	1	1	1	1	1	1	1	1	1	0	1	0	1	1	1	1	1	1
glucosamine-6-phosphate deaminase [EC:3.5.99.6]	K02564	0	1	1	0	0	0	1	0	0	0	0	0	0	0	0	0	1	0	0	0	0	0	0	0	0	1	0	0	1	1	1	1	1	1	1	1	0	1	1	0	0	1	1	1	1	1	1	1
nitrate reductase (cytochrome) [EC:1.9.6.1]	K02567	0	0	0	0	0	0	0	0	1	1	0	0	0	0	1	0	0	0	0	0	0	0	0	0	0	0	0	0	0	0	0	0	0	0	0	0	0	0	0	0	0	0	0	0	0	0	0	0
MFS transporter, NNP family, nitrate/nitrite transporter	K02575	0	0	0	0	0	0	0	0	0	0	0	0	0	0	0	0	0	0	0	0	0	0	0	0	1	0	0	0	0	0	0	0	0	0	0	0	1	0	0	0	0	0	0	0	0	0	0	0
transcription termination/antitermination protein NusA	K02600	1	1	1	1	1	1	1	1	1	1	1	1	1	1	1	1	1	1	1	1	1	1	1	0	0	1	1	1	1	1	1	1	1	1	1	1	1	1	1	1	1	1	1	1	1	1	1	1
transcription termination/antitermination protein NusG	K02601	0	1	1	1	1	1	1	1	1	1	1	0	1	1	1	1	1	1	1	1	0	1	0	0	1	1	0	0	1	1	1	1	1	1	1	1	0	1	0	1	1	1	0	1	1	1	1	1
ring-1,2-phenylacetyl-CoA epoxidase subunit PaaA [EC:1.14.13.149]	K02609	0	1	1	1	1	1	0	1	1	0	0	0	1	1	1	0	1	1	0	1	1	0	0	0	1	1	0	0	1	1	1	1	1	1	1	1	1	1	1	0	1	0	1	1	1	1	1	1
ring-1,2-phenylacetyl-CoA epoxidase subunit PaaC [EC:1.14.13.149]	K02611	0	1	1	1	1	1	0	1	1	1	0	0	1	1	1	0	1	1	0	1	1	0	0	0	1	1	1	0	1	1	1	1	1	1	1	1	1	1	1	0	1	1	1	1	1	1	1	1
phenylacetic acid degradation operon negative regulatory protein	K02616	0	0	0	1	1	1	0	0	0	0	0	0	0	0	0	0	0	0	0	0	0	0	0	0	1	0	0	0	0	0	0	0	0	0	0	0	0	0	0	0	0	0	0	0	0	0	0	0
4-amino-4-deoxychorismate lyase [EC:4.1.3.38]	K02619	1	0	0	0	0	0	0	0	0	0	0	0	0	0	0	0	0	0	0	0	0	0	0	0	0	0	0	0	0	0	0	0	0	0	0	0	0	0	0	0	0	0	0	0	0	0	0	0
arginine decarboxylase [EC:4.1.1.19]	K02626	0	0	0	1	1	0	0	0	0	0	0	0	0	0	0	0	0	0	0	0	0	0	0	0	0	0	0	0	0	0	0	0	0	0	0	0	1	0	0	1	0	0	0	0	0	0	0	0
cytochrome b6	K02635	0	0	0	0	0	0	0	0	0	0	0	0	0	0	0	0	0	0	0	0	0	0	0	0	0	0	0	0	0	0	0	0	0	0	0	0	0	0	0	0	1	0	0	0	0	0	0	0
cytochrome b6-f complex iron-sulfur subunit [EC:7.1.1.6]	K02636	0	2	1	1	1	1	0	0	1	0	0	0	1	1	1	0	1	1	0	1	0	0	0	0	0	0	0	0	0	0	0	0	0	0	0	0	2	0	2	0	2	3	0	0	0	0	0	0
plastocyanin	K02638	0	0	0	1	1	1	0	2	0	0	0	0	0	0	0	0	0	0	0	0	0	0	0	0	0	0	0	0	0	0	0	0	0	0	0	0	1	0	0	0	0	0	0	0	0	0	0	0
type IV pilus assembly protein PilA	K02650	0	1	1	2	2	2	1	1	0	0	0	0	0	0	0	0	1	0	0	0	1	0	0	0	0	1	1	0	1	0	1	0	0	1	0	1	0	1	1	0	1	1	0	1	1	0	1	1
pilus assembly protein Flp/PilA	K02651	0	1	1	0	0	0	0	0	1	0	0	0	1	1	0	0	1	1	0	0	0	1	0	0	0	0	0	0	0	0	0	0	0	0	0	0	0	0	0	0	1	0	0	0	0	0	0	0
type IV pilus assembly protein PilB	K02652	0	1	1	1	1	1	1	0	0	1	0	0	1	1	1	1	1	0	1	1	1	0	1	1	0	1	1	0	1	0	1	1	1	1	0	0	1	1	0	1	1	0	0	1	1	1	1	1
type IV pilus assembly protein PilC	K02653	0	1	1	1	1	1	0	0	0	1	1	0	1	1	1	1	1	1	1	1	1	1	1	0	1	1	0	1	1	0	1	1	1	1	0	1	2	1	1	1	2	0	0	1	1	1	1	1
leader peptidase (prepilin peptidase) / N-methyltransferase [EC:3.4.23.43 2.1.1.-]	K02654	0	1	1	1	1	1	1	1	1	1	1	1	1	1	1	1	1	1	1	1	0	1	1	0	1	1	0	0	1	1	1	1	1	1	1	1	0	1	1	1	1	1	1	1	1	1	1	1
type IV pilus assembly protein PilE	K02655	0	0	0	0	0	0	0	0	1	1	1	0	1	1	1	1	0	1	1	1	0	1	1	0	0	0	0	1	0	0	0	1	1	0	0	0	0	0	0	1	0	0	0	0	0	1	0	0
type IV pilus assembly protein PilF	K02656	0	0	0	0	0	0	0	1	0	0	0	0	0	0	0	0	0	0	0	0	0	0	0	0	0	0	0	0	0	0	0	0	0	0	0	0	0	0	0	0	0	0	0	0	0	0	0	0
type IV pilus assembly protein PilM	K02662	0	1	1	1	1	0	1	1	1	1	1	1	1	1	1	1	0	1	1	1	1	1	1	1	1	1	1	1	1	0	1	1	1	1	0	1	1	1	1	1	1	1	0	1	1	1	1	1
type IV pilus assembly protein PilN	K02663	0	1	1	1	2	1	1	0	1	1	1	1	1	1	1	1	0	1	1	1	1	1	1	1	0	1	1	1	0	0	1	1	1	0	0	0	1	1	1	1	1	1	0	1	0	1	1	1
type IV pilus assembly protein PilO	K02664	0	1	1	1	1	1	1	0	1	1	1	1	1	1	1	1	1	1	1	1	1	1	1	1	1	0	0	0	0	0	0	0	0	0	0	0	1	0	1	1	1	1	0	0	0	0	0	0
two-component system, NtrC family, sensor histidine kinase PilS [EC:2.7.13.3]	K02668	0	1	0	1	1	1	0	1	0	1	1	0	1	1	1	1	1	1	1	1	1	1	1	0	1	0	0	0	0	0	0	0	0	0	0	0	1	0	1	1	1	1	0	0	0	0	0	0
twitching motility protein PilT	K02669	0	1	2	3	3	2	2	2	1	1	1	0	1	1	1	1	2	1	1	1	2	1	1	0	1	1	1	1	1	0	1	1	1	1	0	1	4	1	2	2	1	1	0	1	1	1	1	1
type IV pilus assembly protein PilV	K02671	0	0	0	1	1	2	0	2	0	0	0	0	0	0	0	0	0	0	0	0	0	0	0	0	0	0	0	0	0	0	0	0	0	0	0	0	0	0	0	0	0	0	0	0	0	0	0	0
type IV pilus assembly protein PilW	K02672	0	1	1	1	1	2	2	1	0	0	1	0	0	1	1	0	0	0	0	0	1	0	0	0	0	0	0	0	0	0	0	0	0	0	0	0	4	0	2	1	1	0	0	0	0	0	0	0
type IV pilus assembly protein PilX	K02673	0	0	0	0	0	0	0	0	0	1	2	1	0	0	0	1	0	1	0	0	0	1	1	0	1	0	0	0	0	0	0	0	0	0	0	0	0	0	0	0	1	0	0	0	0	0	0	0
fructose PTS system EIIA component [EC:2.7.1.202]	K02768	0	0	0	0	0	0	1	0	0	0	0	0	0	0	0	0	0	0	0	0	0	0	0	0	0	0	0	0	0	0	0	0	0	0	0	0	1	0	0	0	1	0	0	0	0	0	0	0
phosphocarrier protein HPr	K02784	0	1	1	1	1	1	1	1	0	1	1	1	1	1	0	1	1	1	1	1	1	1	1	1	1	1	0	1	1	1	1	1	1	1	1	1	1	1	0	1	1	1	1	1	1	1	1	1
nitrogen PTS system EIIA component [EC:2.7.1.-]	K02806	0	0	0	0	0	0	0	0	0	0	0	0	0	0	0	0	0	0	0	0	0	0	0	0	0	0	0	0	0	0	0	0	0	0	0	0	1	0	0	1	0	0	0	0	0	0	0	0
dihydroorotate dehydrogenase electron transfer subunit	K02823	0	1	1	1	1	1	1	1	1	1	1	1	1	1	1	1	1	1	1	1	1	1	1	1	0	1	0	1	1	1	1	1	1	1	1	1	1	1	0	1	1	0	1	1	1	1	1	1
pyrimidine operon attenuation protein / uracil phosphoribosyltransferase [EC:2.4.2.9]	K02825	1	1	0	1	1	1	1	2	1	1	1	1	1	1	1	1	0	1	1	1	1	1	1	0	0	1	0	0	1	0	1	1	1	0	0	1	1	1	1	1	2	1	1	1	1	1	1	1
ribosome-binding factor A	K02834	1	1	1	1	1	1	1	1	0	1	1	1	1	1	1	1	1	1	1	1	1	1	1	0	1	1	1	0	1	1	1	1	1	1	1	1	1	1	1	1	1	0	1	1	1	1	1	1
peptide chain release factor 1	K02835	1	0	1	1	1	1	1	1	1	1	1	1	1	1	0	1	0	1	1	1	1	1	1	0	1	1	1	0	1	1	1	1	1	1	1	1	1	1	0	1	1	0	1	1	1	1	1	1
peptide chain release factor 2	K02836	0	1	1	1	1	1	0	2	1	1	1	1	1	1	1	1	1	1	1	1	0	1	1	2	1	1	1	1	1	1	1	1	1	1	1	1	1	1	1	1	1	0	1	0	1	1	1	1
peptide chain release factor 3	K02837	1	0	0	1	1	1	0	1	0	0	0	0	0	0	0	0	0	0	0	0	0	0	0	0	0	0	0	0	0	0	0	0	0	0	0	0	0	0	0	0	0	0	0	0	0	0	0	0
ribosome recycling factor	K02838	1	0	1	1	1	1	1	1	1	1	1	1	1	1	1	1	1	1	1	1	1	1	1	1	0	1	0	1	1	1	1	1	1	1	1	1	1	1	1	1	1	0	1	1	1	1	1	1
heptosyltransferase I [EC:2.4.-.-]	K02841	0	0	0	0	0	0	0	0	0	0	0	0	0	0	0	0	0	0	0	0	0	0	0	0	0	0	0	0	0	0	0	0	0	0	0	0	0	0	1	0	0	0	0	0	0	0	0	0
O-antigen ligase [EC:2.4.1.-]	K02847	0	1	1	0	0	0	0	0	0	0	0	0	0	0	0	0	0	0	0	0	1	0	0	0	0	0	0	0	0	0	0	0	0	0	0	0	1	0	0	0	0	0	0	0	0	0	0	0
UDP-GlcNAc:undecaprenyl-phosphate/decaprenyl-phosphate GlcNAc-1-phosphate transferase [EC:2.7.8.33 2.7.8.35]	K02851	0	0	0	0	0	0	0	0	0	0	0	0	0	0	0	0	0	0	0	0	0	0	0	0	0	0	0	0	0	0	0	0	0	0	0	0	1	0	0	0	0	0	0	0	0	0	0	0
16S rRNA processing protein RimM	K02860	1	1	1	1	1	0	0	1	1	1	1	0	1	1	1	1	1	1	1	1	1	1	1	0	0	1	1	1	1	1	1	1	1	1	1	1	1	1	1	0	1	1	1	1	1	1	1	1
putative membrane protein	K02862	0	0	1	1	1	0	0	1	1	1	1	1	1	1	1	1	1	1	1	1	1	1	1	0	0	1	1	1	1	1	1	1	1	1	1	1	2	1	1	0	1	1	1	1	1	1	1	1
large subunit ribosomal protein L1	K02863	0	1	1	1	1	1	1	1	1	1	1	0	1	1	1	1	1	1	1	1	0	1	0	0	1	1	1	2	1	1	1	1	1	1	1	1	0	1	1	1	1	1	0	1	1	1	1	1
large subunit ribosomal protein L10	K02864	0	1	1	1	1	1	1	1	1	1	1	0	1	1	1	1	1	1	1	1	0	1	0	0	0	1	1	1	1	1	1	1	1	1	1	1	0	1	1	1	1	1	0	1	1	1	1	1
large subunit ribosomal protein L11	K02867	0	1	1	1	1	1	1	1	1	1	1	0	1	1	1	1	1	1	1	1	0	1	0	0	1	1	0	1	1	1	1	1	1	1	1	1	0	1	0	1	1	1	0	1	1	1	1	1
large subunit ribosomal protein L13	K02871	1	1	1	1	1	1	1	1	1	1	1	1	1	1	1	1	1	1	1	1	0	1	1	1	1	1	0	0	1	1	1	1	1	1	1	1	1	1	1	1	1	1	1	1	1	1	1	1
large subunit ribosomal protein L14	K02874	1	1	1	1	1	1	0	1	1	1	1	1	1	1	1	1	1	1	1	1	1	1	1	1	1	1	1	0	1	1	1	1	1	1	1	1	1	1	1	1	1	1	1	1	1	1	1	1
large subunit ribosomal protein L15	K02876	0	0	1	1	1	1	1	1	1	1	1	1	1	1	1	1	1	1	1	1	1	1	1	1	1	1	1	1	1	1	1	1	1	1	1	1	1	1	1	1	1	2	1	1	1	1	1	1
large subunit ribosomal protein L16	K02878	1	0	1	1	1	1	0	1	1	1	1	1	1	1	1	1	1	1	1	1	1	1	1	1	1	1	1	0	1	1	1	1	1	1	1	1	1	1	1	1	1	1	1	1	1	1	1	1
large subunit ribosomal protein L17	K02879	0	1	1	1	1	1	1	1	1	1	1	1	1	1	1	1	1	1	1	1	0	1	1	2	1	1	1	1	1	1	1	1	1	1	1	1	1	1	1	1	1	1	1	1	1	1	1	1
large subunit ribosomal protein L18	K02881	1	1	1	1	1	1	1	1	1	1	1	1	1	1	1	1	1	1	1	1	0	1	1	1	1	1	1	0	1	1	1	1	1	1	1	1	1	1	1	1	1	2	1	1	1	1	1	1
large subunit ribosomal protein L19	K02884	1	1	1	1	1	0	0	1	1	1	1	0	1	1	0	1	1	1	1	1	0	1	1	0	0	1	1	1	1	1	1	0	1	1	1	1	1	1	1	0	0	1	1	1	1	1	1	1
large subunit ribosomal protein L2	K02886	1	1	1	1	1	1	0	1	1	1	1	1	1	1	1	1	1	1	0	1	0	0	1	1	1	1	1	0	1	1	1	1	1	1	1	1	1	1	1	1	1	2	1	1	1	1	1	1
large subunit ribosomal protein L20	K02887	0	1	1	1	1	1	1	1	1	1	1	0	1	1	1	1	1	1	1	1	1	1	1	1	1	1	1	1	1	1	1	1	1	1	1	1	1	1	1	1	1	0	1	1	1	1	1	1
large subunit ribosomal protein L21	K02888	0	1	1	0	1	1	0	1	1	1	1	1	1	1	1	1	1	1	1	1	1	1	1	0	1	1	0	1	1	1	1	1	1	1	1	1	1	1	1	1	0	1	1	1	1	0	1	1
large subunit ribosomal protein L22	K02890	1	1	1	1	1	1	0	1	1	1	1	1	1	1	1	1	1	1	1	1	0	1	1	1	1	1	1	0	1	1	1	1	1	1	1	1	1	1	1	1	0	2	1	1	1	1	1	1
large subunit ribosomal protein L23	K02892	1	1	1	1	1	1	0	1	1	1	1	1	1	1	1	1	1	1	0	1	0	0	1	1	1	1	0	0	1	1	1	1	1	1	1	1	1	1	1	1	1	2	1	1	1	1	1	1
large subunit ribosomal protein L24	K02895	1	1	1	1	1	1	0	1	1	1	1	1	1	1	1	1	1	1	1	1	1	1	1	1	1	1	1	0	1	1	1	1	1	1	1	0	1	1	1	1	1	1	1	1	1	1	1	1
large subunit ribosomal protein L25	K02897	1	1	1	1	1	1	1	1	1	1	1	1	1	1	1	1	1	1	1	1	1	1	1	0	1	1	1	1	1	1	1	1	1	1	1	1	1	1	1	1	1	1	1	1	1	1	1	1
large subunit ribosomal protein L27	K02899	0	1	1	0	1	1	0	1	1	1	1	1	1	1	1	1	0	1	1	1	0	1	1	0	1	1	1	1	1	1	1	1	1	1	1	1	1	1	1	1	1	0	1	1	1	0	1	1
large subunit ribosomal protein L28	K02902	0	1	1	1	1	1	1	1	1	0	0	1	1	1	1	1	1	1	0	0	1	1	0	1	0	1	0	1	0	1	1	0	1	0	1	0	1	1	1	1	1	1	1	0	1	0	1	1
large subunit ribosomal protein L29	K02904	1	0	1	1	1	1	0	1	1	1	1	1	1	1	1	1	1	1	1	1	1	1	1	1	1	1	0	0	1	1	1	1	1	1	1	1	1	1	1	1	1	1	1	1	1	1	1	1
large subunit ribosomal protein L3	K02906	1	1	1	1	1	1	0	1	1	1	1	1	1	1	1	1	1	1	0	1	1	0	1	1	1	1	0	0	1	1	1	1	1	1	1	1	1	1	1	1	1	1	1	1	1	1	1	1
large subunit ribosomal protein L30	K02907	0	0	1	1	1	1	1	1	1	1	1	1	1	1	1	1	1	1	1	1	1	1	1	1	0	1	1	1	1	1	1	1	1	1	1	1	1	1	1	1	1	2	1	1	1	1	1	1
large subunit ribosomal protein L31	K02909	1	0	0	1	1	1	1	1	1	1	1	1	1	1	1	1	0	1	1	1	1	1	1	0	0	1	1	0	1	1	1	1	1	1	1	1	1	1	0	1	0	0	1	1	1	1	1	1
large subunit ribosomal protein L32	K02911	0	0	0	1	1	1	0	1	0	0	0	0	0	0	0	0	1	0	0	0	0	0	0	0	1	1	1	1	0	1	1	0	1	0	1	0	1	0	0	1	0	0	1	1	1	1	1	1
large subunit ribosomal protein L33	K02913	0	0	0	0	0	0	1	1	0	0	0	0	0	0	0	0	0	0	0	0	0	0	0	0	0	0	0	0	0	0	0	0	0	0	0	0	0	0	0	1	0	0	0	0	0	0	0	0
large subunit ribosomal protein L34	K02914	0	0	0	0	0	0	1	1	1	0	0	0	0	1	0	0	1	0	0	1	0	0	0	0	0	0	0	0	0	0	0	0	0	0	0	0	0	0	0	0	0	0	0	0	0	0	0	0
large subunit ribosomal protein L35	K02916	1	1	1	1	1	1	1	1	1	1	1	0	1	1	1	1	1	1	1	1	1	1	1	1	1	1	1	1	1	1	1	1	1	1	1	1	1	1	1	1	1	1	1	1	1	1	1	1
large subunit ribosomal protein L36	K02919	0	1	1	1	1	1	0	1	0	0	0	0	0	0	0	0	0	0	0	0	0	0	0	1	1	0	0	0	0	0	0	0	0	0	0	0	0	0	0	0	0	0	0	0	0	0	0	0
large subunit ribosomal protein L4	K02926	1	1	1	1	1	1	0	1	1	1	1	1	1	1	1	1	1	1	0	1	1	0	1	1	1	1	0	0	1	1	1	1	1	1	1	1	1	1	1	1	1	2	1	1	1	1	1	1
large subunit ribosomal protein L5	K02931	1	1	1	1	1	1	1	1	1	1	1	1	1	1	1	1	1	1	1	1	1	1	1	1	1	1	1	0	1	1	1	1	1	1	1	1	1	1	1	1	1	1	1	1	1	1	1	1
large subunit ribosomal protein L6	K02933	1	1	1	1	1	1	1	1	1	1	1	1	1	1	1	1	1	1	1	1	1	1	1	1	1	1	0	0	1	1	1	1	1	1	1	0	1	1	1	1	1	2	1	1	1	1	1	1
large subunit ribosomal protein L7/L12	K02935	0	1	1	1	1	1	1	1	1	1	1	0	1	1	1	1	1	1	1	1	0	1	1	1	0	1	1	1	1	1	1	1	1	1	1	1	0	1	1	1	1	1	0	1	1	1	1	1
large subunit ribosomal protein L9	K02939	1	1	0	1	1	1	1	1	1	1	1	1	1	1	1	1	1	1	1	1	1	1	1	1	2	1	1	1	1	1	1	1	1	1	1	1	1	1	1	1	1	0	1	1	1	1	1	1
small subunit ribosomal protein S1	K02945	0	2	1	1	1	1	0	1	1	1	1	1	1	1	1	1	1	1	0	1	1	1	1	0	0	1	0	1	1	1	1	1	1	1	1	1	0	1	1	1	1	0	1	1	1	1	1	1
small subunit ribosomal protein S10	K02946	1	1	1	1	1	1	0	1	1	1	1	1	1	1	1	1	1	1	0	1	1	0	1	1	1	1	0	0	1	1	1	1	1	0	1	1	1	1	0	1	1	1	1	1	1	1	1	1
small subunit ribosomal protein S11	K02948	0	1	1	1	1	1	1	1	1	1	1	1	1	1	1	1	1	1	1	1	1	1	1	0	1	1	1	1	1	1	1	1	1	1	1	1	1	1	2	1	1	1	1	1	1	1	1	1
small subunit ribosomal protein S12	K02950	0	1	1	1	1	1	1	1	1	1	1	0	1	1	1	1	1	1	1	2	0	1	1	1	0	1	0	1	1	1	1	1	1	1	1	1	0	1	1	1	1	0	0	1	1	1	1	1
small subunit ribosomal protein S13	K02952	0	1	1	1	1	1	1	1	1	1	1	1	1	1	1	1	1	1	1	1	1	1	1	1	1	1	1	1	1	1	1	1	1	1	1	1	1	1	1	1	1	1	1	1	1	1	1	1
small subunit ribosomal protein S14	K02954	0	1	1	1	1	1	1	1	1	1	1	1	1	1	1	1	1	1	1	1	1	1	1	1	1	1	0	0	1	1	1	1	0	0	1	1	0	1	1	1	1	1	1	1	1	1	1	0
small subunit ribosomal protein S15	K02956	1	1	1	1	1	1	1	1	1	1	1	1	1	1	1	1	1	1	1	1	1	1	1	1	1	1	1	0	0	1	1	1	1	1	1	1	1	1	1	1	1	1	1	1	1	1	1	1
small subunit ribosomal protein S16	K02959	1	1	1	1	1	0	0	1	0	0	0	0	0	0	0	0	0	0	0	0	0	0	0	0	0	1	0	0	1	1	1	1	1	1	1	1	1	1	1	0	1	0	1	1	1	1	1	1
small subunit ribosomal protein S17	K02961	1	0	1	1	1	1	0	1	1	1	1	1	1	1	1	1	1	1	1	1	1	1	1	1	1	1	1	0	1	1	1	1	1	1	1	1	1	1	1	1	1	1	1	1	1	1	1	1
small subunit ribosomal protein S18	K02963	1	1	1	1	1	1	1	1	1	1	1	1	1	1	1	1	1	1	1	1	1	1	1	0	1	1	1	1	1	1	1	1	1	1	1	1	1	1	1	1	1	1	1	1	1	1	1	1
small subunit ribosomal protein S19	K02965	1	1	1	1	1	1	0	1	1	1	1	1	1	1	1	1	1	1	0	1	0	1	1	1	1	1	1	0	1	1	1	1	1	1	1	1	1	1	1	1	1	2	1	1	1	1	1	1
small subunit ribosomal protein S2	K02967	1	1	1	1	1	1	1	1	1	1	1	1	1	1	1	1	1	1	1	1	1	1	1	1	1	1	0	1	1	1	1	1	1	1	1	1	1	1	1	1	1	1	1	1	1	1	1	1
small subunit ribosomal protein S20	K02968	0	0	1	2	1	1	0	1	1	1	1	1	1	1	1	1	1	1	1	1	1	1	1	1	1	1	1	1	1	1	1	1	1	1	1	1	1	1	1	1	1	0	1	1	1	1	1	1
small subunit ribosomal protein S21	K02970	0	1	1	1	1	0	2	1	1	1	1	1	1	1	1	1	0	1	1	1	0	1	1	0	1	1	1	1	0	0	1	0	1	0	0	0	1	1	1	1	1	0	1	1	1	0	1	1
small subunit ribosomal protein S3	K02982	1	1	1	1	1	1	0	1	1	1	1	1	1	1	1	1	1	1	1	1	1	1	1	1	1	1	1	0	1	1	1	1	1	1	1	1	1	1	1	1	1	2	1	1	1	1	1	1
small subunit ribosomal protein S4	K02986	0	1	1	1	1	1	1	1	1	1	1	1	1	1	1	1	1	1	1	1	1	1	1	0	1	1	1	1	1	1	1	1	1	1	1	1	1	1	1	1	1	1	1	1	1	1	1	1
small subunit ribosomal protein S5	K02988	0	1	1	1	1	1	1	1	1	1	1	1	1	1	1	1	1	1	1	1	1	1	1	1	1	1	1	1	1	1	1	1	1	1	1	1	1	1	1	1	1	2	1	1	1	1	1	1
small subunit ribosomal protein S6	K02990	1	1	1	1	1	1	1	1	1	1	1	1	1	1	1	1	1	1	1	1	1	1	1	0	1	1	1	1	1	1	1	1	1	1	1	1	1	1	1	1	1	1	1	1	1	1	1	1
small subunit ribosomal protein S7	K02992	1	1	1	1	1	1	1	1	1	1	1	0	1	1	1	1	1	1	1	2	0	1	1	0	0	1	0	1	1	1	1	1	1	1	1	1	0	1	1	1	1	0	0	1	1	1	1	1
small subunit ribosomal protein S8	K02994	1	1	1	1	1	1	1	1	1	1	1	1	1	1	1	1	1	1	1	1	1	1	1	1	1	1	0	0	1	1	1	1	1	1	1	1	1	1	1	1	1	2	1	1	1	1	1	1
small subunit ribosomal protein S9	K02996	1	1	1	1	1	1	1	1	1	1	1	1	1	1	1	1	1	1	1	1	1	1	1	1	1	1	0	0	1	1	1	1	1	1	1	1	1	1	1	1	1	1	1	1	1	1	1	1
DNA-directed RNA polymerase subunit alpha [EC:2.7.7.6]	K03040	0	1	1	1	1	1	1	1	1	1	1	1	1	1	1	1	1	1	1	1	1	1	1	2	1	1	1	1	1	1	1	1	1	1	1	1	1	1	1	1	1	1	1	1	1	1	1	1
DNA-directed RNA polymerase subunit beta [EC:2.7.7.6]	K03043	1	1	2	0	1	1	1	1	1	1	1	0	1	1	1	1	1	1	1	1	0	1	1	1	1	1	1	1	1	1	1	2	1	1	1	1	0	1	1	1	1	1	0	2	1	1	1	1
DNA-directed RNA polymerase subunit beta' [EC:2.7.7.6]	K03046	1	1	1	1	1	1	1	1	1	0	1	0	1	1	1	1	2	1	1	1	0	1	1	1	1	1	1	1	1	1	1	1	1	1	1	2	0	1	1	1	1	1	0	1	1	1	1	1
preprotein translocase subunit SecA [EC:7.4.2.8]	K03070	3	1	1	1	1	1	1	1	1	1	1	1	1	0	1	1	1	1	1	1	1	1	1	1	1	1	0	1	1	1	1	1	1	1	1	1	1	1	0	1	1	2	1	1	1	1	1	1
preprotein translocase subunit SecD	K03072	1	1	0	1	0	1	0	1	1	1	1	0	1	1	0	1	1	1	1	1	1	1	0	0	1	1	0	0	1	1	1	1	1	1	1	1	1	1	1	0	1	0	1	1	1	1	1	1
preprotein translocase subunit SecE	K03073	0	0	0	1	1	1	1	1	1	1	1	0	1	1	1	1	1	1	1	1	0	1	0	0	1	1	0	0	1	1	1	1	0	1	1	1	0	1	0	1	1	1	0	1	1	1	1	1
preprotein translocase subunit SecF	K03074	1	1	0	1	1	1	1	1	1	1	1	0	1	1	1	1	1	1	1	1	1	0	1	0	0	1	0	1	1	1	1	1	1	1	1	0	1	1	0	1	1	1	1	1	1	1	1	1
preprotein translocase subunit SecG	K03075	0	0	1	1	1	1	1	1	1	1	1	1	1	1	1	1	1	1	1	1	1	1	1	0	1	1	0	0	1	1	1	1	1	1	1	1	1	1	0	0	1	1	1	1	1	1	1	1
preprotein translocase subunit SecY	K03076	0	0	1	1	1	1	2	1	1	1	1	1	1	1	1	1	1	1	1	1	1	1	1	1	1	1	1	1	1	1	1	1	1	1	1	1	1	1	1	1	1	2	1	1	1	1	1	1
L-ribulose-5-phosphate 4-epimerase [EC:5.1.3.4]	K03077	0	2	1	0	0	0	1	0	0	0	0	0	0	0	0	0	0	0	0	0	0	0	0	0	0	0	0	0	0	0	0	0	0	0	0	0	0	0	0	0	0	0	0	0	0	0	0	0
RNA polymerase sigma-70 factor, ECF subfamily	K03088	5	15	19	15	15	14	10	14	12	14	12	9	11	12	13	13	15	13	10	13	16	10	11	8	10	13	9	7	12	13	13	11	13	12	13	11	27	13	17	10	14	10	11	13	13	11	16	11
RNA polymerase sigma-32 factor	K03089	0	0	0	0	0	0	1	0	0	0	0	0	0	0	0	0	0	0	0	0	0	0	0	0	0	0	0	0	0	0	0	0	0	0	0	0	1	0	0	1	0	0	0	0	0	0	0	0
RNA polymerase sigma-54 factor	K03092	1	1	1	1	1	1	1	1	1	1	1	1	1	2	1	1	1	1	1	1	1	1	1	0	0	1	1	0	1	1	1	1	1	1	1	0	1	1	1	1	1	1	1	1	1	1	1	1
apolipoprotein D and lipocalin family protein	K03098	0	0	0	0	0	0	0	0	1	1	1	1	1	1	1	1	0	1	1	0	0	0	0	0	0	0	0	0	0	0	0	0	0	0	0	0	0	0	0	0	1	0	0	0	0	0	0	0
signal peptidase I [EC:3.4.21.89]	K03100	2	1	1	2	2	2	2	1	1	1	1	1	1	1	1	1	1	1	1	1	0	1	1	0	1	3	0	1	3	3	3	2	4	3	3	3	1	2	1	1	1	1	3	3	3	2	3	3
signal peptidase II [EC:3.4.23.36]	K03101	1	1	1	1	1	1	1	1	1	1	1	1	1	1	1	1	1	1	1	1	1	1	1	2	0	1	0	1	1	1	1	1	1	1	1	1	1	1	1	1	1	0	1	1	1	1	1	1
signal recognition particle subunit SRP54 [EC:3.6.5.4]	K03106	1	0	1	1	1	0	0	1	1	1	1	0	1	1	1	1	1	1	1	1	1	1	1	0	0	1	1	0	1	1	1	1	1	1	1	1	0	1	1	0	1	1	1	1	1	1	1	1
fused signal recognition particle receptor	K03110	1	1	1	1	1	1	0	1	1	1	1	1	1	1	1	1	1	1	1	1	1	1	1	0	0	1	1	0	1	1	1	1	1	1	1	1	0	1	1	0	1	0	1	1	1	1	1	1
single-strand DNA-binding protein	K03111	1	2	2	2	2	2	0	2	2	2	2	2	2	2	2	2	2	2	2	2	2	2	1	1	2	2	1	2	2	2	2	2	2	2	2	2	1	4	2	1	2	2	2	2	2	2	2	2
translation initiation factor 1	K03113	0	1	1	0	0	0	0	0	1	1	0	0	0	0	1	1	1	1	0	1	0	0	1	0	0	0	0	0	0	0	0	0	0	0	0	0	0	0	1	0	1	1	0	0	0	0	0	0
sec-independent protein translocase protein TatA	K03116	1	1	2	2	2	2	2	2	1	1	1	1	1	1	1	1	2	1	1	1	1	1	1	1	1	2	1	2	1	2	2	1	2	1	2	1	1	1	2	1	2	2	2	2	2	1	2	2
sec-independent protein translocase protein TatB	K03117	0	0	0	0	0	0	0	0	1	1	1	1	1	1	1	1	0	1	1	1	0	1	1	1	0	0	0	0	1	0	0	1	0	1	0	1	1	0	0	1	0	0	0	0	0	1	0	0
sec-independent protein translocase protein TatC	K03118	0	0	1	1	1	1	1	1	1	1	2	1	1	1	1	1	2	1	0	1	1	1	0	1	1	1	0	1	1	1	1	1	1	1	1	1	1	1	0	0	2	0	1	1	1	1	1	1
taurine dioxygenase [EC:1.14.11.17]	K03119	2	0	0	0	0	0	0	0	0	0	0	0	0	0	0	0	0	0	0	0	0	0	0	0	0	1	0	0	1	1	1	1	1	1	1	1	0	1	0	0	0	0	1	1	1	0	1	1
phosphomethylpyrimidine synthase [EC:4.1.99.17]	K03147	0	1	1	1	1	1	0	0	0	0	0	0	0	0	0	0	1	0	0	0	1	0	0	0	0	1	0	0	1	1	1	1	1	1	1	1	0	1	0	0	0	0	1	1	1	1	1	1
thiazole synthase [EC:2.8.1.10]	K03149	1	1	1	1	1	1	1	1	1	1	1	1	1	1	1	1	1	1	1	1	1	1	1	1	0	1	1	1	1	1	1	1	1	1	1	1	1	1	1	1	0	0	1	1	1	1	1	1
2-iminoacetate synthase [EC:4.1.99.19]	K03150	0	0	0	0	0	0	0	0	0	0	0	0	0	0	0	0	0	0	0	0	1	0	0	0	0	0	0	0	0	0	0	0	0	0	0	0	0	0	0	0	0	0	0	0	0	0	0	0
tRNA uracil 4-sulfurtransferase [EC:2.8.1.4]	K03151	1	1	1	1	1	1	1	1	1	2	1	1	1	1	1	1	1	1	1	1	1	1	0	0	1	1	1	1	1	1	1	1	1	1	1	1	1	1	1	1	1	1	1	1	1	1	1	1
glycine oxidase [EC:1.4.3.19]	K03153	0	0	0	1	1	1	1	1	0	0	0	0	0	0	0	0	0	0	0	0	0	0	0	0	0	0	0	0	0	0	0	0	0	0	0	0	0	0	0	1	0	0	0	0	0	0	0	0
sulfur carrier protein	K03154	1	1	1	1	1	1	1	1	0	0	0	0	0	0	0	0	1	0	0	0	1	0	0	1	0	1	0	1	1	1	1	1	1	1	1	1	1	1	1	1	1	0	1	1	1	1	1	1
DNA topoisomerase I [EC:5.6.2.1]	K03168	1	1	1	1	1	1	1	1	1	1	1	1	1	1	1	1	1	1	1	1	0	1	1	1	1	2	1	0	1	1	1	1	1	1	1	1	1	1	0	0	1	2	1	1	1	1	1	1
tRNA pseudouridine55 synthase [EC:5.4.99.25]	K03177	1	1	1	1	1	1	1	1	0	1	1	1	1	1	1	1	1	1	1	1	1	1	1	0	1	1	1	0	1	1	1	1	1	1	1	1	1	1	1	1	1	0	1	1	1	1	1	1
4-hydroxybenzoate polyprenyltransferase [EC:2.5.1.39]	K03179	0	0	1	0	0	0	0	0	0	0	0	0	0	0	0	0	1	0	0	0	1	0	0	0	0	0	0	0	0	0	0	0	0	0	0	0	0	0	0	1	0	0	0	0	0	0	0	0
4-hydroxy-3-polyprenylbenzoate decarboxylase [EC:4.1.1.98]	K03182	0	0	0	0	0	0	0	0	0	0	0	0	0	0	0	0	1	0	0	0	1	0	0	0	0	0	0	0	0	0	0	0	0	0	0	0	0	0	1	1	0	0	0	0	0	0	0	0
demethylmenaquinone methyltransferase / 2-methoxy-6-polyprenyl-1,4-benzoquinol methylase [EC:2.1.1.163 2.1.1.201]	K03183	1	1	0	1	1	1	1	0	0	0	1	1	0	1	1	1	1	0	1	1	1	0	0	1	0	1	0	0	0	1	1	1	1	0	1	0	1	1	0	1	1	0	1	1	1	1	1	1
flavin prenyltransferase [EC:2.5.1.129]	K03186	0	0	1	0	0	0	0	0	0	0	0	0	0	0	0	0	1	0	0	0	1	0	0	0	0	0	0	0	0	0	0	0	0	0	0	0	1	0	0	1	0	1	0	0	0	0	0	0
urease accessory protein	K03188	1	0	0	0	0	0	0	0	0	0	0	0	0	0	0	0	0	0	0	0	0	0	0	0	0	0	0	0	0	0	0	0	0	0	0	0	0	0	0	0	0	0	0	0	0	0	0	0
urease accessory protein	K03189	1	0	0	0	0	0	0	0	0	0	0	0	0	0	0	0	0	0	0	0	0	0	0	0	0	0	0	0	0	0	0	0	0	0	0	0	0	0	0	0	0	0	0	0	0	0	0	0
urease accessory protein	K03190	1	0	0	0	0	0	0	0	0	0	0	0	0	0	0	0	0	0	0	0	0	0	0	0	0	0	0	0	0	0	0	0	0	0	0	0	0	0	0	0	0	0	0	0	0	0	0	0
colanic acid biosynthesis glycosyl transferase WcaI	K03208	1	0	0	0	1	2	0	0	0	0	0	0	0	0	0	0	0	0	0	0	0	0	0	0	0	0	0	0	0	0	0	0	0	0	0	0	0	0	0	0	0	0	0	0	0	0	0	0
preprotein translocase subunit YajC	K03210	1	1	1	1	1	1	0	1	1	1	1	1	1	1	1	1	1	1	1	1	1	1	1	1	1	1	1	0	1	1	1	1	1	1	1	1	1	1	1	1	1	1	1	1	1	1	1	1
23S rRNA (uracil1939-C5)-methyltransferase [EC:2.1.1.190]	K03215	0	1	0	1	1	1	0	1	1	1	1	1	0	0	1	1	1	2	0	1	1	1	0	1	1	0	0	0	0	0	0	0	0	0	0	0	0	0	1	0	1	0	0	0	0	0	0	0
YidC/Oxa1 family membrane protein insertase	K03217	1	1	1	1	1	1	1	1	1	1	1	1	1	1	1	1	1	1	1	1	1	1	1	0	1	1	0	1	1	1	1	1	1	1	1	0	1	0	1	1	1	1	1	1	1	1	1	1
UDP-2,3-diacylglucosamine hydrolase [EC:3.6.1.54]	K03269	1	1	1	1	1	1	0	1	1	1	1	1	1	1	1	1	1	1	1	1	1	1	2	0	1	1	1	1	1	1	1	0	2	1	1	0	1	1	1	1	1	1	1	1	1	1	1	1
3-deoxy-D-manno-octulosonate 8-phosphate phosphatase (KDO 8-P phosphatase) [EC:3.1.3.45]	K03270	0	0	1	1	1	1	1	1	0	0	0	0	0	0	0	0	1	0	0	0	1	0	0	0	1	1	0	0	0	1	1	0	1	0	1	0	1	1	1	1	0	0	1	1	1	1	1	1
D-sedoheptulose 7-phosphate isomerase [EC:5.3.1.28]	K03271	1	1	1	1	1	1	0	1	1	1	1	1	1	1	1	1	1	1	1	1	1	1	1	0	1	0	0	0	0	0	0	0	0	0	0	0	1	0	1	1	1	1	0	0	0	0	0	0
D-glycero-D-manno-heptose 1,7-bisphosphate phosphatase [EC:3.1.3.82 3.1.3.83]	K03273	0	1	1	0	1	1	0	1	1	1	1	1	1	1	0	1	1	1	1	1	1	1	1	0	0	0	0	0	0	0	0	0	0	0	0	0	1	0	1	1	0	1	0	0	0	0	0	0
ADP-L-glycero-D-manno-heptose 6-epimerase [EC:5.1.3.20]	K03274	0	0	0	0	0	0	0	0	0	0	0	0	0	0	0	0	0	0	0	0	0	0	0	0	1	0	0	0	0	0	0	0	0	0	0	0	0	0	0	0	0	0	0	0	0	0	0	0
chloride channel protein, CIC family	K03281	0	1	0	3	3	3	1	0	0	0	0	0	0	0	0	0	0	1	0	0	0	1	1	0	0	0	0	0	0	0	0	0	0	0	0	0	1	0	0	0	0	0	0	0	0	0	0	0
large conductance mechanosensitive channel	K03282	0	1	1	1	1	1	0	1	0	0	0	0	0	0	0	0	1	0	0	0	0	0	0	0	0	0	0	0	0	0	0	0	0	0	0	0	0	0	1	0	1	1	0	0	0	0	0	0
magnesium transporter	K03284	0	1	1	1	1	1	1	1	1	0	0	0	0	1	1	1	0	0	0	0	0	0	0	0	0	0	0	0	0	0	0	0	0	0	0	0	1	0	1	0	1	0	0	0	0	0	0	0
OmpA-OmpF porin, OOP family	K03286	1	5	3	5	6	7	3	1	3	4	4	1	4	3	3	3	3	4	3	4	2	2	2	0	2	1	1	2	2	2	1	2	2	2	2	2	3	1	5	0	3	4	1	2	2	2	1	2
glycoside/pentoside/hexuronide:cation symporter, GPH family	K03292	0	0	0	0	0	0	1	0	0	1	1	0	0	1	0	1	1	0	0	1	0	1	0	0	0	0	0	0	0	1	0	0	1	0	1	0	1	1	0	0	1	0	0	0	0	0	0	0
basic amino acid/polyamine antiporter, APA family	K03294	0	0	0	3	3	3	0	0	0	0	0	0	0	0	0	0	0	0	0	0	0	0	0	0	0	0	0	0	0	0	0	0	0	0	0	0	1	0	0	2	0	0	0	0	0	0	0	0
hydrophobic/amphiphilic exporter-1 (mainly G- bacteria), HAE1 family	K03296	0	2	2	2	2	3	3	3	3	4	4	2	5	3	2	4	2	5	2	3	0	2	3	0	1	1	0	0	0	1	1	0	0	0	1	0	0	1	1	0	2	0	1	1	1	0	1	1
drug/metabolite transporter, DME family	K03298	0	0	0	0	0	0	0	0	0	0	0	0	0	0	0	0	1	0	0	0	1	0	0	0	0	1	0	0	0	0	1	0	0	0	0	0	1	0	1	0	0	1	0	0	0	0	0	0
ATP:ADP antiporter, AAA family	K03301	0	3	1	1	1	1	1	2	2	3	3	0	4	1	3	3	2	4	3	4	3	1	2	2	2	3	2	3	4	3	3	4	3	3	3	3	3	3	4	1	3	1	3	3	3	3	3	3
lactate permease	K03303	1	0	0	0	0	0	0	0	0	0	0	0	0	0	0	0	0	0	0	0	0	0	0	0	0	0	0	0	0	0	0	0	0	0	0	0	0	0	0	0	0	0	0	0	0	0	0	0
proton-dependent oligopeptide transporter, POT family	K03305	0	1	1	1	1	1	0	0	1	1	1	1	1	1	1	1	1	1	1	1	1	1	1	0	0	0	0	0	0	0	0	0	0	0	0	0	0	0	1	0	1	0	0	0	0	0	0	0
inorganic phosphate transporter, PiT family	K03306	0	0	0	1	0	1	1	0	0	0	0	0	0	0	0	0	0	0	0	0	0	0	0	0	0	0	0	0	0	0	0	0	0	0	0	0	0	0	0	0	0	0	0	0	0	0	0	0
solute:Na+ symporter, SSS family	K03307	5	3	4	2	2	2	7	5	2	3	3	2	2	3	2	2	2	3	2	3	2	2	2	0	1	12	6	6	12	12	11	9	11	11	12	7	2	10	2	1	3	0	11	12	11	10	13	10
neurotransmitter:Na+ symporter, NSS family	K03308	3	2	2	2	3	2	1	4	2	2	2	0	1	1	2	2	3	2	1	1	3	1	1	1	2	5	2	5	5	5	5	5	5	5	5	4	2	2	2	0	1	1	5	5	5	5	6	5
dicarboxylate/amino acid:cation (Na+ or H+) symporter, DAACS family	K03309	0	1	1	1	1	1	1	1	1	1	1	0	1	1	0	1	1	1	1	1	0	1	1	1	0	0	0	0	0	0	0	0	0	0	0	0	1	0	1	1	1	0	0	0	0	0	0	0
alanine or glycine:cation symporter, AGCS family	K03310	3	2	1	1	1	1	0	1	0	1	1	0	1	1	1	0	1	0	0	0	2	1	1	1	1	3	1	2	3	3	3	3	2	2	2	3	1	2	1	0	1	2	3	3	3	3	3	2
Na+:H+ antiporter, NhaA family	K03313	0	0	0	1	1	0	0	1	1	1	1	1	1	1	2	0	1	1	1	1	1	1	1	0	1	0	0	0	0	0	0	0	0	0	0	0	1	0	1	0	1	1	0	0	0	0	0	0
Na+:H+ antiporter, NhaC family	K03315	0	0	1	1	1	0	1	0	0	0	0	0	0	0	0	0	0	0	0	0	0	0	0	0	0	0	0	0	0	0	0	0	0	0	0	0	1	0	0	0	1	0	0	0	0	0	0	0
monovalent cation:H+ antiporter, CPA1 family	K03316	0	0	0	1	1	1	0	0	0	0	0	0	0	0	0	0	0	0	0	0	0	0	0	0	0	0	0	0	0	0	0	0	0	0	0	0	1	0	0	0	0	0	0	0	0	0	0	0
concentrative nucleoside transporter, CNT family	K03317	0	1	1	0	0	0	0	1	1	1	1	1	1	1	1	1	1	1	1	1	0	1	1	2	1	1	0	0	1	1	1	1	1	1	1	1	0	1	1	0	1	1	1	1	1	1	1	1
ammonium transporter, Amt family	K03320	0	0	0	0	0	0	0	0	0	0	0	0	0	0	0	0	0	0	0	0	0	0	0	0	0	1	0	1	1	1	1	1	1	1	1	1	0	1	0	0	0	0	1	1	1	0	1	1
sulfate permease, SulP family	K03321	0	1	1	0	0	0	0	2	0	0	0	0	0	0	0	0	0	0	0	0	0	0	0	0	0	2	0	0	1	1	2	1	1	1	1	0	0	0	1	0	0	0	1	1	1	1	1	1
manganese transport protein	K03322	0	0	0	1	1	1	0	0	0	0	0	0	0	0	0	0	0	0	0	0	0	0	0	0	0	0	0	0	0	0	0	0	0	0	0	0	0	0	0	0	0	0	0	0	0	0	0	0
phosphate:Na+ symporter	K03324	0	1	1	0	0	0	0	0	0	0	0	0	0	0	0	0	1	0	0	0	1	0	0	0	0	0	0	0	0	0	0	0	0	0	0	0	0	0	1	0	0	1	0	0	0	0	0	0
arsenite transporter	K03325	0	0	1	1	1	1	0	1	1	1	1	0	0	1	1	1	1	1	1	1	1	0	1	0	0	0	0	0	0	0	0	0	0	0	0	0	0	0	2	0	1	2	0	0	0	0	0	0
multidrug resistance protein, MATE family	K03327	0	0	1	2	2	1	0	1	2	1	1	0	1	2	2	1	2	2	1	1	3	1	1	0	1	2	1	2	2	2	2	2	2	2	2	2	0	2	3	0	1	3	2	2	2	2	2	2
glutamyl-tRNA(Gln) amidotransferase subunit E [EC:6.3.5.7]	K03330	0	0	0	0	0	0	0	0	0	0	0	0	0	0	0	0	0	0	0	0	0	0	0	0	0	0	0	0	0	0	0	0	0	0	0	0	1	0	0	0	0	0	0	0	0	0	0	0
inosose dehydratase [EC:4.2.1.44]	K03335	1	0	0	0	0	0	0	0	0	0	0	0	0	0	0	0	0	0	0	0	0	0	0	0	0	0	0	0	0	0	0	0	0	0	0	0	0	0	0	0	0	0	0	0	0	0	0	0
cytosine/creatinine deaminase [EC:3.5.4.1 3.5.4.21]	K03365	0	1	1	0	0	0	0	0	0	0	0	0	0	0	0	0	0	0	0	0	0	0	0	0	0	0	0	0	0	0	0	0	0	0	0	0	0	0	1	0	0	0	0	0	0	0	0	0
meso-butanediol dehydrogenase / (S,S)-butanediol dehydrogenase / diacetyl reductase [EC:1.1.1.- 1.1.1.76 1.1.1.304]	K03366	0	0	0	0	0	0	0	0	0	0	0	0	0	0	0	0	0	0	0	0	0	0	0	1	0	0	0	0	0	0	0	0	0	0	0	0	0	0	0	0	0	0	0	0	0	0	0	0
cyclohexanone monooxygenase [EC:1.14.13.22]	K03379	2	0	0	0	0	0	0	0	0	0	0	0	0	0	0	0	0	0	0	0	0	0	0	0	0	0	0	0	0	0	0	0	0	0	0	0	0	0	0	0	0	0	0	0	0	0	0	0
peroxiredoxin 2/4 [EC:1.11.1.24]	K03386	0	0	0	0	1	1	0	0	0	0	0	0	0	0	0	0	0	0	0	0	0	0	0	0	0	0	0	0	0	0	0	0	0	0	0	0	0	0	0	0	0	0	0	0	0	0	0	0
heterodisulfide reductase subunit A2 [EC:1.8.7.3 1.8.98.4 1.8.98.5 1.8.98.6]	K03388	0	0	0	0	0	0	1	0	0	0	0	0	0	0	0	0	0	0	0	0	0	0	0	0	0	0	0	0	0	0	0	0	0	0	0	0	0	0	0	0	0	0	0	0	0	0	0	0
aminocarboxymuconate-semialdehyde decarboxylase [EC:4.1.1.45]	K03392	1	0	0	1	1	1	0	0	0	0	0	0	0	0	0	0	0	0	0	0	0	0	0	1	0	0	0	0	0	0	0	0	0	0	0	0	0	0	0	0	0	0	0	0	0	0	0	0
transcriptional regulator of arginine metabolism	K03402	1	0	0	1	1	1	0	1	1	1	1	0	1	1	1	1	0	1	1	1	0	1	1	0	0	1	0	0	1	1	1	1	1	1	1	1	0	1	0	0	0	0	1	1	1	1	1	1
magnesium chelatase subunit I [EC:6.6.1.1]	K03405	0	0	0	1	1	1	0	0	0	0	0	0	0	0	0	0	0	0	0	0	0	0	0	0	0	0	0	0	0	0	0	0	0	0	0	0	1	0	0	1	0	0	0	0	0	0	0	0
methyl-accepting chemotaxis protein	K03406	0	0	0	0	0	0	2	0	0	0	0	0	0	0	1	0	0	0	0	0	0	0	0	1	0	0	0	0	0	0	0	0	0	0	0	0	2	0	0	2	0	0	0	0	0	0	0	0
two-component system, chemotaxis family, sensor kinase CheA [EC:2.7.13.3]	K03407	0	0	0	0	0	0	1	1	0	0	0	0	0	0	0	0	0	0	0	0	0	0	0	0	0	0	0	0	0	0	0	0	0	0	0	0	1	0	0	0	0	0	0	0	0	0	0	0
purine-binding chemotaxis protein CheW	K03408	0	0	0	0	0	0	0	0	0	0	0	0	0	0	0	0	0	0	0	0	0	0	0	1	0	0	0	0	0	0	0	0	0	0	0	0	1	0	0	0	0	0	0	0	0	0	0	0
chemotaxis protein CheC	K03410	0	1	0	0	0	0	1	0	0	0	0	0	0	0	0	0	0	0	0	0	0	0	0	1	0	0	0	0	0	0	0	0	0	0	0	0	1	0	0	0	0	0	0	0	0	0	0	0
chemotaxis protein CheD [EC:3.5.1.44]	K03411	0	0	0	0	0	0	0	1	0	0	0	0	0	0	0	0	0	0	0	0	0	0	0	0	0	0	0	0	0	0	0	0	0	0	0	0	1	0	0	0	0	0	0	0	0	0	0	0
two-component system, chemotaxis family, protein-glutamate methylesterase/glutaminase [EC:3.1.1.61 3.5.1.44]	K03412	0	0	0	0	0	0	0	1	0	0	0	0	0	0	0	0	0	0	0	0	0	0	0	0	0	0	0	0	0	0	0	0	0	0	0	0	1	0	0	0	0	0	0	0	0	0	0	0
two-component system, chemotaxis family, chemotaxis protein CheY	K03413	0	1	0	0	0	0	1	1	1	1	0	1	1	1	1	1	0	1	1	1	0	0	0	2	0	0	0	0	0	0	0	0	0	0	0	0	1	0	0	1	2	0	0	0	0	0	0	0
chemotaxis protein CheZ	K03414	0	0	0	0	0	0	0	1	0	0	0	0	0	0	0	0	0	0	0	0	0	0	0	0	0	0	0	0	0	0	0	0	0	0	0	0	0	0	0	0	0	0	0	0	0	0	0	0
TatD DNase family protein [EC:3.1.21.-]	K03424	0	1	0	1	1	1	1	1	1	1	1	0	1	1	1	1	1	1	1	1	1	1	1	1	1	1	0	1	1	1	1	1	1	1	1	0	1	1	0	1	1	1	1	1	1	1	1	1
NAD+ diphosphatase [EC:3.6.1.22]	K03426	0	1	1	0	0	0	0	0	0	1	1	1	1	1	1	1	1	1	1	1	1	1	1	0	0	1	1	1	1	1	1	1	1	0	1	1	0	2	1	0	0	0	1	1	1	1	1	1
type I restriction enzyme M protein [EC:2.1.1.72]	K03427	0	0	0	0	0	0	0	0	0	0	0	0	0	0	0	0	0	0	0	0	0	0	0	0	0	3	1	1	0	1	4	0	2	0	1	3	0	2	0	0	0	0	0	0	1	1	5	1
RNA methyltransferase, TrmH family	K03437	0	1	1	1	1	1	0	1	1	1	1	1	1	1	1	1	1	1	1	1	0	1	1	0	1	1	0	0	1	1	1	1	1	1	1	1	0	1	1	1	1	1	1	1	1	1	1	1
16S rRNA (cytosine1402-N4)-methyltransferase [EC:2.1.1.199]	K03438	1	1	1	1	1	1	1	1	1	1	2	1	1	1	1	1	1	0	1	1	1	1	1	1	0	1	0	1	1	1	1	1	1	1	1	1	1	1	1	1	1	1	1	1	1	1	1	1
small conductance mechanosensitive channel	K03442	1	2	2	2	2	1	0	3	1	1	1	1	1	1	1	2	2	1	1	1	4	1	1	1	0	1	0	0	1	1	1	1	1	1	1	1	1	1	3	0	2	1	1	1	1	1	1	1
MFS transporter, DHA2 family, multidrug resistance protein	K03446	0	0	0	1	1	1	0	0	0	0	0	0	0	0	0	0	0	0	0	0	0	0	0	0	0	0	0	0	0	0	0	0	0	0	0	0	0	0	0	0	0	0	0	0	0	0	0	0
monovalent cation:H+ antiporter-2, CPA2 family	K03455	0	1	1	0	0	0	0	3	3	3	1	1	2	2	3	3	1	3	2	2	1	2	5	1	2	1	0	0	0	0	0	0	0	0	0	0	2	0	1	2	3	2	0	0	0	1	0	0
nucleobase:cation symporter-1, NCS1 family	K03457	0	0	0	0	0	0	0	0	0	0	0	0	0	0	0	0	0	0	0	0	0	0	0	0	1	0	0	0	0	0	0	0	0	0	0	0	0	0	1	0	0	1	0	0	0	0	0	0
thymidylate synthase (FAD) [EC:2.1.1.148]	K03465	1	1	1	1	1	1	1	0	1	1	1	0	1	1	1	1	1	1	1	1	1	1	0	0	1	1	1	1	1	1	1	1	1	1	1	1	0	1	1	0	2	0	1	1	1	1	1	1
DNA segregation ATPase FtsK/SpoIIIE, S-DNA-T family	K03466	2	0	0	1	1	1	1	1	1	1	1	1	1	1	1	1	1	1	1	1	1	1	1	1	1	1	1	1	1	1	1	1	1	1	1	1	1	1	1	1	1	0	1	2	1	1	1	1
ribonuclease HI [EC:3.1.26.4]	K03469	0	0	0	1	1	1	1	1	1	1	1	1	1	1	1	1	1	1	1	1	1	1	1	0	1	1	1	1	1	1	1	1	1	1	1	1	1	1	0	1	1	1	1	1	1	1	2	1
ribonuclease HII [EC:3.1.26.4]	K03470	1	1	1	0	1	0	0	1	1	1	1	0	1	1	1	1	0	1	1	1	0	1	1	0	0	1	1	1	1	1	1	1	1	1	1	1	1	1	1	0	0	1	1	1	1	1	1	1
pyridoxine 5-phosphate synthase [EC:2.6.99.2]	K03474	1	2	1	1	1	1	1	1	1	1	1	1	1	1	1	1	1	1	1	1	2	1	1	0	1	1	0	0	1	1	1	1	1	1	1	1	1	1	1	0	1	0	1	1	1	1	1	1
tRNA uridine 5-carboxymethylaminomethyl modification enzyme	K03495	0	0	1	0	0	0	0	1	1	1	1	1	1	1	1	1	1	1	1	1	1	1	1	0	0	0	0	0	0	0	0	0	0	0	0	0	1	0	1	0	1	1	0	0	0	0	0	0
chromosome partitioning protein	K03496	1	0	1	1	1	1	0	1	1	1	1	1	1	1	1	1	1	1	1	1	1	1	1	2	0	1	1	0	1	1	1	1	1	1	1	1	1	0	1	1	1	1	1	1	1	1	1	1
ParB family transcriptional regulator, chromosome partitioning protein	K03497	0	0	1	1	1	1	0	1	1	1	1	1	1	1	1	1	1	1	1	1	1	1	1	1	0	1	1	0	1	1	1	1	1	1	1	1	1	0	2	1	1	1	1	1	1	1	1	1
trk/ktr system potassium uptake protein	K03498	0	0	2	1	1	1	2	1	1	1	1	1	1	1	1	1	1	1	1	1	1	1	1	0	0	0	0	0	0	0	0	0	0	0	0	0	1	0	1	1	1	0	0	0	0	0	0	0
trk/ktr system potassium uptake protein	K03499	0	1	3	2	2	2	2	2	1	2	1	2	2	2	2	2	2	2	2	2	1	2	2	0	0	1	0	1	1	1	1	1	0	1	1	1	1	0	1	1	2	0	1	1	1	1	1	1
16S rRNA (cytosine967-C5)-methyltransferase [EC:2.1.1.176]	K03500	0	1	1	1	1	1	1	1	1	1	1	1	1	1	1	1	1	1	1	1	1	1	1	0	0	1	1	1	1	1	1	1	1	1	1	1	1	1	1	1	0	0	1	1	1	1	1	1
quinolinate synthase [EC:2.5.1.72]	K03517	1	0	0	1	1	1	0	1	1	1	1	0	1	1	1	1	0	1	0	1	1	1	0	0	0	0	0	0	0	0	0	0	0	0	0	0	1	0	1	0	1	1	0	0	0	0	0	0
aerobic carbon-monoxide dehydrogenase small subunit [EC:1.2.5.3]	K03518	3	0	1	3	3	3	0	0	1	1	0	1	1	1	1	1	0	1	1	1	0	1	1	0	2	5	2	4	5	5	5	5	4	4	5	5	1	3	3	1	1	1	5	5	5	5	5	5
aerobic carbon-monoxide dehydrogenase medium subunit [EC:1.2.5.3]	K03519	1	0	0	2	2	2	0	0	0	0	0	0	0	0	0	0	0	0	0	0	0	0	0	0	1	3	1	2	3	3	3	3	3	3	3	3	0	3	1	0	1	1	3	3	3	3	3	3
aerobic carbon-monoxide dehydrogenase large subunit [EC:1.2.5.3]	K03520	1	0	0	2	2	2	0	0	0	0	0	0	0	0	0	0	0	0	0	0	0	0	0	0	1	3	2	2	3	3	3	3	2	2	3	3	0	3	1	0	0	1	3	3	2	3	3	3
electron transfer flavoprotein beta subunit	K03521	0	1	1	1	1	1	1	1	2	1	1	1	1	1	2	1	1	1	1	1	2	1	1	0	1	1	1	0	1	1	1	1	1	1	1	1	3	1	1	1	1	1	1	1	1	1	1	1
electron transfer flavoprotein alpha subunit	K03522	1	1	1	1	1	1	1	1	2	1	1	1	1	1	2	1	1	1	1	1	2	1	1	0	0	1	1	0	1	1	1	0	1	1	1	0	1	1	1	1	1	0	1	1	1	1	1	1
biotin transport system substrate-specific component	K03523	0	1	1	1	1	1	1	1	1	1	1	1	1	1	1	1	1	1	1	1	1	1	1	0	0	0	1	0	0	1	0	1	1	0	1	0	1	0	1	2	1	1	1	1	0	1	2	0
BirA family transcriptional regulator, biotin operon repressor / biotin---[acetyl-CoA-carboxylase] ligase [EC:6.3.4.15]	K03524	0	1	1	1	1	1	0	1	1	1	1	1	1	1	1	1	1	1	1	1	1	1	1	0	1	1	0	0	1	1	1	1	0	0	0	0	1	1	1	0	1	0	1	1	1	1	1	1
type III pantothenate kinase [EC:2.7.1.33]	K03525	0	1	1	1	1	1	1	1	1	1	1	1	1	1	1	1	1	1	1	1	1	1	1	0	0	1	0	0	1	1	1	2	1	1	1	1	1	1	1	0	1	0	1	1	1	1	1	1
(E)-4-hydroxy-3-methylbut-2-enyl-diphosphate synthase [EC:1.17.7.1 1.17.7.3]	K03526	0	0	1	1	1	0	1	0	1	1	1	1	1	1	1	1	1	1	1	1	1	1	1	1	1	1	1	0	1	1	1	1	1	1	1	1	1	1	1	1	2	1	1	1	1	1	1	1
4-hydroxy-3-methylbut-2-en-1-yl diphosphate reductase [EC:1.17.7.4]	K03527	1	1	1	1	1	1	1	0	1	1	1	0	1	1	1	1	1	1	1	1	0	0	2	0	0	1	1	0	1	1	1	1	1	1	1	1	1	2	1	1	1	1	1	1	1	1	2	1
chromosome segregation protein	K03529	0	0	1	0	1	1	0	1	0	1	1	1	1	1	1	1	0	1	1	1	0	1	1	1	1	1	1	0	1	1	1	1	1	0	1	1	1	1	1	0	0	0	1	1	1	1	1	1
DNA-binding protein HU-beta	K03530	1	1	1	1	1	1	1	1	0	0	0	0	0	0	0	0	1	0	0	0	1	0	0	0	0	1	0	0	1	1	1	1	1	1	1	1	1	2	1	1	0	1	1	1	1	1	1	1
cell division protein FtsZ	K03531	1	1	1	1	1	1	1	1	1	1	1	1	1	1	1	1	1	1	1	1	1	1	1	1	1	1	0	1	1	1	1	1	1	1	1	0	2	1	2	0	1	1	1	1	1	1	1	1
L-rhamnose mutarotase [EC:5.1.3.32]	K03534	1	0	0	0	0	0	0	0	0	0	0	0	0	0	0	0	0	0	0	0	0	0	0	0	0	0	0	0	0	0	0	0	0	0	0	0	0	0	0	0	0	0	0	0	0	0	0	0
ribonuclease P protein component [EC:3.1.26.5]	K03536	1	0	0	1	1	1	1	1	0	0	0	0	0	0	0	0	0	0	0	0	0	0	0	0	0	0	0	0	0	0	0	0	0	0	0	0	0	0	1	1	0	0	0	0	0	0	0	0
membrane fusion protein, multidrug efflux system	K03543	0	0	0	1	1	1	0	0	0	0	0	0	0	0	0	0	0	0	0	0	0	0	0	0	0	0	0	0	0	0	0	0	0	0	0	0	0	0	0	0	0	0	0	0	0	0	0	0
ATP-dependent Clp protease ATP-binding subunit ClpX	K03544	1	1	1	1	1	1	1	1	1	1	1	1	1	1	1	1	1	1	1	1	0	1	1	1	1	1	1	1	1	1	1	1	1	1	1	1	1	1	0	1	1	1	1	1	1	1	1	1
trigger factor	K03545	2	1	1	1	1	1	1	1	1	1	1	1	1	1	1	1	1	1	1	1	0	1	1	1	1	1	0	1	1	1	1	1	1	1	1	0	1	1	1	1	1	1	1	1	1	1	1	1
DNA repair protein SbcC/Rad50	K03546	0	0	0	0	0	0	1	0	0	0	0	0	0	0	0	0	0	0	0	0	0	0	0	0	0	0	0	0	0	0	0	0	0	0	0	0	1	0	0	1	0	0	1	0	0	0	0	1
DNA repair protein SbcD/Mre11	K03547	0	1	1	1	1	1	1	1	0	0	0	0	0	0	0	0	1	0	0	0	0	0	0	1	0	1	0	0	1	1	1	1	1	1	1	1	1	1	1	1	0	0	2	1	1	1	1	2
putative permease	K03548	0	0	0	1	1	1	0	1	0	0	0	0	0	0	0	0	0	0	0	0	0	0	0	0	0	0	0	0	0	0	0	0	0	0	0	0	0	0	0	1	0	0	0	0	0	0	0	0
KUP system potassium uptake protein	K03549	0	0	1	1	1	1	0	1	0	0	0	0	0	0	0	0	0	0	0	0	0	0	0	0	0	0	0	0	0	0	0	0	0	0	0	0	0	0	0	0	1	0	0	0	0	0	0	0
holliday junction DNA helicase RuvA [EC:5.6.2.4]	K03550	1	1	1	1	1	1	1	1	1	1	1	1	1	1	1	1	1	1	1	1	1	1	1	0	1	1	1	1	1	1	1	1	1	1	1	1	1	1	1	1	1	1	1	1	1	1	1	1
holliday junction DNA helicase RuvB [EC:5.6.2.4]	K03551	1	1	1	1	1	1	1	1	1	1	1	1	1	1	1	1	1	1	1	1	1	1	1	0	2	1	1	1	1	1	1	1	1	1	1	1	1	1	1	1	1	1	1	1	1	1	1	1
recombination protein RecA	K03553	1	1	1	1	1	1	0	1	1	1	1	0	1	1	1	1	1	1	1	1	1	1	1	0	1	1	0	2	1	1	1	1	1	1	1	1	1	1	1	1	1	1	1	1	1	1	1	1
DNA mismatch repair protein MutS	K03555	1	0	1	1	1	1	0	1	1	1	1	1	1	1	1	1	1	1	1	1	1	1	1	0	1	1	1	1	1	1	1	1	1	1	1	1	1	1	1	1	1	1	1	1	1	1	1	1
LuxR family transcriptional regulator, maltose regulon positive regulatory protein	K03556	0	0	0	0	0	0	0	0	0	0	0	0	0	0	0	0	0	0	0	0	1	0	0	0	0	0	0	0	0	0	0	0	0	0	0	0	0	0	0	0	2	0	0	0	0	0	0	0
biopolymer transport protein ExbD	K03559	3	3	2	3	3	3	0	3	3	3	3	3	3	3	2	3	3	3	3	3	3	3	2	1	3	3	2	3	3	3	3	3	3	3	3	2	3	3	3	2	3	3	3	3	3	3	5	3
biopolymer transport protein ExbB	K03561	3	1	2	3	3	3	0	2	2	2	2	1	2	2	2	2	2	2	2	2	1	2	2	1	1	3	2	3	3	3	3	3	3	3	3	2	3	2	2	1	2	2	3	3	3	3	4	3
biopolymer transport protein TolQ	K03562	0	1	1	0	0	0	0	1	1	1	1	1	1	1	1	1	1	1	1	1	1	1	0	0	0	0	0	0	0	0	0	0	0	0	0	0	0	0	1	0	1	1	0	0	0	0	0	0
thioredoxin-dependent peroxiredoxin [EC:1.11.1.24]	K03564	1	0	1	1	1	1	0	0	1	1	1	1	1	1	1	1	1	1	1	1	1	1	1	0	0	0	0	0	0	0	0	0	0	0	0	0	1	0	1	0	1	2	0	0	0	0	0	0
regulatory protein	K03565	0	1	1	1	1	1	0	1	1	1	0	0	1	1	1	1	1	0	1	1	1	1	0	0	1	1	0	1	1	1	1	1	1	0	1	1	1	1	1	1	1	0	1	1	1	1	1	1
LysR family transcriptional regulator, glycine cleavage system transcriptional activator	K03566	0	0	0	0	0	0	0	0	0	0	0	0	0	0	0	0	0	0	0	0	0	0	0	0	0	0	0	0	1	1	0	0	0	1	1	0	0	0	0	0	0	0	0	0	0	0	2	0
TldD protein	K03568	0	0	0	0	0	0	0	0	0	0	0	0	0	0	0	0	0	0	0	0	0	0	0	0	1	0	0	0	0	0	0	0	0	0	0	0	0	0	0	1	0	0	0	0	0	0	0	0
rod shape-determining protein MreB and related proteins	K03569	0	1	0	2	1	1	2	1	1	1	1	1	1	1	1	1	1	1	1	1	1	1	1	0	1	1	0	2	1	1	1	1	1	1	1	0	1	1	1	1	1	1	1	1	1	1	1	1
rod shape-determining protein MreC	K03570	0	1	1	1	1	1	1	1	0	1	1	1	1	1	1	1	2	1	1	1	1	1	1	0	1	1	0	1	1	1	1	1	1	0	1	1	1	1	1	1	1	1	1	1	1	1	1	1
DNA mismatch repair protein MutL	K03572	0	1	1	1	1	1	1	1	1	1	1	0	1	1	1	1	1	1	1	1	1	1	1	0	1	1	0	0	1	1	1	1	1	0	1	1	1	1	1	1	1	1	1	1	1	1	1	1
8-oxo-dGTP diphosphatase [EC:3.6.1.55]	K03574	0	0	0	1	1	1	0	1	0	0	0	0	0	0	0	0	0	0	0	0	0	0	0	0	0	0	0	0	0	0	0	0	0	0	0	0	0	1	0	1	0	0	0	1	0	0	0	0
A/G-specific adenine glycosylase [EC:3.2.2.31]	K03575	1	0	1	1	1	1	0	1	1	1	1	1	1	1	1	1	1	1	1	1	0	1	1	0	0	1	0	0	1	1	1	1	1	1	1	1	1	0	1	0	2	1	1	1	1	1	1	1
ATP-dependent helicase HepA [EC:5.6.2.-]	K03580	0	0	0	0	0	0	0	0	0	0	0	0	0	0	0	0	0	0	0	0	0	0	0	0	1	0	1	2	0	1	0	0	4	0	1	0	0	0	0	0	0	0	0	1	0	0	2	1
exodeoxyribonuclease V alpha subunit [EC:3.1.11.5]	K03581	0	0	0	0	0	0	0	0	0	0	0	0	0	0	0	0	0	0	0	0	0	0	0	0	0	0	0	0	0	0	0	0	0	0	0	0	0	0	0	0	0	0	0	0	0	0	1	0
DNA repair protein RecO (recombination protein O)	K03584	1	0	1	1	1	1	1	1	1	1	1	0	1	1	1	1	1	1	0	1	1	1	1	0	0	1	1	1	1	1	1	1	1	1	1	1	1	1	1	0	1	0	1	1	1	1	1	1
membrane fusion protein, multidrug efflux system	K03585	0	3	2	1	0	1	1	3	4	4	3	2	4	4	3	4	3	4	3	4	3	3	4	0	0	0	0	0	0	0	0	0	0	0	0	0	2	0	2	0	3	2	0	0	0	0	0	0
cell division protein FtsI (penicillin-binding protein 3) [EC:3.4.16.4]	K03587	1	1	1	1	1	1	1	1	1	1	1	1	1	1	1	1	1	1	1	1	1	1	1	1	1	1	0	0	1	1	1	1	1	1	1	1	1	1	1	1	1	0	1	1	1	1	1	1
cell division protein FtsW	K03588	1	1	0	1	1	1	0	1	1	1	1	1	1	1	1	1	1	1	1	1	1	1	1	1	1	1	0	0	1	1	1	1	1	1	1	0	1	1	1	0	1	0	1	1	1	1	1	1
cell division protein FtsQ	K03589	1	1	1	1	1	1	0	1	1	1	1	1	1	1	1	1	1	1	1	1	1	1	1	1	0	1	0	1	1	1	1	1	1	1	1	1	1	1	1	0	1	0	1	1	1	1	1	1
cell division protein FtsA	K03590	1	1	1	1	1	1	1	1	1	1	1	1	1	1	1	1	1	1	1	1	1	1	1	1	1	1	0	1	1	1	1	1	1	1	1	1	1	1	1	0	1	0	1	1	1	1	1	1
ATP-binding protein involved in chromosome partitioning	K03593	1	0	1	1	1	0	2	2	1	1	1	1	1	1	1	1	1	1	1	1	1	1	1	0	2	2	2	2	2	2	2	1	3	2	2	2	2	2	1	2	1	1	2	2	2	2	2	2
bacterioferritin [EC:1.16.3.1]	K03594	0	0	1	0	0	0	1	2	1	1	0	0	1	0	0	1	1	1	0	1	1	1	0	0	0	0	0	0	0	0	0	0	0	0	0	0	1	0	1	2	0	1	0	0	0	0	0	0
GTPase	K03595	0	1	1	1	1	1	0	1	1	1	1	1	1	1	1	1	1	1	1	1	0	1	1	0	0	1	1	0	1	1	1	1	1	1	1	0	1	1	1	1	1	0	1	1	1	1	1	1
GTP-binding protein LepA	K03596	1	1	1	1	1	0	0	1	1	1	1	1	1	1	1	1	1	1	1	1	1	1	1	0	0	1	1	0	1	1	1	1	1	1	1	1	1	1	1	0	1	0	1	1	1	1	1	1
sigma-E factor negative regulatory protein RseA	K03597	0	0	0	0	0	0	0	0	0	0	0	0	0	0	0	0	0	0	0	0	0	0	0	1	0	0	0	0	0	0	0	0	0	0	0	0	0	0	0	0	0	0	0	0	0	0	0	0
sigma-E factor negative regulatory protein RseB	K03598	0	0	0	0	0	0	0	0	0	0	0	0	0	0	0	0	0	0	0	0	0	0	0	1	0	0	0	0	0	0	0	0	0	0	0	0	0	0	0	0	0	0	0	0	0	0	0	0
exodeoxyribonuclease VII large subunit [EC:3.1.11.6]	K03601	1	0	1	1	1	1	1	1	1	1	1	1	1	2	1	1	1	1	1	1	0	1	1	1	0	1	1	1	1	1	1	1	1	1	1	1	1	1	0	2	1	0	1	1	1	1	1	1
exodeoxyribonuclease VII small subunit [EC:3.1.11.6]	K03602	1	1	1	0	1	1	0	1	1	1	1	1	1	1	0	1	1	1	1	1	0	1	1	1	0	1	1	1	1	1	1	1	1	1	1	0	0	1	0	1	1	0	1	1	1	1	1	1
hydrogenase maturation protease [EC:3.4.23.-]	K03605	0	2	1	1	2	2	0	1	1	2	2	2	2	2	1	2	1	2	1	2	1	2	1	0	0	0	0	0	0	0	0	0	0	0	0	0	2	0	0	0	1	0	0	0	0	0	0	0
H+/Na+-translocating ferredoxin:NAD+ oxidoreductase subunit G	K03612	0	2	1	0	1	1	0	1	1	1	1	0	1	1	1	1	0	1	1	0	1	1	0	0	1	0	0	0	0	0	0	0	0	0	0	0	0	0	1	0	0	0	0	0	0	0	0	0
H+/Na+-translocating ferredoxin:NAD+ oxidoreductase subunit E	K03613	0	2	1	0	1	1	0	1	1	1	1	0	1	1	1	1	0	1	1	0	0	1	0	0	1	0	0	0	0	0	0	0	0	0	0	0	0	0	1	0	0	0	0	0	0	0	0	0
H+/Na+-translocating ferredoxin:NAD+ oxidoreductase subunit D [EC:7.1.1.11 7.2.1.2]	K03614	0	2	1	0	1	1	1	1	1	1	1	0	1	1	1	1	1	1	1	1	1	1	1	0	1	0	0	0	0	0	0	0	0	0	0	0	0	0	1	0	1	0	0	0	0	0	0	0
H+/Na+-translocating ferredoxin:NAD+ oxidoreductase subunit C [EC:7.1.1.11 7.2.1.2]	K03615	0	2	1	1	1	1	1	1	1	1	1	0	1	1	1	1	1	1	1	1	1	1	1	0	1	0	0	0	0	0	0	0	0	0	0	0	0	0	1	0	1	1	0	0	0	0	0	0
H+/Na+-translocating ferredoxin:NAD+ oxidoreductase subunit B [EC:7.1.1.11 7.2.1.2]	K03616	0	0	1	1	1	1	0	1	0	1	1	0	1	1	0	1	1	1	1	1	1	1	0	0	0	0	0	0	0	0	0	0	0	0	0	0	0	0	1	0	1	0	0	0	0	0	0	0
H+/Na+-translocating ferredoxin:NAD+ oxidoreductase subunit A	K03617	0	1	1	0	1	1	0	1	1	1	1	0	1	1	1	1	0	1	1	0	0	1	0	0	0	0	0	0	0	0	0	0	0	0	0	0	0	0	0	0	0	0	0	0	0	0	0	0
Ni/Fe-hydrogenase 1 B-type cytochrome subunit	K03620	0	1	1	1	2	2	0	1	0	0	0	0	0	0	0	0	0	0	0	0	0	0	0	0	0	0	0	0	0	0	0	0	0	0	0	0	2	0	0	0	0	0	0	0	0	0	0	0
phosphate acyltransferase [EC:2.3.1.274]	K03621	0	0	1	1	1	1	0	1	0	0	0	0	0	0	0	0	1	0	0	0	1	0	0	0	0	1	1	1	1	1	1	1	1	1	1	1	1	1	0	1	0	0	1	1	1	1	1	1
ribonuclease inhibitor	K03623	0	0	0	0	0	0	0	0	0	0	0	0	0	0	0	0	0	0	0	0	0	0	0	0	1	0	0	0	0	0	0	0	0	0	0	0	0	0	0	0	0	0	0	0	0	0	0	0
transcription antitermination protein NusB	K03625	0	1	1	1	1	1	1	1	1	1	1	1	1	1	1	1	1	1	1	1	1	1	1	0	0	1	0	0	1	1	1	1	1	1	1	1	1	1	1	1	1	0	1	1	1	1	1	1
transcription termination factor Rho	K03628	2	2	2	2	2	2	1	2	2	2	2	2	1	2	1	2	2	2	2	2	2	1	2	0	1	2	1	1	2	2	2	2	2	2	2	2	2	2	2	2	2	2	2	2	2	2	2	2
DNA replication and repair protein RecF	K03629	1	1	1	1	1	1	1	1	1	1	1	0	0	1	1	1	1	1	1	1	0	1	0	0	0	1	1	1	2	1	1	1	1	1	1	1	1	1	0	1	2	0	1	1	1	1	1	1
DNA repair protein RadC	K03630	0	1	1	0	1	1	1	0	1	1	1	1	1	1	1	1	0	1	1	1	1	1	1	0	0	1	0	1	1	1	1	1	1	2	1	1	1	1	1	1	1	0	1	1	1	1	1	1
DNA repair protein RecN (Recombination protein N)	K03631	0	2	1	0	1	1	1	1	1	1	1	1	1	1	1	1	1	1	1	2	0	2	1	1	0	1	0	1	1	1	1	1	1	1	1	1	1	1	1	1	1	0	1	1	1	1	1	1
outer membrane lipoprotein carrier protein	K03634	1	0	0	1	1	1	1	1	1	1	1	1	1	1	1	1	1	1	1	1	1	1	1	1	1	1	0	1	1	1	1	1	1	1	1	1	1	1	1	1	1	0	1	1	1	1	1	1
molybdopterin synthase catalytic subunit [EC:2.8.1.12]	K03635	0	0	1	1	1	1	1	0	1	1	1	1	1	1	1	1	1	1	1	1	1	1	1	0	1	1	2	0	1	1	1	1	1	1	1	1	1	1	1	1	1	1	1	1	1	1	2	1
sulfur-carrier protein	K03636	0	0	2	1	2	2	1	0	0	0	0	0	0	0	0	0	2	0	0	0	2	0	0	0	0	1	1	1	0	0	1	0	1	0	0	0	1	1	2	0	0	2	1	0	1	1	2	1
cyclic pyranopterin monophosphate synthase [EC:4.6.1.17]	K03637	1	1	1	1	1	1	1	0	1	1	1	1	1	1	1	1	0	1	1	1	0	1	1	0	0	1	0	0	1	1	1	1	1	1	1	1	1	1	0	1	1	0	1	1	1	1	1	1
GTP 3',8-cyclase [EC:4.1.99.22]	K03639	0	1	0	1	1	1	2	0	1	1	1	1	1	1	1	1	1	1	1	1	1	1	1	0	1	1	1	0	1	1	1	1	1	1	1	1	0	1	1	1	1	2	1	2	1	1	2	1
peptidoglycan-associated lipoprotein	K03640	0	1	1	1	1	1	1	1	1	1	1	1	1	1	1	1	1	1	0	1	1	1	0	1	0	1	0	0	1	1	1	1	1	1	1	1	1	1	0	0	1	0	1	1	1	1	1	1
TolB protein	K03641	4	6	7	7	9	9	4	7	5	5	5	4	5	5	4	5	4	5	5	5	10	3	4	1	2	10	3	5	10	8	7	6	11	11	8	7	11	7	2	4	6	1	11	10	9	8	9	8
rare lipoprotein A	K03642	0	1	1	1	1	1	0	1	1	1	1	1	1	1	1	1	1	1	1	1	1	0	1	0	1	1	1	1	1	1	1	1	1	1	1	1	0	1	1	0	1	1	1	1	1	1	1	1
lipoyl synthase [EC:2.8.1.8]	K03644	1	1	1	1	1	1	1	1	1	1	1	0	1	1	1	1	1	1	1	1	1	1	1	0	1	1	0	1	1	1	1	1	1	1	1	1	0	1	1	0	1	0	1	1	1	1	1	1
uracil-DNA glycosylase [EC:3.2.2.27]	K03648	1	0	0	0	0	0	0	0	0	0	0	0	0	0	0	0	0	0	0	0	0	0	0	0	0	0	0	0	0	0	0	0	0	0	0	0	0	0	0	0	0	0	0	0	0	0	0	0
double-stranded uracil-DNA glycosylase [EC:3.2.2.28]	K03649	1	0	0	0	0	0	0	0	0	0	0	0	0	0	0	0	0	0	0	0	0	0	0	0	0	0	0	0	0	0	0	0	0	0	0	0	0	0	0	0	0	0	0	0	0	0	0	0
tRNA modification GTPase [EC:3.6.-.-]	K03650	0	0	1	0	0	0	2	1	1	1	1	1	1	1	1	1	1	1	1	1	1	1	1	0	1	0	0	0	0	0	0	0	0	0	0	0	1	0	1	0	1	2	0	0	0	0	0	0
3',5'-cyclic-AMP phosphodiesterase [EC:3.1.4.53]	K03651	0	0	1	1	1	1	0	1	0	2	1	1	1	0	1	1	1	2	1	0	1	1	1	0	1	0	0	0	0	0	0	0	0	0	0	0	1	0	1	1	1	0	0	0	0	0	0	0
DNA-3-methyladenine glycosylase [EC:3.2.2.21]	K03652	0	1	1	1	1	1	1	0	1	1	1	0	1	1	1	1	0	1	0	1	0	1	0	0	1	1	1	1	1	1	1	1	1	1	1	1	1	1	1	1	1	0	1	1	1	1	1	1
N-glycosylase/DNA lyase [EC:3.2.2.- 4.2.99.18]	K03653	0	0	0	0	0	0	0	0	0	0	0	0	0	0	0	0	0	0	0	0	0	0	0	0	0	0	0	0	0	0	0	0	0	0	0	0	0	0	0	0	0	0	0	0	1	0	0	0
ATP-dependent DNA helicase RecQ [EC:5.6.2.4]	K03654	0	0	0	1	1	1	0	0	1	1	1	1	0	1	0	1	0	1	1	0	0	0	0	0	0	1	1	0	1	1	1	0	0	1	1	0	2	1	0	1	1	0	1	1	1	1	1	1
ATP-dependent DNA helicase RecG [EC:5.6.2.4]	K03655	1	1	1	1	1	1	1	1	0	1	2	1	1	1	1	1	1	1	1	1	1	1	1	0	1	1	1	0	1	1	1	1	1	1	1	1	1	1	1	0	1	0	1	1	1	1	1	1
ATP-dependent DNA helicase UvrD/PcrA [EC:5.6.2.4]	K03657	1	1	1	2	2	2	1	2	0	1	1	1	1	1	1	1	1	1	1	1	1	1	1	1	0	1	0	0	1	1	1	1	1	1	1	1	2	1	1	1	1	0	1	1	1	1	2	2
SsrA-binding protein	K03664	1	1	1	1	1	1	1	1	1	1	1	1	1	1	0	1	1	1	1	1	1	1	1	1	1	1	1	1	1	1	1	1	1	1	1	1	1	1	0	1	1	0	1	1	1	1	1	1
GTPase	K03665	2	1	1	1	1	1	0	1	1	1	1	1	1	1	1	1	1	1	1	1	1	1	1	0	1	1	1	0	1	1	1	1	1	1	1	1	1	1	1	1	1	0	1	1	1	1	1	1
ATP-dependent HslUV protease ATP-binding subunit HslU	K03667	0	0	1	1	1	1	2	1	1	1	1	1	1	1	1	1	1	1	1	1	1	1	1	1	1	1	0	1	1	1	1	1	1	1	1	1	1	1	1	1	1	1	1	1	1	1	1	1
heat shock protein HslJ	K03668	0	1	1	0	0	0	0	0	2	2	2	2	1	2	2	2	1	2	2	2	1	1	2	0	0	1	0	0	1	1	1	1	1	1	1	1	0	1	1	0	3	1	0	0	1	1	0	1
thioredoxin 1	K03671	1	2	1	0	1	1	1	1	1	1	1	1	1	1	1	1	1	1	1	1	1	1	1	1	0	1	0	0	1	1	1	1	1	1	1	1	1	1	1	1	1	0	1	1	1	1	1	1
thioredoxin 2 [EC:1.8.1.8]	K03672	0	1	1	1	1	1	0	0	1	1	1	1	1	1	1	1	1	1	1	1	1	1	1	0	0	0	0	0	0	0	0	0	0	0	0	0	1	0	1	0	1	1	0	0	0	0	0	0
protein dithiol oxidoreductase (disulfide-forming) [EC:1.8.4.15]	K03673	0	0	0	0	0	0	0	0	0	0	0	0	0	0	0	0	1	0	0	0	1	0	0	0	0	0	0	0	0	0	0	0	0	0	0	0	0	0	0	0	0	0	0	0	0	0	0	0
ribonuclease D [EC:3.1.13.5]	K03684	1	0	0	0	0	0	0	0	0	0	0	0	0	0	0	0	0	0	0	0	0	0	0	0	0	0	0	0	0	0	0	0	0	0	0	0	0	0	0	0	0	0	0	0	0	0	0	0
molecular chaperone DnaJ	K03686	1	2	2	1	2	2	1	1	1	2	2	1	2	2	1	2	2	2	2	2	2	2	2	1	1	2	1	1	2	2	2	2	2	1	2	2	2	2	2	0	1	2	2	2	2	2	2	2
molecular chaperone GrpE	K03687	1	1	1	0	1	1	0	1	1	1	1	0	1	1	0	1	1	1	1	1	1	1	1	1	1	1	0	1	1	1	1	1	1	1	1	1	1	1	1	1	1	1	1	1	1	1	1	1
ubiquinone biosynthesis protein	K03688	0	0	0	0	0	0	0	0	0	0	0	0	0	0	0	0	0	0	0	0	0	1	0	1	0	0	0	0	0	0	0	0	0	0	0	0	0	0	0	0	0	0	0	0	0	0	0	0
ubiquinone biosynthesis accessory factor UbiJ	K03690	0	0	0	0	0	0	0	0	0	0	0	0	0	0	0	0	0	0	0	0	0	0	0	1	0	0	0	0	0	0	0	0	0	0	0	0	0	0	0	0	0	0	0	0	0	0	0	0
ATP-dependent Clp protease ATP-binding subunit ClpB	K03695	0	2	0	0	0	1	0	0	1	1	0	1	1	0	1	1	2	0	1	0	1	1	1	1	0	1	1	0	0	1	1	0	1	0	0	0	2	0	2	0	1	1	1	1	0	1	0	0
ATP-dependent Clp protease ATP-binding subunit ClpC	K03696	0	1	2	2	2	1	1	2	1	1	2	1	1	2	1	1	0	2	1	2	0	1	1	0	1	1	0	0	2	1	1	2	1	2	2	0	0	2	1	0	0	0	1	1	2	1	2	2
magnesium and cobalt exporter, CNNM family	K03699	0	2	1	2	2	2	1	2	1	3	3	3	2	2	2	2	3	2	2	2	2	3	2	0	1	2	0	1	2	1	2	2	2	2	1	2	1	1	2	2	2	2	2	2	1	2	2	2
excinuclease ABC subunit A	K03701	1	2	2	2	2	2	2	2	3	2	2	2	2	2	2	2	2	2	2	2	2	2	2	0	2	2	1	1	2	2	2	2	2	1	2	1	3	2	3	3	2	2	2	2	2	2	2	2
excinuclease ABC subunit B	K03702	0	1	1	1	1	1	0	1	1	1	1	1	1	1	2	2	1	1	1	1	1	1	1	1	1	1	1	1	1	1	1	1	1	1	1	1	1	1	1	1	1	2	1	1	1	1	1	1
excinuclease ABC subunit C	K03703	0	1	1	0	1	1	1	1	1	1	1	1	1	1	1	1	1	1	1	1	1	1	1	0	0	1	1	0	1	1	1	1	1	0	1	0	1	1	1	1	1	0	1	1	1	1	1	1
cold shock protein	K03704	2	2	3	4	4	3	2	7	4	5	5	3	5	5	4	4	5	5	4	5	1	3	5	1	2	3	1	2	3	3	3	2	2	3	3	3	3	2	5	2	5	3	3	3	3	3	2	3
heat-inducible transcriptional repressor	K03705	1	1	1	1	1	1	0	0	2	1	1	1	1	1	1	1	1	1	1	2	1	2	1	0	1	1	1	0	1	1	1	1	1	1	1	1	0	1	1	0	1	2	1	1	1	1	2	1
thiaminase (transcriptional activator TenA) [EC:3.5.99.2]	K03707	0	0	0	0	0	0	0	1	1	1	1	1	1	1	1	1	0	1	1	1	1	1	1	0	0	1	0	0	1	1	1	1	1	1	1	0	1	1	0	0	1	0	1	1	1	0	1	1
DtxR family transcriptional regulator, Mn-dependent transcriptional regulator	K03709	1	2	2	1	1	0	0	1	2	2	2	2	2	2	2	2	2	2	2	2	2	2	1	1	1	1	0	1	1	1	1	1	1	1	1	1	2	1	2	1	2	1	1	1	1	1	1	1
GntR family transcriptional regulator	K03710	0	0	0	0	0	0	0	0	0	0	0	0	0	0	0	0	0	0	0	0	0	0	0	1	0	0	0	0	0	0	0	0	0	0	0	0	0	0	0	0	0	0	0	0	0	0	0	0
Fur family transcriptional regulator, ferric uptake regulator	K03711	0	1	1	1	1	1	1	1	1	1	1	1	1	1	1	1	1	1	1	2	1	1	1	0	1	2	1	1	1	1	2	1	1	1	1	1	0	2	1	0	1	1	2	1	2	1	2	1
LysR family transcriptional regulator, transcriptional activator of nhaA	K03717	0	0	0	0	0	0	0	0	1	1	2	1	2	1	1	0	0	0	1	1	0	0	1	0	0	0	0	0	0	0	0	0	0	0	0	0	0	0	0	0	0	0	0	0	0	0	0	0
Lrp/AsnC family transcriptional regulator, leucine-responsive regulatory protein	K03719	0	1	1	1	1	1	0	1	1	1	1	0	0	1	0	1	0	1	1	1	1	1	1	0	0	0	0	0	0	0	0	0	0	0	0	0	1	0	1	0	1	2	0	0	0	0	0	0
transcription-repair coupling factor (superfamily II helicase) [EC:5.6.2.4]	K03723	1	1	1	1	1	1	1	1	1	1	1	1	1	1	1	1	1	1	1	1	1	1	1	0	1	1	0	0	1	1	1	1	1	1	1	1	1	1	1	1	1	1	1	1	1	1	1	1
ATP-dependent helicase Lhr and Lhr-like helicase [EC:3.6.4.13 5.6.2.4]	K03724	0	0	0	0	0	0	0	0	0	0	0	0	0	0	0	0	0	0	0	0	0	0	0	0	0	0	0	0	0	0	0	0	0	0	0	0	1	0	0	0	0	0	0	0	0	0	0	0
integrase/recombinase XerC	K03733	0	1	0	2	2	2	2	2	1	2	2	2	2	2	2	2	1	2	2	2	1	2	2	2	2	2	1	0	0	1	2	1	1	0	1	0	2	1	1	1	0	1	1	2	1	1	1	1
FAD:protein FMN transferase [EC:2.7.1.180]	K03734	0	2	2	0	1	1	2	1	2	2	2	0	2	1	2	2	2	2	1	2	2	1	2	0	0	0	0	0	0	0	0	0	0	0	0	0	1	0	1	1	2	1	0	0	0	0	0	0
pyruvate-ferredoxin/flavodoxin oxidoreductase [EC:1.2.7.1 1.2.7.-]	K03737	0	1	1	1	1	1	0	1	0	1	1	0	0	1	1	1	1	1	1	1	1	0	1	0	1	0	0	0	0	0	0	0	0	0	0	0	0	0	0	0	1	0	0	0	0	0	0	0
arsenate reductase (thioredoxin) [EC:1.20.4.4]	K03741	0	0	1	0	0	0	1	0	0	1	1	0	0	1	1	0	1	1	1	1	1	0	1	0	1	1	1	1	1	1	1	1	1	1	1	1	1	1	1	0	1	1	1	1	1	1	1	1
nicotinamide-nucleotide amidase [EC:3.5.1.42]	K03742	0	0	0	1	1	1	0	0	0	0	0	0	0	0	0	0	0	0	0	0	0	0	0	0	0	0	0	0	0	0	0	0	0	0	0	0	1	0	0	1	0	0	0	0	0	0	0	0
nicotinamide-nucleotide amidase [EC:3.5.1.42]	K03743	1	1	1	0	0	0	0	1	1	1	1	0	1	1	0	1	1	1	1	1	1	1	1	0	1	1	0	1	1	1	1	1	1	1	1	1	0	1	1	0	1	1	0	1	1	1	0	1
LemA protein	K03744	1	1	0	2	2	2	1	1	2	2	2	2	2	2	2	2	1	2	2	2	1	2	2	0	1	1	0	1	0	1	1	0	2	0	1	0	2	1	1	1	3	1	1	1	1	0	1	1
DedD protein	K03749	0	0	0	0	0	0	0	1	0	0	0	0	0	0	0	0	0	0	0	0	0	0	0	0	0	0	0	0	0	0	0	0	0	0	0	0	0	0	0	0	0	0	0	0	0	0	0	0
molybdopterin molybdotransferase [EC:2.10.1.1]	K03750	1	1	0	1	1	1	1	0	1	1	1	1	1	1	1	1	1	1	1	1	1	1	1	0	0	1	1	1	1	1	1	1	1	1	1	1	1	1	1	1	1	1	1	1	1	1	1	1
molybdenum cofactor guanylyltransferase [EC:2.7.7.77]	K03752	0	1	1	1	1	1	1	0	1	1	1	1	1	1	0	1	1	1	1	0	1	1	1	1	0	1	1	1	1	1	1	0	1	1	1	1	1	1	2	1	0	2	1	1	1	1	1	1
arginine:agmatine antiporter	K03759	0	1	0	0	0	0	0	0	0	0	0	0	0	0	0	0	1	0	0	0	0	0	0	0	0	0	0	0	0	0	0	0	0	0	0	0	0	0	1	0	0	1	0	0	0	0	0	0
peptidyl-prolyl cis-trans isomerase A (cyclophilin A) [EC:5.2.1.8]	K03767	0	0	1	0	0	0	0	0	1	0	0	0	0	0	0	0	0	0	0	0	1	0	0	0	0	0	0	0	0	0	0	0	0	0	0	0	1	0	1	0	0	0	0	0	0	0	0	0
peptidyl-prolyl cis-trans isomerase D [EC:5.2.1.8]	K03770	1	0	1	1	1	1	2	1	1	1	1	1	1	1	1	1	1	1	1	1	1	1	1	1	0	1	0	0	1	1	1	1	1	1	1	1	1	1	1	1	1	0	1	1	1	1	1	1
peptidyl-prolyl cis-trans isomerase SurA [EC:5.2.1.8]	K03771	1	1	1	1	1	1	1	1	1	1	1	1	1	1	1	1	1	1	1	1	1	1	1	1	1	0	0	0	0	0	0	0	0	0	0	0	1	0	0	1	1	0	1	0	1	0	1	0
FKBP-type peptidyl-prolyl cis-trans isomerase SlpA [EC:5.2.1.8]	K03774	0	0	0	0	0	0	0	2	0	0	0	0	0	0	0	0	0	0	0	0	0	0	0	0	0	0	0	0	0	0	0	0	0	0	0	0	0	0	0	0	0	0	0	0	0	0	0	0
FKBP-type peptidyl-prolyl cis-trans isomerase SlyD [EC:5.2.1.8]	K03775	0	0	0	1	1	0	0	0	1	1	1	0	1	1	1	1	0	1	1	1	0	1	1	0	0	0	0	0	0	0	0	0	0	0	0	0	1	0	1	0	1	0	0	0	0	0	0	0
catalase [EC:1.11.1.6]	K03781	0	0	0	1	1	1	0	0	0	0	0	0	0	0	0	0	0	0	0	0	0	0	0	0	0	0	0	0	0	0	0	0	0	0	0	0	0	0	0	0	0	0	0	0	0	0	0	0
catalase-peroxidase [EC:1.11.1.21]	K03782	0	0	0	0	0	0	0	1	1	0	0	0	1	0	1	0	0	0	0	1	0	1	0	0	0	1	0	0	1	1	1	1	1	1	1	1	0	1	0	0	2	1	1	1	1	1	1	1
purine-nucleoside phosphorylase [EC:2.4.2.1]	K03783	0	1	1	2	2	2	1	2	1	1	1	1	1	1	1	1	1	1	1	1	0	1	1	1	1	1	0	0	1	1	1	1	1	1	1	1	1	1	1	1	1	1	1	1	1	1	2	1
purine-nucleoside phosphorylase [EC:2.4.2.1]	K03784	1	0	0	0	0	0	0	0	0	0	0	0	0	0	0	0	0	0	0	0	0	0	0	0	0	0	0	0	0	0	0	0	0	0	0	0	0	0	0	0	0	0	0	0	0	0	0	0
3-dehydroquinate dehydratase II [EC:4.2.1.10]	K03786	1	0	1	1	1	1	0	1	1	1	1	1	1	1	1	1	1	1	1	1	1	1	1	1	1	1	1	1	1	1	1	1	1	1	1	1	1	1	1	1	1	1	1	1	1	1	1	1
5'/3'-nucleotidase [EC:3.1.3.5 3.1.3.6]	K03787	2	1	1	1	1	1	0	1	1	1	1	1	1	1	1	1	1	1	1	0	1	0	1	1	0	2	2	1	2	2	2	1	3	2	2	2	2	2	1	1	1	0	2	2	2	2	2	2
[ribosomal protein S18]-alanine N-acetyltransferase [EC:2.3.1.266]	K03789	1	1	1	1	1	1	0	1	1	1	1	1	1	1	1	1	1	1	1	1	1	1	1	1	1	1	1	1	1	1	1	1	1	1	1	1	1	1	1	1	1	1	1	1	1	1	1	1
[ribosomal protein S5]-alanine N-acetyltransferase [EC:2.3.1.267]	K03790	2	1	1	0	0	0	0	1	0	0	1	0	1	1	0	1	0	1	0	0	2	1	0	1	1	1	1	1	0	1	1	1	1	0	1	0	0	0	1	0	0	1	1	1	1	1	1	1
pteridine reductase [EC:1.5.1.33]	K03793	0	1	1	1	1	1	0	0	1	1	1	1	1	1	1	1	0	1	1	1	0	1	1	0	1	1	0	0	1	1	1	1	1	0	1	0	1	1	1	1	1	1	1	1	1	1	1	1
carboxyl-terminal processing protease [EC:3.4.21.102]	K03797	1	2	1	1	1	1	1	1	2	2	2	2	2	2	2	2	2	2	2	2	2	2	2	0	2	1	0	1	1	1	1	1	1	1	1	1	3	3	2	1	3	2	1	1	1	1	1	1
cell division protease FtsH [EC:3.4.24.-]	K03798	1	1	1	2	2	2	2	2	1	1	1	1	1	1	1	1	1	1	1	1	1	1	1	1	1	1	0	0	1	1	1	1	1	1	1	1	3	1	1	1	1	1	1	1	1	1	1	1
heat shock protein HtpX [EC:3.4.24.-]	K03799	1	1	1	1	2	2	2	1	0	0	0	0	0	0	0	0	1	0	0	0	1	0	0	0	0	1	1	1	1	1	1	1	1	1	1	1	0	1	1	2	0	0	1	1	1	1	1	1
lipoyl(octanoyl) transferase [EC:2.3.1.181]	K03801	1	0	1	1	1	1	1	1	0	1	1	0	1	0	0	0	1	1	1	1	0	1	1	0	0	1	0	1	1	1	1	1	1	1	1	1	0	1	1	1	1	1	1	1	1	1	1	1
cyanophycin synthetase [EC:6.3.2.29 6.3.2.30]	K03802	0	0	0	0	0	0	0	0	0	0	0	0	0	0	0	0	0	0	0	0	0	0	0	0	0	0	0	0	0	0	0	0	0	0	0	0	0	0	0	0	0	0	0	0	0	0	0	0
NAD(P)H dehydrogenase (quinone) [EC:1.6.5.2]	K03809	0	0	1	0	0	0	1	1	0	0	0	0	0	0	0	0	1	0	0	0	1	0	0	0	0	0	0	0	0	0	0	0	0	0	0	0	0	0	0	0	0	1	0	0	0	0	0	0
monofunctional glycosyltransferase [EC:2.4.1.129]	K03814	0	1	1	1	1	1	1	0	0	1	1	0	1	1	1	1	0	0	1	0	1	1	0	0	1	0	0	0	0	0	0	0	0	0	0	0	1	0	1	1	1	0	0	0	0	0	0	0
apolipoprotein N-acyltransferase [EC:2.3.1.269]	K03820	0	0	0	0	1	1	1	1	0	0	0	0	0	0	0	0	0	0	0	0	0	0	0	0	0	1	0	1	1	1	1	1	1	1	1	1	1	1	0	1	0	0	1	1	1	1	1	1
putative acetyltransferase [EC:2.3.1.-]	K03828	0	1	1	0	0	0	0	0	1	1	1	0	1	0	1	1	1	1	1	1	1	0	1	0	0	0	0	0	0	0	0	0	0	0	0	0	0	0	1	0	0	0	0	0	0	0	0	0
molybdopterin adenylyltransferase [EC:2.7.7.75]	K03831	0	1	0	0	1	1	0	0	1	1	1	1	1	1	1	1	1	1	1	1	1	1	1	0	0	1	1	0	1	1	1	1	1	1	1	1	1	1	1	1	0	0	1	1	1	1	1	0
periplasmic protein TonB	K03832	1	3	3	5	5	5	1	7	2	2	2	2	2	2	2	2	3	2	2	2	6	2	2	1	2	4	1	3	3	4	4	4	4	3	4	3	3	3	2	2	1	2	3	3	4	3	5	3
selenocysteine-specific elongation factor	K03833	1	1	1	1	1	1	1	1	0	1	1	0	0	1	1	1	1	1	0	1	1	1	1	0	0	1	1	0	1	1	1	1	1	1	1	1	1	1	0	0	0	1	1	1	1	1	1	1
fructose-1,6-bisphosphatase I [EC:3.1.3.11]	K03841	1	1	1	1	1	1	1	1	1	1	1	1	1	1	1	1	0	1	1	1	0	1	1	0	1	1	0	0	1	1	1	1	1	1	1	1	2	1	1	0	0	1	1	1	1	1	1	1
taurine-pyruvate aminotransferase [EC:2.6.1.77]	K03851	0	0	0	0	0	0	0	0	0	0	0	0	0	0	0	0	0	0	0	0	0	0	0	0	0	1	0	0	0	1	1	0	0	0	1	1	0	0	0	0	0	0	1	1	1	1	1	0
sulfoacetaldehyde acetyltransferase [EC:2.3.3.15]	K03852	0	0	0	0	0	0	0	0	0	0	0	0	0	0	0	0	0	0	0	0	0	0	0	0	0	1	0	0	1	1	1	1	0	0	0	1	0	0	0	0	0	0	1	1	1	1	1	0
3-deoxy-7-phosphoheptulonate synthase [EC:2.5.1.54]	K03856	0	0	1	1	1	1	0	1	0	1	1	1	1	1	1	1	2	1	1	1	1	1	1	0	0	1	1	1	1	1	1	1	1	1	1	1	1	1	0	2	1	0	1	1	1	1	1	1
NADH:quinone reductase (non-electrogenic) [EC:1.6.5.9]	K03885	0	1	1	1	1	1	0	1	0	0	0	0	0	0	0	0	1	0	0	0	1	0	0	0	1	0	0	0	0	0	0	0	0	0	0	0	2	0	1	1	0	0	0	0	0	0	0	0
ArsR family transcriptional regulator, arsenate/arsenite/antimonite-responsive transcriptional repressor	K03892	0	1	2	3	3	3	1	2	2	1	1	1	0	0	1	0	2	1	1	1	2	1	0	0	1	0	0	0	0	0	0	0	1	0	0	0	2	0	1	0	1	2	1	1	1	1	0	0
arsenical pump membrane protein	K03893	0	0	0	1	1	1	0	0	0	0	0	0	0	0	0	0	0	0	0	0	0	0	0	1	0	0	0	0	0	0	0	0	0	0	0	0	0	0	0	0	0	0	0	0	0	0	0	0
L-lysine 6-transaminase [EC:2.6.1.36]	K03918	0	1	1	0	0	0	1	0	1	1	1	1	1	1	1	1	1	1	1	1	1	1	1	0	0	0	0	0	0	0	0	0	0	0	0	0	0	0	0	0	1	0	0	0	0	0	0	0
MoxR-like ATPase [EC:3.6.3.-]	K03924	2	2	1	0	0	0	2	0	2	2	2	2	2	2	2	2	1	2	2	2	0	2	2	1	2	5	3	3	5	5	5	5	5	5	5	6	2	6	2	2	2	2	5	5	5	4	5	5
transcriptional regulator MraZ	K03925	0	1	1	1	1	1	0	1	1	1	1	1	1	1	1	1	1	0	1	1	1	1	1	1	0	1	0	1	1	1	1	1	1	1	1	1	1	1	1	1	1	1	1	0	1	1	1	1
periplasmic divalent cation tolerance protein	K03926	1	1	1	1	1	1	0	1	1	1	1	0	1	1	1	1	1	1	1	1	1	1	1	0	1	1	1	1	1	1	1	1	1	1	1	1	1	1	1	1	1	1	1	1	1	1	1	1
para-nitrobenzyl esterase [EC:3.1.1.-]	K03929	2	0	0	0	0	0	0	0	0	0	0	0	0	0	0	0	0	0	0	0	0	0	0	0	0	1	1	0	1	1	1	1	1	1	1	1	0	1	0	0	0	0	1	1	1	1	1	1
polyhydroxybutyrate depolymerase	K03932	0	1	1	0	0	0	1	0	1	1	1	0	1	1	1	1	0	1	1	1	1	1	0	0	0	0	0	0	0	0	0	0	0	0	0	0	3	0	1	0	0	1	0	0	0	0	0	0
NADH dehydrogenase (ubiquinone) Fe-S protein 7 [EC:7.1.1.2]	K03940	0	0	0	0	0	0	0	0	0	0	0	0	0	0	0	0	0	0	0	0	0	0	0	0	0	0	0	0	0	0	0	0	0	0	0	0	1	0	0	0	0	0	0	0	0	0	0	0
phage shock protein A	K03969	0	1	1	1	1	0	1	0	1	1	1	1	1	1	1	1	1	1	1	1	1	1	1	0	1	1	0	1	1	1	1	0	2	1	1	0	1	1	1	0	1	0	1	1	1	1	1	1
phage shock protein E	K03972	0	1	1	0	0	0	0	0	1	1	1	1	1	1	1	1	1	1	1	1	1	1	1	0	1	0	0	0	0	0	0	0	0	0	0	0	0	0	1	0	1	0	0	0	0	0	0	0
phage shock protein C	K03973	0	0	0	0	0	0	0	1	0	0	0	0	0	0	0	0	0	0	0	0	0	0	0	0	0	0	0	0	0	0	0	0	0	0	0	0	0	0	0	1	0	0	0	0	0	0	0	0
membrane-associated protein	K03975	1	1	0	1	1	1	1	1	1	2	2	2	1	2	2	2	2	2	2	2	2	2	2	1	1	1	0	0	1	1	1	1	1	1	1	1	1	1	2	2	1	2	1	1	1	1	1	1
GTPase	K03977	1	0	1	0	1	1	1	1	1	1	1	1	1	1	1	1	1	1	1	1	1	1	1	1	1	1	1	1	1	1	1	1	1	1	1	1	1	1	1	1	1	0	1	1	1	1	1	1
GTP-binding protein	K03978	1	1	1	1	1	1	0	1	1	1	1	1	1	1	1	1	1	1	1	1	0	1	1	1	1	1	0	1	1	1	1	1	1	1	1	1	0	1	0	1	1	0	1	1	1	1	1	1
GTPase [EC:3.6.5.-]	K03979	1	1	1	1	1	1	0	1	1	1	1	1	1	1	1	1	1	1	1	1	0	1	1	0	0	1	1	0	1	1	1	1	1	1	1	0	2	1	1	1	1	0	1	0	1	1	1	1
putative peptidoglycan lipid II flippase	K03980	0	1	1	0	1	1	0	1	1	1	1	1	1	1	1	1	1	1	1	1	1	1	1	0	0	1	0	1	1	1	1	1	1	1	1	0	1	1	1	1	1	0	1	1	1	1	1	1
aldehyde dehydrogenase	K04021	0	0	1	0	0	0	0	0	0	0	0	0	0	0	0	0	1	0	0	0	0	0	0	1	1	0	0	0	0	0	0	0	0	0	0	0	0	0	0	0	0	0	0	0	0	0	0	0
ethanolamine utilization protein EutM	K04027	0	0	1	0	0	0	0	0	0	0	0	0	0	0	0	0	1	0	0	0	1	0	0	1	1	0	0	0	0	0	0	0	0	0	0	0	0	0	1	0	0	0	0	0	0	0	0	0
ethanolamine utilization protein EutN	K04028	0	2	1	0	0	0	0	0	0	0	0	0	0	0	0	0	2	0	0	0	0	0	0	2	2	0	0	0	0	0	0	0	0	0	0	0	0	0	0	0	0	0	0	0	0	0	0	0
AraC family transcriptional regulator, ethanolamine operon transcriptional activator	K04033	0	0	0	0	0	0	0	0	3	2	1	1	1	3	3	3	0	1	2	1	0	1	1	0	0	0	0	0	0	0	0	0	0	0	0	0	0	0	0	0	1	0	0	0	0	0	0	0
anaerobic magnesium-protoporphyrin IX monomethyl ester cyclase [EC:1.21.98.3]	K04034	0	1	1	0	0	0	0	0	0	0	0	0	0	0	0	0	1	0	0	0	1	0	0	0	0	0	0	0	0	0	0	0	0	0	0	0	1	0	1	0	0	1	0	0	0	0	0	0
molecular chaperone DnaK	K04043	0	1	1	1	1	1	0	1	1	1	1	1	1	1	0	1	1	1	1	0	0	1	1	1	0	1	1	0	1	1	1	1	1	1	1	0	1	1	1	1	0	1	1	1	1	1	1	1
osmotically inducible lipoprotein OsmB	K04062	0	0	0	0	0	0	0	0	0	0	0	0	0	1	0	0	0	0	1	0	0	0	0	0	0	0	0	0	0	0	0	0	0	0	0	0	0	0	0	0	0	0	0	0	0	0	0	0
lipoyl-dependent peroxiredoxin [EC:1.11.1.28]	K04063	0	0	0	1	1	1	0	2	0	1	0	0	1	1	0	1	0	1	0	0	0	1	1	0	0	0	0	0	0	0	0	0	0	0	0	0	1	0	0	0	3	0	0	0	0	0	0	0
primosomal protein N' (replication factor Y) (superfamily II helicase) [EC:5.6.2.4]	K04066	0	1	1	1	1	1	2	1	1	1	1	1	1	1	1	2	1	1	1	1	0	1	1	0	1	1	1	1	2	1	1	1	1	2	1	1	1	0	1	1	1	1	1	1	1	1	1	1
pyruvate formate lyase activating enzyme [EC:1.97.1.4]	K04069	0	2	2	0	0	0	1	0	1	1	1	1	1	1	1	1	1	1	1	1	2	0	1	0	1	0	0	0	0	0	0	0	0	0	0	0	1	0	2	0	2	2	0	0	0	0	0	0
putative pyruvate formate lyase activating enzyme [EC:1.97.1.4]	K04070	0	0	0	0	0	0	2	0	0	0	0	0	0	0	0	0	0	0	0	0	0	0	0	0	0	0	0	0	0	0	0	0	0	0	0	0	1	0	0	2	0	0	0	0	0	0	0	0
cell division initiation protein	K04074	0	1	1	1	1	1	0	1	1	1	1	1	1	1	1	1	1	1	1	1	1	1	1	0	1	1	0	1	1	1	1	1	1	1	1	1	1	1	1	1	1	1	1	1	1	1	1	1
tRNA(Ile)-lysidine synthase [EC:6.3.4.19]	K04075	1	1	1	1	1	1	0	1	1	1	1	1	1	1	1	1	1	1	1	1	1	1	1	1	0	1	1	1	1	1	1	1	1	1	1	1	1	1	1	1	1	0	1	1	1	1	1	1
chaperonin GroEL	K04077	1	1	0	1	1	1	1	2	1	1	1	1	1	1	1	1	2	1	1	0	1	1	0	0	1	1	1	0	1	1	1	1	1	1	1	1	1	2	1	0	1	1	1	1	1	2	1	1
chaperonin GroES	K04078	2	2	1	1	1	1	1	1	1	1	1	1	1	1	1	1	2	1	1	0	2	1	0	0	1	2	1	0	2	2	2	1	3	2	2	1	1	2	2	0	1	2	2	2	2	2	1	2
molecular chaperone Hsp33	K04083	0	0	0	0	0	0	0	0	0	0	0	0	0	0	0	0	0	0	0	0	0	0	0	1	0	0	0	0	0	0	0	0	0	0	0	0	0	0	0	0	0	0	0	0	0	0	0	0
tRNA 2-thiouridine synthesizing protein A [EC:2.8.1.-]	K04085	0	0	0	0	0	0	0	0	0	0	0	0	0	0	0	0	1	0	0	0	0	0	0	1	0	0	0	0	0	0	0	0	0	0	0	0	0	0	1	0	0	1	0	0	0	0	0	0
methylenetetrahydrofolate--tRNA-(uracil-5-)-methyltransferase [EC:2.1.1.74]	K04094	0	1	1	1	1	1	1	0	1	1	1	1	1	1	1	1	1	1	1	1	0	1	1	1	1	0	0	0	0	0	0	0	0	0	0	0	1	0	1	0	1	1	0	0	0	0	0	0
cell filamentation protein	K04095	0	0	0	1	1	1	0	0	0	0	0	0	0	0	0	0	0	0	0	0	0	0	0	0	0	0	0	0	0	0	0	0	0	0	0	0	0	0	0	0	1	0	0	0	0	0	0	0
DNA processing protein	K04096	0	1	1	1	1	1	2	1	1	1	1	1	1	1	1	1	1	1	1	1	1	1	1	0	1	1	1	0	1	1	1	1	1	1	1	1	0	2	1	0	1	1	1	2	1	2	1	1
4,5-dihydroxyphthalate decarboxylase [EC:4.1.1.55]	K04102	0	0	0	0	0	0	0	0	0	0	0	0	0	0	0	0	0	0	0	0	0	0	0	0	0	0	0	0	0	0	0	0	0	0	0	0	0	0	0	0	1	0	0	0	0	0	0	0
benzoyl-CoA reductase subunit C [EC:1.3.7.8]	K04112	0	1	1	1	1	1	0	0	0	0	0	0	0	0	0	0	0	0	0	0	0	0	0	0	0	0	0	0	0	0	0	0	0	0	0	0	0	0	0	0	1	0	0	0	0	0	0	0
benzoyl-CoA reductase subunit B [EC:1.3.7.8]	K04113	0	1	1	0	1	1	0	0	0	0	0	0	0	0	0	0	0	0	0	0	0	0	0	0	0	0	0	0	0	0	0	0	0	0	0	0	0	0	0	0	1	0	0	0	0	0	0	0
streptomycin 6-kinase [EC:2.7.1.72]	K04343	0	0	0	0	0	0	0	0	0	0	0	0	0	0	0	0	0	1	0	0	0	0	0	0	0	0	0	0	0	0	0	0	0	0	0	0	0	0	0	0	0	0	0	0	0	0	0	0
DNA repair protein RadA/Sms	K04485	0	1	1	2	1	1	1	1	2	1	1	2	1	1	1	1	1	1	1	1	1	1	1	0	1	0	0	0	0	0	0	0	0	0	0	0	1	0	1	0	1	1	0	0	0	0	0	0
histidinol-phosphatase (PHP family) [EC:3.1.3.15]	K04486	0	0	1	1	1	1	0	1	1	1	1	1	1	1	1	1	1	1	1	1	0	1	1	0	0	0	0	0	0	0	0	0	0	0	0	0	1	0	1	1	0	0	0	0	0	0	0	0
cysteine desulfurase [EC:2.8.1.7]	K04487	1	1	1	1	1	1	1	1	1	1	1	0	1	1	0	1	1	1	1	1	1	0	1	1	1	1	0	1	1	2	1	1	1	1	2	1	2	1	1	1	0	0	1	1	2	1	1	1
nitrogen fixation protein NifU and related proteins	K04488	1	1	0	1	1	1	1	0	1	1	1	1	1	1	1	1	1	1	1	1	1	1	1	0	0	1	0	0	1	1	1	1	1	1	1	1	0	1	1	0	1	1	1	1	1	1	1	1
prephenate dehydrogenase [EC:1.3.1.12]	K04517	0	0	0	1	1	1	0	0	0	0	0	0	0	0	0	0	0	0	0	0	0	0	0	0	0	0	0	0	0	0	0	0	0	0	0	0	1	0	0	1	0	0	0	0	0	0	0	0
prephenate dehydratase [EC:4.2.1.51]	K04518	0	0	0	0	0	0	0	1	0	0	0	0	0	0	0	0	0	0	0	0	0	0	0	0	0	1	1	1	1	1	1	1	1	1	1	1	0	1	0	0	0	0	1	1	1	1	1	1
nitric oxide reductase subunit B [EC:1.7.2.5]	K04561	0	0	0	0	0	0	0	0	0	0	0	0	0	0	0	0	0	0	0	0	0	0	0	0	0	0	0	0	0	0	0	0	0	0	0	0	1	0	0	0	0	0	0	0	0	0	0	0
flagellar biosynthesis protein FlhG	K04562	0	0	0	0	0	0	0	0	0	0	0	0	0	0	0	0	0	0	0	0	0	0	0	0	0	0	0	0	0	0	0	0	0	0	0	0	1	0	0	0	0	0	0	0	0	0	0	0
superoxide dismutase, Fe-Mn family [EC:1.15.1.1]	K04564	1	1	1	0	1	1	1	1	2	1	1	1	1	1	0	1	0	1	1	1	1	0	1	0	1	1	0	0	1	1	1	1	1	1	1	1	1	1	1	0	1	1	1	1	1	1	1	1
superoxide dismutase, Cu-Zn family [EC:1.15.1.1]	K04565	0	1	1	0	0	0	0	1	1	1	1	0	1	1	1	1	0	1	0	1	1	1	1	0	0	0	0	0	0	1	0	0	0	0	1	0	1	0	1	0	1	1	0	0	0	0	0	0
lysyl-tRNA synthetase, class II [EC:6.1.1.6]	K04567	0	1	1	1	1	1	1	1	1	1	1	1	1	1	1	1	1	1	1	1	1	1	1	2	1	1	1	1	1	1	1	1	1	1	1	1	1	1	1	1	1	0	1	1	1	1	1	1
hydrogenase nickel incorporation protein HypA/HybF	K04651	0	0	0	0	0	0	1	0	0	0	0	0	0	0	0	0	0	0	0	0	0	0	0	0	0	0	0	0	0	0	0	0	0	0	0	0	1	0	0	0	0	0	0	0	0	0	0	0
hydrogenase nickel incorporation protein HypB	K04652	0	1	1	1	1	1	1	1	1	1	1	1	1	1	1	1	1	1	1	1	1	1	1	0	0	0	0	0	0	0	0	0	0	0	0	0	1	0	0	0	1	0	0	0	0	0	0	0
hydrogenase expression/formation protein HypC	K04653	0	0	0	1	1	1	2	1	1	1	1	1	1	1	1	1	1	1	1	1	1	1	1	0	0	0	0	0	0	0	0	0	0	0	0	0	1	0	1	0	1	0	0	0	0	0	0	0
hydrogenase expression/formation protein HypD	K04654	0	0	0	1	1	1	1	1	1	1	1	1	1	1	1	1	1	1	1	1	1	1	1	0	0	0	0	0	0	0	0	0	0	0	0	0	1	0	1	0	1	0	0	0	0	0	0	0
hydrogenase expression/formation protein HypE	K04655	0	0	0	1	1	1	1	1	1	1	1	1	1	1	1	1	1	1	1	1	1	1	1	0	0	0	0	0	0	0	0	0	0	0	0	0	1	0	1	0	1	0	0	0	0	0	0	0
hydrogenase maturation protein HypF	K04656	0	1	1	2	2	2	1	1	2	1	1	1	1	1	2	1	1	1	1	1	1	1	1	0	0	0	0	0	0	0	0	0	0	0	0	0	1	0	1	0	2	0	0	0	0	0	0	0
sphingolipid 4-desaturase/C4-monooxygenase [EC:1.14.19.17 1.14.18.5]	K04712	0	0	0	1	2	1	0	0	0	0	0	0	0	0	0	0	0	0	0	0	0	0	0	0	0	0	0	0	0	0	0	0	0	0	0	0	0	0	0	0	0	0	0	0	0	0	0	0
LPS-assembly protein	K04744	1	0	1	1	1	1	1	1	1	1	1	1	1	1	1	1	1	1	0	1	1	1	0	1	1	1	0	1	1	1	1	1	1	1	1	1	1	1	0	0	1	0	1	1	1	1	1	1
anti-sigma B factor antagonist	K04749	0	1	1	0	0	0	1	0	1	1	1	1	1	1	1	1	1	1	1	1	1	1	1	0	1	2	1	1	2	2	2	2	2	2	2	2	1	2	1	1	1	0	2	2	2	1	2	2
PhnB protein	K04750	0	1	1	0	0	0	0	0	0	0	0	0	0	0	0	0	0	0	0	0	0	0	0	0	0	1	0	0	1	1	1	1	1	1	1	1	0	0	0	0	0	0	1	1	1	1	0	1
nitrogen regulatory protein P-II 1	K04751	0	0	0	0	0	0	0	0	0	0	0	0	0	0	0	0	0	0	0	0	1	0	0	0	1	0	0	0	0	0	0	0	0	0	0	0	0	0	0	1	0	0	0	0	0	0	0	0
ferredoxin, 2Fe-2S	K04755	0	0	0	0	0	0	0	0	0	0	0	0	0	0	0	0	0	0	0	0	0	0	0	1	0	0	0	0	0	0	0	0	0	0	0	0	0	0	0	0	0	0	0	0	0	0	0	0
serine/threonine-protein kinase RsbW [EC:2.7.11.1]	K04757	0	1	1	0	0	0	1	0	1	1	1	1	1	1	1	1	1	1	1	1	1	1	1	0	0	1	0	1	1	1	1	1	1	1	1	1	0	1	1	0	1	1	1	1	1	0	1	1
ferrous iron transport protein B	K04759	0	2	1	1	1	1	0	0	2	2	2	1	2	2	2	2	2	2	2	2	2	2	2	0	0	0	1	0	2	1	0	1	2	2	1	1	3	1	4	1	3	2	1	1	1	1	2	1
ribosome-associated heat shock protein Hsp15	K04762	0	0	0	0	0	0	1	0	0	0	0	0	0	0	0	0	0	0	0	0	0	0	0	0	0	0	0	0	0	0	0	0	0	0	0	0	1	0	0	0	0	0	0	0	0	0	0	0
integrase/recombinase XerD	K04763	0	0	0	1	1	1	0	0	0	0	0	0	0	0	0	0	0	0	0	0	0	0	0	0	0	0	0	0	1	1	0	1	1	1	1	1	0	1	0	1	1	0	1	0	1	1	1	1
Lon-like ATP-dependent protease [EC:3.4.21.-]	K04770	0	0	0	0	0	0	1	1	0	0	0	0	0	0	0	0	0	0	0	0	0	0	0	0	0	0	0	0	0	0	0	0	0	0	0	0	1	0	0	0	0	0	0	0	0	0	0	0
serine protease Do [EC:3.4.21.107]	K04771	1	1	1	2	2	2	2	2	1	1	1	1	1	1	1	1	2	2	1	1	1	1	2	2	0	2	1	1	2	2	2	2	2	0	2	1	5	2	2	2	2	0	2	2	2	2	2	2
protease IV [EC:3.4.21.-]	K04773	1	0	1	1	1	1	2	1	1	1	1	1	1	1	1	1	1	1	1	1	0	1	1	0	1	1	1	1	1	1	1	1	1	1	1	1	1	1	1	1	1	1	1	1	1	1	1	1
opine dehydrogenase [EC:1.5.1.28]	K04940	1	0	0	0	0	0	0	0	0	0	0	0	0	0	0	0	1	0	0	0	1	0	0	0	0	0	0	0	0	0	0	0	0	0	0	0	0	0	0	0	0	0	0	0	0	0	0	0
pyridoxine 4-dehydrogenase [EC:1.1.1.65]	K05275	0	0	1	1	1	1	2	1	1	1	1	1	1	1	1	1	1	1	1	1	1	0	1	0	0	0	0	0	0	0	0	0	0	0	0	0	0	0	1	0	1	0	0	0	0	0	0	0
formate dehydrogenase (NADP+) alpha subunit [EC:1.17.1.10]	K05299	0	0	0	0	0	0	0	0	0	1	0	1	0	0	0	1	0	0	1	1	0	0	0	0	0	0	0	0	0	0	0	0	0	0	0	0	0	0	1	0	0	1	0	0	0	0	0	0
O-methyltransferase [EC:2.1.1.-]	K05303	0	0	0	0	0	0	0	1	0	0	0	0	0	0	0	0	0	0	0	0	0	0	0	0	0	1	0	0	0	0	1	0	0	0	0	0	0	1	0	0	0	0	1	1	1	0	1	0
ferredoxin	K05337	1	0	0	0	0	0	0	0	0	0	0	0	0	0	0	0	0	0	0	0	0	0	0	0	1	2	1	1	2	1	2	1	3	2	1	2	0	2	0	0	0	0	2	2	2	2	2	2
alpha,alpha-trehalose phosphorylase [EC:2.4.1.64]	K05342	0	0	0	0	0	0	1	0	0	0	0	0	0	0	0	0	0	0	0	0	0	0	0	0	0	0	0	0	0	0	0	0	0	0	0	0	0	0	0	0	0	0	0	0	0	0	0	0
maltose alpha-D-glucosyltransferase / alpha-amylase [EC:5.4.99.16 3.2.1.1]	K05343	0	1	0	0	1	1	1	0	0	0	0	0	0	0	0	0	0	0	0	0	0	0	0	0	0	0	0	0	0	0	0	0	0	0	0	0	1	0	0	0	0	0	0	0	0	0	0	0
beta-glucosidase [EC:3.2.1.21]	K05349	0	1	1	0	0	0	1	0	1	2	2	0	0	1	2	2	2	0	0	0	1	2	0	0	0	0	0	0	0	1	0	0	1	0	1	0	0	1	0	0	4	0	0	0	0	0	0	0
penicillin-binding protein 1B [EC:2.4.1.129 3.4.16.4]	K05365	0	1	1	0	1	1	1	0	0	0	0	0	0	0	0	0	0	0	0	0	1	0	0	0	0	1	1	1	1	1	1	1	1	1	1	1	0	1	0	0	0	0	1	1	1	1	1	1
penicillin-binding protein 1A [EC:2.4.1.129 3.4.16.4]	K05366	1	1	1	1	1	1	1	1	1	1	1	0	1	1	1	1	0	1	1	1	1	1	1	0	0	1	0	1	1	1	1	1	1	0	1	0	1	1	1	0	1	1	1	1	1	1	1	1
bilin biosynthesis protein	K05384	0	0	0	0	0	0	1	0	0	0	0	0	0	0	0	0	0	0	0	0	0	0	0	0	0	0	0	0	0	0	0	0	0	0	0	0	0	0	0	0	0	0	0	0	0	0	0	0
penicillin-binding protein 2 [EC:3.4.16.4]	K05515	0	1	1	1	1	1	1	1	0	1	1	1	1	1	1	1	1	1	1	1	1	1	1	0	0	1	0	1	1	1	1	1	1	1	1	1	1	1	1	1	0	0	1	1	1	1	1	1
curved DNA-binding protein	K05516	0	0	0	0	0	0	0	0	1	1	0	0	1	1	0	1	0	1	1	1	0	0	1	0	0	0	0	0	0	0	0	0	0	0	0	0	0	0	0	0	1	0	0	0	0	0	0	0
protease I [EC:3.5.1.124]	K05520	0	1	1	1	1	1	0	0	1	1	1	0	1	1	1	1	0	1	1	1	0	1	0	0	0	0	0	0	0	0	0	0	0	0	0	0	1	0	0	0	1	0	0	0	0	0	0	0
ADP-ribosyl-[dinitrogen reductase] hydrolase [EC:3.2.2.24]	K05521	0	0	0	0	0	0	0	0	0	1	1	0	1	0	0	1	0	1	0	1	0	0	0	0	0	1	0	0	1	1	1	1	1	1	1	0	1	1	0	0	1	0	1	1	1	1	1	1
ferredoxin	K05524	1	1	0	1	1	1	1	1	1	1	1	0	1	1	1	1	1	1	1	1	1	1	1	0	1	1	0	1	1	1	1	1	1	1	1	1	0	1	1	0	1	0	1	1	1	1	1	1
succinylglutamate desuccinylase [EC:3.5.1.96]	K05526	0	1	0	0	0	0	0	0	1	1	1	1	1	1	1	1	1	1	1	1	0	1	1	0	0	0	0	0	0	0	0	0	0	0	0	0	0	0	1	0	1	0	0	0	0	0	0	0
cyclase [EC:4.-.-.-]	K05555	6	1	0	0	0	0	1	1	1	1	1	1	1	1	1	1	0	1	1	1	0	1	1	0	0	3	1	3	3	3	3	3	3	3	3	2	2	3	0	0	0	0	3	2	3	3	3	4
multicomponent Na+:H+ antiporter subunit B	K05566	2	0	0	0	0	0	0	0	0	0	0	0	0	0	0	0	0	0	0	0	0	0	0	0	0	2	0	0	2	2	2	0	4	2	2	2	0	2	0	0	0	0	2	2	2	2	2	2
multicomponent Na+:H+ antiporter subunit C	K05567	1	0	0	0	0	0	0	0	0	0	0	0	0	0	0	0	0	0	0	0	0	0	0	0	0	1	0	1	1	1	1	0	2	1	1	1	0	1	0	0	0	0	1	1	1	1	1	1
multicomponent Na+:H+ antiporter subunit D	K05568	2	0	0	0	0	0	0	0	0	0	0	0	0	0	0	0	0	0	0	0	0	0	0	0	0	3	3	3	3	3	3	0	6	3	3	3	0	3	0	0	0	0	3	3	3	3	3	3
multicomponent Na+:H+ antiporter subunit E	K05569	1	0	0	0	0	0	0	0	0	0	0	0	0	0	0	0	0	0	0	0	0	0	0	0	0	1	0	0	1	1	1	0	2	1	1	1	0	1	1	0	0	0	1	1	1	1	1	1
multicomponent Na+:H+ antiporter subunit F	K05570	1	0	0	0	0	0	0	0	0	0	0	0	0	0	0	0	0	0	0	0	0	0	0	0	0	1	0	0	1	1	1	0	2	1	1	1	0	1	1	0	0	0	1	1	1	1	1	1
multicomponent Na+:H+ antiporter subunit G	K05571	1	0	0	0	0	0	0	0	0	0	0	0	0	0	0	0	0	0	0	0	0	0	0	0	0	1	0	0	1	1	1	0	1	1	1	1	0	1	1	0	0	0	1	1	1	1	1	1
cell division protein FtsB	K05589	1	0	1	0	0	0	0	1	0	0	0	0	0	0	0	0	1	0	0	0	0	0	0	0	0	0	0	0	0	0	0	0	0	0	0	0	1	0	0	1	0	0	0	0	0	0	0	0
multiple antibiotic resistance protein	K05595	0	0	0	1	1	1	0	0	0	0	0	0	0	0	0	0	0	0	0	0	0	0	0	1	0	1	0	1	1	1	1	1	1	1	1	1	0	1	0	0	0	0	1	1	1	1	1	1
hydroxylamine reductase [EC:1.7.99.1]	K05601	0	0	0	0	0	0	0	0	0	0	0	0	0	0	1	0	0	0	0	0	0	0	0	0	0	0	0	0	0	0	0	0	0	0	0	0	0	0	0	0	0	0	0	0	0	0	0	0
formimidoylglutamate deiminase [EC:3.5.3.13]	K05603	1	0	0	1	1	1	0	0	0	0	0	0	0	0	0	0	0	0	0	0	0	0	0	0	0	1	0	0	1	1	1	1	1	1	1	1	0	1	0	0	0	0	1	1	1	1	1	1
methylmalonyl-CoA/ethylmalonyl-CoA epimerase [EC:5.1.99.1]	K05606	1	2	1	1	1	1	1	1	1	1	1	1	1	1	1	1	1	1	1	1	1	1	1	2	0	1	0	0	1	1	1	1	1	1	1	1	1	1	1	1	0	1	1	1	1	1	1	1
3-phenylpropionate/trans-cinnamate dioxygenase ferredoxin component	K05710	2	1	1	2	2	2	0	2	1	1	1	1	1	1	1	1	1	1	1	1	2	1	1	1	1	1	0	0	1	1	1	1	1	1	1	1	1	1	1	0	1	1	1	1	1	1	1	1
translocator protein	K05770	0	1	1	1	1	0	0	0	0	0	0	0	0	0	0	0	1	0	0	0	1	0	0	0	0	0	0	0	0	0	0	0	0	0	0	0	0	0	1	0	0	2	0	0	0	0	0	0
tungstate transport system substrate-binding protein	K05772	0	0	0	0	0	0	1	0	0	1	1	1	1	1	1	1	1	1	1	1	1	1	1	0	0	1	0	0	1	1	1	1	1	1	1	1	2	1	1	1	1	1	1	1	1	1	1	1
tungstate transport system permease protein	K05773	0	0	0	0	0	0	1	0	0	0	1	0	0	0	0	0	0	0	0	0	1	0	0	0	0	1	0	0	1	1	1	0	1	0	1	1	1	1	0	1	0	0	1	1	1	1	1	1
transcriptional antiterminator RfaH	K05785	0	1	1	1	0	1	0	0	0	0	0	0	0	0	0	0	1	0	0	0	0	0	0	0	0	0	0	0	0	0	0	0	0	0	0	0	0	0	0	0	0	0	0	0	0	0	0	0
integration host factor subunit beta	K05788	1	0	1	1	1	1	1	1	1	1	1	1	1	1	1	1	1	1	1	1	1	1	1	0	0	3	2	2	1	1	2	1	2	1	1	1	1	0	1	1	1	1	1	1	2	1	3	2
tellurite resistance protein TerC	K05794	0	0	0	0	0	0	0	1	0	0	0	0	0	0	0	0	0	0	0	0	0	0	0	0	0	0	0	0	0	0	0	0	0	0	0	0	0	0	0	0	0	0	0	0	0	0	0	0
potassium-dependent mechanosensitive channel	K05802	0	0	0	0	0	0	0	0	1	0	0	0	0	0	0	0	1	0	0	0	1	0	0	0	0	0	0	0	0	0	0	0	0	0	0	0	0	0	1	0	0	0	0	0	0	0	0	0
outer membrane protein assembly factor BamD	K05807	1	2	2	2	2	2	2	2	1	2	2	2	2	2	2	2	2	2	1	2	2	2	1	1	2	2	0	2	2	1	2	2	2	2	1	2	2	2	0	1	2	1	2	1	2	2	2	1
putative sigma-54 modulation protein	K05808	0	1	1	0	0	0	1	1	0	1	1	1	1	1	0	1	1	1	1	1	1	1	1	0	0	0	0	0	0	0	0	0	0	0	0	0	1	0	1	0	1	0	0	0	0	0	0	0
purine-nucleoside/S-methyl-5'-thioadenosine phosphorylase / adenosine deaminase [EC:2.4.2.1 2.4.2.28 3.5.4.4]	K05810	0	1	1	1	1	1	1	1	0	1	1	1	1	1	1	1	1	1	1	1	1	1	1	0	0	1	1	1	1	1	1	1	1	1	1	1	1	1	1	1	1	1	1	1	1	1	1	1
putative lipoprotein	K05811	0	0	0	0	0	0	0	0	0	0	0	0	0	0	0	0	0	0	0	0	0	0	0	0	0	0	0	0	0	0	0	0	0	0	0	0	0	0	0	1	0	0	0	0	0	0	0	0
MFS transporter, PPP family, 3-phenylpropionic acid transporter	K05820	0	1	1	0	0	0	0	0	1	1	1	0	1	0	0	1	1	1	1	1	1	0	1	0	0	0	0	0	0	0	0	0	0	0	0	0	0	0	1	0	1	0	0	0	0	0	0	0
2-aminoadipate transaminase [EC:2.6.1.-]	K05825	1	0	0	0	0	0	0	0	0	0	0	0	0	0	0	0	0	0	0	0	0	0	0	0	0	0	0	0	0	0	0	0	0	0	0	0	0	0	0	0	0	0	0	0	0	0	0	0
alpha-aminoadipate/glutamate carrier protein LysW	K05826	0	0	0	0	0	0	0	0	0	0	0	0	0	0	0	0	0	0	0	0	0	0	0	0	0	1	0	1	1	1	1	1	1	1	1	1	0	1	0	0	0	0	1	1	1	1	1	1
[lysine-biosynthesis-protein LysW]---L-2-aminoadipate ligase [EC:6.3.2.43]	K05827	0	0	0	0	0	0	0	0	0	0	0	0	0	0	0	0	0	0	0	0	0	0	0	0	0	1	0	1	1	1	1	1	1	1	1	0	0	0	0	0	0	0	1	1	1	1	1	1
[amino group carrier protein]-L-2-aminoadipate 6-kinase [EC:2.7.2.17]	K05828	0	0	0	0	0	0	0	0	0	0	0	0	0	0	0	0	0	0	0	0	0	0	0	0	0	1	1	0	1	1	1	1	1	1	1	1	0	1	0	0	0	0	1	1	1	1	1	1
LysW-gamma-L-alpha-aminoadipyl-6-phosphate/LysW-L-glutamyl-5-phosphate reductase [EC:1.2.1.103 1.2.1.106]	K05829	0	0	0	0	0	0	0	0	0	0	0	0	0	0	0	0	0	0	0	0	0	0	0	0	0	1	1	0	1	1	1	1	1	1	1	1	0	1	0	0	0	0	1	1	1	1	1	1
LysW-gamma-L-lysine/LysW-L-ornithine aminotransferase [EC:2.6.1.118 2.6.1.-]	K05830	0	0	0	0	0	0	0	0	0	0	0	0	0	0	0	0	0	0	0	0	0	0	0	0	0	1	0	0	1	1	1	1	0	1	1	0	0	1	0	0	0	0	1	1	1	1	0	1
rod shape determining protein RodA	K05837	0	0	1	0	1	1	0	1	1	1	1	1	1	1	1	1	1	1	1	1	1	1	1	0	0	1	1	0	1	1	1	1	1	0	1	1	1	1	0	1	0	0	1	0	1	1	1	1
sterol 3beta-glucosyltransferase [EC:2.4.1.173]	K05841	0	0	0	0	0	0	0	0	0	0	0	0	0	0	0	0	0	0	0	0	0	0	0	0	0	0	0	0	0	0	0	0	0	0	0	0	0	0	0	0	0	1	0	0	0	0	0	0
ribosomal protein S6--L-glutamate ligase [EC:6.3.2.-]	K05844	0	1	1	0	0	0	0	1	1	1	1	1	1	1	1	1	0	1	1	1	0	1	1	0	0	0	0	0	0	0	0	0	0	0	0	0	0	0	1	0	2	1	0	0	0	0	0	0
osmoprotectant transport system substrate-binding protein	K05845	0	0	0	0	1	1	1	1	0	0	0	0	0	0	0	0	0	0	0	0	0	0	0	0	0	0	0	0	0	0	0	0	0	0	0	0	1	0	0	1	0	0	0	0	0	0	0	0
osmoprotectant transport system permease protein	K05846	0	0	0	0	1	1	1	1	0	0	0	0	0	0	0	0	0	0	0	0	0	0	0	0	0	0	0	0	0	0	0	0	0	0	0	0	1	0	0	0	0	0	0	0	0	0	0	0
osmoprotectant transport system ATP-binding protein [EC:7.6.2.9]	K05847	0	0	0	0	0	0	1	1	0	0	0	0	0	0	0	0	0	0	0	0	0	0	0	0	0	0	0	0	0	0	0	0	0	0	0	0	1	0	0	1	0	0	0	0	0	0	0	0
polyvinyl alcohol dehydrogenase (cytochrome) [EC:1.1.2.6]	K05889	1	0	0	0	0	0	0	0	0	0	0	0	0	0	0	0	0	0	0	0	0	0	0	0	0	1	0	1	1	1	1	1	1	1	1	1	0	1	0	0	0	0	1	1	1	1	1	1
segregation and condensation protein A	K05896	1	0	1	1	1	1	0	1	1	1	1	1	1	1	1	1	1	1	1	1	1	1	1	1	1	1	1	1	1	1	1	1	1	1	1	1	1	1	1	1	1	1	1	1	1	1	1	1
biliverdin reductase / flavin reductase [EC:1.3.1.24 1.5.1.30]	K05901	0	1	1	0	0	0	0	0	0	0	0	0	0	0	0	0	0	0	0	0	1	0	0	0	0	0	0	0	0	0	0	0	0	0	0	0	0	0	0	0	0	0	0	0	0	0	0	0
sterol 14alpha-demethylase [EC:1.14.14.154 1.14.15.36]	K05917	0	0	0	0	0	0	0	0	0	0	0	0	0	0	0	0	0	0	0	0	0	0	0	0	0	0	0	0	1	0	0	0	0	1	0	1	0	0	0	0	0	0	0	0	0	0	0	0
5-oxopent-3-ene-1,2,5-tricarboxylate decarboxylase / 2-hydroxyhepta-2,4-diene-1,7-dioate isomerase [EC:4.1.1.68 5.3.3.-]	K05921	0	0	0	0	0	0	0	1	0	0	0	0	0	0	0	0	0	0	0	0	0	0	0	0	0	1	0	1	1	1	1	1	1	0	1	0	1	1	0	0	0	0	1	1	1	1	1	1
N-acetylglucosaminyldiphosphoundecaprenol N-acetyl-beta-D-mannosaminyltransferase [EC:2.4.1.187]	K05946	0	0	1	0	0	1	0	0	0	0	0	0	0	0	0	0	0	0	0	0	0	0	0	0	0	0	0	0	0	0	0	0	0	0	0	0	0	0	0	0	0	0	0	0	0	0	0	0
triphosphoribosyl-dephospho-CoA synthase [EC:2.4.2.52]	K05966	0	0	0	0	0	0	0	0	0	0	0	0	0	0	0	0	0	0	0	0	0	0	0	0	0	0	0	0	0	0	0	0	0	0	0	0	0	0	0	1	0	0	0	0	0	0	0	0
uncharacterized protein	K05967	0	0	0	0	0	0	0	0	0	0	0	0	0	0	0	0	0	0	0	0	0	0	0	0	0	0	0	0	0	0	0	0	0	0	0	0	0	0	0	1	0	0	0	0	0	0	0	0
2-phosphosulfolactate phosphatase [EC:3.1.3.71]	K05979	1	0	0	1	1	1	1	0	0	0	0	0	0	0	0	0	0	0	0	0	0	0	0	0	0	0	0	0	1	0	0	1	0	1	0	1	1	0	0	1	0	0	0	0	0	1	0	1
deoxyribonuclease V [EC:3.1.21.7]	K05982	0	0	0	0	0	0	2	1	0	0	0	0	0	0	0	0	0	0	0	0	0	0	0	0	0	0	0	0	0	0	0	0	0	0	0	0	0	0	0	0	0	0	0	0	0	0	0	0
dipeptidase E [EC:3.4.13.21]	K05995	1	1	1	0	0	0	0	0	1	1	0	0	2	1	1	1	1	1	0	1	1	1	2	0	0	0	0	0	0	0	0	0	0	0	0	0	0	0	1	0	1	1	0	0	0	0	0	0
periplasmic protein CpxP/Spy	K06006	0	0	0	1	1	1	0	1	0	0	0	0	0	0	0	0	1	1	0	0	0	0	0	0	0	0	0	0	0	0	0	0	0	0	0	0	0	0	1	0	1	1	0	0	0	0	0	0
N-acyl-D-amino-acid deacylase [EC:3.5.1.81]	K06015	11	1	2	0	0	0	4	6	2	2	2	0	2	2	2	1	2	2	2	2	2	1	0	0	0	10	7	6	9	10	10	11	10	11	10	10	2	8	1	1	1	2	9	10	9	10	9	11
beta-ureidopropionase / N-carbamoyl-L-amino-acid hydrolase [EC:3.5.1.6 3.5.1.87]	K06016	2	0	0	0	0	0	0	1	0	0	0	0	0	0	0	0	0	0	0	0	0	0	0	0	0	2	1	2	2	2	2	2	2	1	2	2	0	2	0	1	0	0	2	2	2	1	2	2
pyrophosphatase PpaX [EC:3.6.1.1]	K06019	0	0	1	1	1	1	0	1	1	1	1	1	1	1	1	1	0	1	1	1	0	1	1	0	1	1	1	0	1	1	1	1	1	1	1	1	0	1	1	0	0	1	1	1	1	1	1	1
HPr kinase/phosphorylase [EC:2.7.11.- 2.7.4.-]	K06023	0	1	1	1	1	1	1	1	1	1	1	1	1	1	1	1	1	1	1	1	1	1	1	1	0	1	0	1	1	1	1	1	1	1	1	1	1	1	0	1	1	0	1	1	1	1	1	1
segregation and condensation protein B	K06024	1	0	1	1	1	1	1	1	1	1	1	1	1	1	1	1	1	1	1	1	1	1	1	1	1	1	1	1	1	1	1	1	1	1	1	0	1	1	1	1	1	1	1	1	1	1	1	1
sulfopyruvate decarboxylase subunit alpha [EC:4.1.1.79]	K06034	1	0	0	0	0	0	0	0	0	0	0	0	0	0	0	0	0	0	0	0	0	0	0	0	0	1	1	1	1	1	1	1	1	1	1	1	0	1	0	0	0	0	1	1	1	0	1	1
arabinose-5-phosphate isomerase [EC:5.3.1.13]	K06041	1	0	1	1	1	1	1	0	0	0	0	0	0	0	0	0	1	0	0	0	1	0	0	0	1	0	0	0	0	0	0	0	0	0	0	0	1	0	1	1	0	0	0	0	0	0	0	0
(1->4)-alpha-D-glucan 1-alpha-D-glucosylmutase [EC:5.4.99.15]	K06044	0	0	0	0	0	0	1	0	0	0	0	0	0	0	0	0	0	0	0	0	0	0	0	0	0	0	0	0	0	0	0	0	0	0	0	0	1	0	0	0	0	0	0	0	0	0	0	0
glutamate---cysteine ligase / carboxylate-amine ligase [EC:6.3.2.2 6.3.-.-]	K06048	0	0	0	0	0	0	1	1	0	0	0	0	0	0	0	0	0	0	0	0	0	0	0	0	0	1	1	1	1	1	1	1	1	1	1	1	0	1	0	0	0	0	1	1	1	1	1	1
MarR family transcriptional regulator, transcriptional regulator for hemolysin	K06075	0	1	1	0	0	0	0	0	1	1	1	1	0	1	1	1	1	1	1	1	0	0	1	1	1	0	0	0	0	0	0	0	0	0	0	0	0	0	0	0	1	0	0	0	0	0	0	0
long-chain fatty acid transport protein	K06076	0	0	1	0	1	1	1	1	1	1	1	0	1	1	1	1	1	1	0	1	0	1	1	0	0	0	0	0	0	0	0	0	0	0	0	0	1	0	4	1	1	0	0	0	0	0	0	0
UDP-sulfoquinovose synthase [EC:3.13.1.1]	K06118	1	0	0	0	0	0	0	0	0	0	0	0	0	0	0	0	0	0	0	0	0	0	0	0	0	0	0	0	0	0	0	0	0	0	0	0	0	0	0	0	0	0	0	0	0	0	0	0
1-acylglycerone phosphate reductase [EC:1.1.1.101]	K06123	0	0	0	0	0	0	0	0	0	0	0	0	0	0	0	0	0	0	0	0	1	0	0	0	0	0	0	0	0	0	0	0	0	0	0	0	0	0	1	0	0	0	0	1	0	0	0	0
cardiolipin synthase A/B [EC:2.7.8.-]	K06131	0	0	1	2	2	2	0	1	2	2	2	1	1	2	2	2	2	2	1	2	1	1	1	0	0	0	0	0	0	0	0	0	0	0	0	0	2	0	1	0	2	0	0	0	0	0	0	0
4'-phosphopantetheinyl transferase [EC:2.7.8.-]	K06133	0	0	1	0	0	0	0	0	1	1	1	0	1	1	1	0	0	1	1	1	2	1	0	0	0	1	1	0	1	1	1	1	1	1	1	1	0	1	1	0	0	0	1	1	1	1	1	1
pyrroloquinoline quinone biosynthesis protein B	K06136	0	1	0	0	0	0	0	0	1	1	1	1	1	1	1	1	1	1	1	1	1	1	0	0	1	0	0	0	0	0	0	0	0	0	0	0	0	0	0	0	1	1	0	0	0	0	0	0
outer membrane protein	K06142	1	1	0	1	1	1	1	1	1	1	1	1	1	1	1	1	1	1	1	1	1	1	1	0	1	2	1	1	2	2	2	2	2	2	2	1	1	1	0	1	1	0	2	2	2	2	2	2
ATP-binding cassette, subfamily B, bacterial	K06147	3	0	0	0	1	1	1	1	2	2	1	1	2	1	2	2	1	2	1	2	1	1	2	0	0	2	0	1	1	2	2	2	2	1	2	2	2	2	1	0	2	0	2	2	1	2	2	2
universal stress protein A	K06149	0	0	0	0	0	0	0	0	0	0	0	0	0	0	0	0	0	0	0	0	0	0	0	0	0	1	0	0	0	0	0	0	0	0	0	0	0	0	0	0	0	0	0	0	0	0	0	0
gluconate 2-dehydrogenase alpha chain [EC:1.1.99.3]	K06151	0	1	1	0	0	0	0	0	0	0	0	0	0	0	0	0	0	0	0	0	1	0	0	0	0	0	0	0	0	0	0	0	0	0	0	0	0	0	0	0	0	0	0	0	0	0	0	0
gluconate 2-dehydrogenase gamma chain [EC:1.1.99.3]	K06152	1	2	2	0	0	0	0	0	0	0	0	0	0	0	0	0	0	0	0	0	1	0	0	0	0	2	2	1	2	2	2	2	2	2	2	1	0	2	0	0	0	0	2	2	2	1	2	2
undecaprenyl-diphosphatase [EC:3.6.1.27]	K06153	1	1	1	1	1	1	0	1	1	1	1	0	1	1	1	1	1	1	1	1	1	1	1	0	1	1	0	1	1	1	1	1	1	1	1	0	1	1	1	0	1	1	1	2	1	1	1	1
ATP-binding cassette, subfamily F, member 3	K06158	1	0	1	0	0	0	0	0	0	0	0	0	0	0	1	0	0	0	1	0	1	0	0	0	0	1	0	1	1	1	1	1	1	0	1	1	0	1	1	0	1	1	1	1	1	0	1	1
phosphoribosyl 1,2-cyclic phosphate phosphodiesterase [EC:3.1.4.55]	K06167	1	1	1	1	1	0	1	1	1	1	1	1	1	1	1	1	1	1	1	1	0	1	1	0	0	1	1	1	1	1	1	1	1	1	1	1	1	1	1	1	1	0	1	1	1	1	1	1
tRNA-2-methylthio-N6-dimethylallyladenosine synthase [EC:2.8.4.3]	K06168	0	0	1	1	1	1	1	1	1	1	1	1	1	1	1	1	1	1	1	1	1	1	1	1	0	1	0	0	1	1	1	1	1	0	1	0	1	1	1	0	1	1	1	1	1	1	0	1
tRNA pseudouridine38-40 synthase [EC:5.4.99.12]	K06173	0	0	0	0	0	0	0	1	0	0	0	0	0	0	0	0	0	0	0	0	1	0	0	0	0	1	1	1	1	1	1	1	1	1	1	1	1	1	1	0	0	0	1	1	1	1	1	1
23S rRNA pseudouridine2605 synthase [EC:5.4.99.22]	K06178	1	0	1	1	1	1	1	1	1	1	1	1	1	1	1	1	1	1	1	1	1	1	1	1	0	1	0	1	1	1	1	1	1	1	1	1	1	1	1	0	0	1	1	1	1	1	1	1
23S rRNA pseudouridine1911/1915/1917 synthase [EC:5.4.99.23]	K06180	1	1	1	1	1	1	1	1	1	1	1	1	1	1	1	1	1	1	1	1	1	1	1	2	0	1	0	1	1	1	1	1	1	1	1	1	1	1	1	1	1	0	1	1	1	1	2	1
recombination protein RecR	K06187	1	1	1	1	1	1	0	1	1	1	1	1	1	1	1	1	1	1	1	1	1	1	1	0	1	1	0	1	1	1	1	1	1	1	1	1	1	1	2	1	1	1	1	1	1	1	1	1
aquaporin Z	K06188	0	0	1	0	0	0	0	0	1	1	1	0	1	1	1	1	0	1	1	0	1	1	1	0	0	0	0	0	0	0	0	0	0	0	0	0	0	0	0	0	1	0	0	0	0	0	0	0
ApaG protein	K06195	0	0	0	0	0	0	0	0	0	0	0	0	0	0	0	0	0	0	0	0	0	0	0	1	0	1	0	0	1	1	1	1	1	0	1	0	0	1	0	0	0	0	1	1	1	0	1	1
cytochrome c-type biogenesis protein	K06196	1	2	1	2	2	1	0	1	2	2	2	2	2	2	2	2	1	2	2	2	2	1	2	0	2	0	0	0	0	0	0	0	0	0	0	0	3	0	1	1	2	1	0	0	0	0	0	0
competence protein CoiA	K06198	0	0	0	0	0	0	0	0	0	0	0	0	0	0	0	0	0	0	0	0	0	0	0	0	0	0	0	0	0	0	0	0	1	0	0	0	0	0	0	0	0	0	0	0	0	0	0	0
fluoride exporter	K06199	0	0	1	1	1	1	0	0	1	1	1	1	1	1	1	1	0	1	1	1	1	1	1	0	1	0	0	0	0	0	0	0	0	0	0	0	0	0	0	0	0	0	0	0	0	0	0	0
carbon starvation protein	K06200	1	1	1	0	0	0	1	1	1	1	2	0	1	1	1	1	0	2	1	1	1	0	1	1	0	1	2	1	1	1	1	1	2	1	1	1	1	1	1	0	1	0	1	1	1	1	1	1
DnaK suppressor protein	K06204	1	1	1	1	1	1	1	1	2	2	2	1	2	2	2	2	1	3	2	2	1	1	1	2	1	1	0	1	1	1	1	1	1	1	1	1	1	1	2	0	2	1	1	1	1	1	1	1
sugar fermentation stimulation protein A	K06206	0	0	0	0	0	0	0	1	0	0	0	0	0	0	0	0	0	0	0	0	0	0	0	0	0	0	0	0	0	0	0	0	0	0	0	0	1	0	0	0	0	0	0	0	0	0	0	0
GTP-binding protein	K06207	1	1	1	1	1	1	0	1	1	1	1	1	1	1	1	1	1	1	1	0	1	1	0	0	1	1	1	0	1	1	1	0	2	1	1	1	2	1	0	0	1	0	1	1	1	1	0	1
magnesium transporter	K06213	0	0	1	2	2	2	0	1	1	1	1	1	1	1	1	1	1	1	1	1	1	1	1	1	1	1	1	0	1	1	1	1	1	1	1	2	1	1	2	0	2	1	1	1	1	1	1	1
phosphate starvation-inducible protein PhoH and related proteins	K06217	0	0	1	1	1	1	0	1	1	1	1	1	1	1	1	1	1	1	1	1	1	1	1	2	1	1	1	0	1	1	1	1	1	1	1	1	1	1	1	1	1	0	1	1	1	1	1	1
mRNA interferase RelE/StbE	K06218	0	0	0	0	0	0	0	0	0	0	0	0	0	0	0	0	0	0	0	0	0	0	0	0	0	1	0	0	1	1	1	2	0	1	1	1	0	1	0	1	0	0	3	2	1	2	2	1
2,5-diketo-D-gluconate reductase B [EC:1.1.1.346]	K06222	0	0	0	0	0	0	0	1	0	0	0	0	0	0	0	0	0	0	0	0	0	0	0	0	0	0	0	0	0	0	0	0	0	0	0	0	1	0	0	0	0	0	0	0	0	0	0	0
hydrogenase large subunit [EC:1.12.99.6]	K06281	0	1	0	0	0	0	0	0	1	1	1	1	1	1	1	1	0	1	1	0	1	0	1	0	0	0	0	0	0	0	0	0	0	0	0	0	0	0	0	0	1	0	0	0	0	0	0	0
hydrogenase small subunit [EC:1.12.99.6]	K06282	0	2	1	1	1	1	0	1	1	1	1	1	1	1	0	1	1	2	1	0	0	0	1	0	0	0	0	0	0	0	0	0	0	0	0	0	1	0	0	0	1	1	0	0	0	0	0	0
nucleoside triphosphate pyrophosphatase [EC:3.6.1.-]	K06287	1	1	0	1	1	1	0	0	1	1	1	0	1	1	1	1	1	1	1	1	1	1	1	0	1	0	0	0	0	0	0	0	0	0	0	0	0	0	1	0	1	0	0	0	0	0	0	0
spore germination protein	K06306	0	0	0	0	0	0	1	0	0	0	0	0	0	0	0	0	0	0	0	0	0	0	0	0	0	0	0	0	0	0	0	0	0	0	0	0	0	0	0	0	0	0	0	0	0	0	0	0
spore coat protein A, manganese oxidase [EC:1.16.3.3]	K06324	0	0	0	0	0	0	0	0	0	0	0	0	0	0	0	0	0	0	0	0	0	0	0	0	0	0	0	0	0	0	0	0	0	0	0	0	0	0	0	0	0	1	0	0	0	0	0	0
stage II sporulation protein D	K06381	0	0	1	1	1	1	0	0	1	1	1	1	1	1	1	1	1	1	1	1	1	1	1	1	0	0	0	0	0	0	0	0	0	0	0	0	0	0	1	1	2	2	0	0	0	0	0	0
stage II sporulation protein M	K06384	0	0	0	0	0	0	0	0	0	0	0	0	0	0	0	0	0	0	0	0	0	0	0	0	0	1	1	1	1	1	1	1	1	0	1	1	0	1	0	0	0	0	1	1	1	1	1	1
site-specific DNA recombinase	K06400	0	0	0	0	1	0	0	0	0	0	0	0	0	0	0	0	0	0	0	0	0	0	0	0	0	0	0	0	0	0	0	0	0	0	0	0	0	0	0	0	0	0	0	0	0	0	0	0
stage IV sporulation protein FB [EC:3.4.24.-]	K06402	1	1	1	1	1	1	0	2	1	1	1	1	1	1	1	1	1	1	1	0	1	0	0	1	1	1	0	0	1	1	1	1	1	1	1	1	2	1	1	1	0	1	1	1	1	1	1	1
stage V sporulation protein R	K06415	0	0	0	0	0	0	1	0	0	0	0	0	0	0	0	0	0	0	0	0	0	0	0	1	0	0	0	0	0	0	0	0	0	0	0	0	1	0	0	0	0	0	0	0	0	0	0	0
lycopene beta-cyclase [EC:5.5.1.19]	K06443	0	1	1	0	0	0	0	0	1	1	1	1	1	1	1	1	1	1	1	1	0	0	1	0	0	0	0	0	0	0	0	0	0	0	0	0	0	0	1	0	1	1	0	0	0	0	0	0
myo-inositol catabolism protein IolS [EC:1.1.1.-]	K06607	0	0	0	1	1	0	0	0	0	0	0	0	0	0	0	0	0	0	0	0	0	0	0	0	0	0	0	0	0	0	0	0	0	0	0	0	0	0	0	0	0	0	0	0	0	0	0	0
tungstate transport system ATP-binding protein [EC:7.3.2.6]	K06857	0	0	1	0	0	0	0	0	0	1	1	1	1	1	1	1	1	1	1	0	1	1	1	0	0	1	0	1	1	1	1	1	1	0	1	1	1	1	0	1	1	0	1	1	1	1	1	1
lipopolysaccharide export system ATP-binding protein [EC:7.5.2.5]	K06861	0	0	1	1	1	1	1	1	1	1	1	1	1	2	1	1	1	1	1	1	1	1	1	0	1	1	1	0	1	1	1	1	1	1	1	0	1	1	1	1	1	1	1	1	1	1	1	1
pyridinium-3,5-biscarboxylic acid mononucleotide sulfurtransferase [EC:4.4.1.37]	K06864	0	0	0	1	1	1	1	0	0	0	0	0	0	0	0	0	0	0	0	0	0	0	0	0	0	0	0	0	0	0	0	0	0	0	0	0	0	0	0	0	0	0	0	0	0	0	0	0
uncharacterized protein	K06867	1	0	0	0	0	0	1	0	0	0	0	0	0	0	0	0	0	0	0	0	1	0	0	1	0	0	1	0	1	2	0	0	0	1	2	0	1	0	0	0	0	0	0	0	1	0	3	0
uncharacterized protein	K06871	1	0	0	0	0	0	0	0	0	0	0	0	0	0	0	0	0	0	0	0	0	0	0	0	0	1	0	0	1	1	1	1	1	1	1	1	0	1	0	0	0	0	1	1	1	1	0	1
uncharacterized protein	K06872	1	0	0	0	0	0	0	0	1	1	1	1	1	1	1	1	0	1	1	1	0	1	1	0	0	0	0	0	0	0	0	0	0	0	0	0	0	0	0	0	0	0	0	0	0	0	0	0
(6-4)DNA photolyase [EC:4.1.99.13]	K06876	0	0	0	0	0	0	0	1	1	0	0	0	1	1	0	0	0	1	0	1	1	2	0	0	0	0	0	0	0	0	0	0	0	0	0	0	1	0	1	0	0	1	0	0	0	0	0	0
DEAD/DEAH box helicase domain-containing protein	K06877	0	0	0	0	0	0	0	0	0	0	0	0	0	0	0	0	0	0	0	0	0	0	0	0	0	0	0	0	0	1	0	0	0	0	1	0	0	0	0	0	0	0	0	0	1	0	0	0
tRNA-binding protein	K06878	0	1	1	0	0	0	0	0	0	0	0	0	0	0	0	0	0	0	0	0	1	0	0	0	1	0	0	0	0	0	0	0	0	0	0	0	0	0	1	0	2	1	0	0	0	0	0	0
erythromycin esterase [EC:3.1.1.-]	K06880	0	0	0	1	1	1	0	1	0	0	0	0	0	0	0	0	0	0	0	0	0	0	0	0	0	0	0	0	0	0	0	0	0	0	0	0	1	0	0	0	1	0	0	0	0	0	0	0
bifunctional oligoribonuclease and PAP phosphatase NrnA [EC:3.1.3.7 3.1.13.3]	K06881	0	1	1	1	1	0	0	1	1	1	1	1	1	1	1	1	1	1	1	1	1	0	1	0	1	1	0	1	1	1	1	1	1	1	1	1	1	1	0	0	1	0	1	1	1	1	1	1
uncharacterized protein	K06882	0	0	0	0	0	0	0	0	0	0	0	0	0	0	0	0	1	0	0	0	1	0	0	0	0	0	0	0	0	0	0	0	0	0	0	0	0	0	0	0	0	0	0	0	0	0	0	0
uncharacterized protein	K06885	1	1	1	1	1	1	1	1	1	1	1	1	1	1	0	1	1	1	1	1	0	1	1	0	0	1	0	1	1	1	1	1	1	1	1	1	1	0	1	0	1	0	1	1	1	1	1	1
uncharacterized protein	K06888	1	1	1	1	1	1	1	1	1	1	1	0	1	1	1	1	1	1	1	1	0	1	1	0	2	1	0	1	2	1	1	1	1	2	1	2	1	1	1	0	1	1	1	1	1	1	1	1
uncharacterized protein	K06889	1	0	1	2	3	3	2	3	3	3	2	0	3	3	3	3	2	3	1	3	4	2	2	0	2	3	2	1	4	3	3	4	2	4	3	5	1	4	3	0	3	2	2	2	3	4	2	2
uncharacterized protein	K06893	2	0	1	0	0	0	0	0	0	0	1	0	2	2	2	2	0	3	1	2	0	0	1	0	2	0	0	0	0	0	0	0	0	0	0	0	1	0	0	0	0	0	0	0	0	0	0	0
alpha-2-macroglobulin	K06894	0	0	0	0	0	0	0	0	0	0	0	0	0	0	0	0	0	0	0	0	0	0	0	0	0	0	0	0	0	0	0	0	0	0	0	0	1	0	0	0	0	0	0	0	0	0	0	0
7,8-dihydropterin-6-yl-methyl-4-(beta-D-ribofuranosyl)aminobenzene 5'-phosphate synthase [EC:2.5.1.105]	K06897	0	0	0	0	0	0	1	0	0	0	0	0	0	0	0	0	0	0	0	0	0	0	0	1	0	0	0	0	0	0	0	0	0	0	0	0	0	0	0	0	0	0	0	0	0	0	0	0
pyridinium-3,5-biscarboxylic acid mononucleotide synthase [EC:2.5.1.143]	K06898	0	0	0	1	1	1	1	0	0	0	0	0	0	0	0	0	0	0	0	0	0	0	0	0	0	0	0	0	0	0	0	0	0	0	0	0	1	0	0	1	0	0	0	0	0	0	0	0
adenine/guanine/hypoxanthine permease	K06901	0	0	0	0	0	0	0	0	0	0	0	0	0	0	0	0	0	0	0	0	0	0	0	1	0	1	2	2	1	1	1	1	2	1	1	1	0	0	0	1	0	0	1	1	1	1	1	1
MFS transporter, UMF1 family	K06902	0	1	1	1	0	0	1	1	1	2	1	1	1	1	1	1	0	1	1	1	1	0	1	0	1	1	0	0	1	1	1	1	1	1	1	1	1	1	0	1	1	1	1	1	1	1	1	1
uncharacterized protein	K06904	0	0	0	0	0	0	0	0	0	0	0	0	0	0	0	0	0	0	0	0	0	0	0	0	1	0	1	0	0	0	0	0	0	0	1	0	0	0	0	0	0	1	0	0	0	0	0	0
uncharacterized protein	K06907	0	0	0	0	0	0	0	0	0	0	0	0	0	0	0	0	0	0	0	0	0	0	0	0	0	0	0	0	0	0	0	0	0	0	0	0	1	0	0	0	0	0	0	0	0	0	0	0
quercetin 2,3-dioxygenase [EC:1.13.11.24]	K06911	0	1	1	0	0	0	0	0	0	0	0	0	0	0	0	0	0	0	0	0	0	0	0	0	0	0	0	0	0	0	0	0	0	0	0	0	0	0	0	0	0	0	0	0	0	0	0	0
uncharacterized protein	K06913	0	0	0	0	0	0	0	0	0	0	0	0	0	0	0	0	0	0	0	0	0	0	0	0	0	0	0	0	0	0	0	0	0	0	0	0	0	0	0	1	0	0	0	0	0	0	0	0
DNA double-strand break repair helicase HerA and related ATPase	K06915	0	0	0	0	1	1	0	0	0	0	0	0	0	0	0	0	0	0	0	0	0	0	0	0	0	0	0	0	0	0	0	0	0	0	0	0	0	0	0	0	0	0	0	0	0	0	0	0
7-cyano-7-deazaguanine synthase [EC:6.3.4.20]	K06920	1	0	0	0	0	0	0	0	0	0	0	0	0	0	0	0	0	0	0	0	0	0	0	0	0	1	1	1	1	1	1	1	1	1	1	1	0	1	0	0	0	0	1	1	1	1	1	0
uncharacterized protein	K06921	0	0	0	0	0	0	0	1	0	0	0	0	0	0	0	0	0	0	0	0	1	0	0	0	0	0	0	0	0	1	0	0	0	0	1	1	0	0	0	1	0	0	0	0	0	0	0	0
uncharacterized protein	K06922	0	0	0	0	0	0	0	0	0	0	0	0	0	0	0	0	0	0	0	0	0	0	0	0	0	0	3	3	0	1	0	0	3	0	1	0	0	0	0	0	0	0	0	1	0	0	1	1
uncharacterized protein	K06924	0	0	0	0	0	0	1	0	0	0	0	0	0	0	0	0	0	0	0	0	0	0	0	0	0	0	0	0	0	0	0	0	0	0	0	0	1	0	0	0	0	0	0	0	0	0	0	0
tRNA threonylcarbamoyladenosine biosynthesis protein TsaE	K06925	1	0	1	1	1	1	0	1	1	1	1	1	1	1	1	1	1	1	1	1	1	1	1	1	1	1	1	1	1	1	1	1	1	1	1	1	1	1	1	1	1	1	1	1	1	1	1	1
uncharacterized protein	K06926	0	0	0	0	0	0	0	0	0	0	0	0	0	0	0	0	0	0	0	0	0	0	0	0	0	1	0	0	0	1	1	1	0	0	2	0	0	0	0	0	0	0	0	0	0	0	0	0
diphthine-ammonia ligase [EC:6.3.1.14]	K06927	0	0	0	1	1	1	0	1	0	0	0	0	0	0	0	0	0	0	0	0	0	0	0	0	0	0	0	0	1	0	0	0	0	1	0	1	0	1	0	0	0	0	0	0	0	1	0	0
nucleoside-triphosphatase [EC:3.6.1.15]	K06928	0	0	0	0	0	0	1	0	0	0	0	0	0	0	0	0	0	0	0	0	0	0	0	0	0	0	0	0	0	0	0	0	0	0	0	0	1	0	0	1	0	0	0	0	0	0	0	0
uncharacterized protein	K06929	0	0	0	1	1	1	2	0	0	0	0	0	0	0	0	0	0	0	0	0	0	0	0	0	0	0	0	0	0	0	0	0	0	0	0	0	1	0	1	1	0	0	0	0	0	0	0	0
uncharacterized protein	K06933	0	1	1	0	0	0	0	0	0	0	0	0	0	0	0	0	0	0	0	0	0	0	0	0	0	0	0	0	0	0	0	0	0	0	0	0	0	0	0	0	0	0	0	0	0	0	0	0
uncharacterized protein	K06934	0	0	0	0	0	0	1	0	0	0	0	0	0	0	0	0	0	0	0	0	0	0	0	0	0	0	0	0	0	0	0	0	0	0	0	0	1	0	0	1	0	0	0	0	0	0	0	0
uncharacterized protein	K06940	0	0	0	0	0	0	0	0	0	0	0	0	0	0	0	0	0	0	0	0	0	0	0	0	0	0	0	0	0	0	0	0	0	0	0	0	0	0	0	0	1	0	0	0	0	0	0	0
23S rRNA (adenine2503-C2)-methyltransferase [EC:2.1.1.192]	K06941	0	1	1	1	1	1	0	1	1	1	1	1	1	1	1	1	1	1	1	1	1	1	1	1	0	1	1	0	1	1	1	1	1	0	1	1	0	1	2	1	1	1	1	1	1	1	1	1
ribosome-binding ATPase	K06942	0	0	1	1	1	1	1	1	0	0	1	1	1	1	1	1	0	1	1	1	1	1	1	0	0	0	0	0	0	0	0	0	0	0	0	0	1	0	0	1	1	0	0	0	0	0	0	0
ribosome biogenesis GTPase / thiamine phosphate phosphatase [EC:3.6.1.- 3.1.3.100]	K06949	1	2	2	1	1	1	2	0	2	2	2	1	2	2	2	2	1	2	2	2	2	2	2	0	0	1	0	0	2	1	1	1	1	2	1	2	0	1	2	0	1	2	1	1	1	1	1	1
uncharacterized protein	K06951	1	1	0	1	1	1	0	1	0	0	0	0	0	0	0	0	1	0	0	0	1	0	0	0	0	1	1	1	1	1	1	1	1	1	1	1	1	1	1	0	1	1	1	1	1	1	1	1
uncharacterized protein	K06954	0	0	0	0	0	0	0	1	0	0	0	0	0	0	0	0	0	0	0	0	0	0	0	0	0	1	0	0	0	0	0	0	0	0	0	0	1	0	0	0	0	0	0	0	0	0	0	0
RNase adapter protein RapZ	K06958	0	0	0	0	0	0	0	0	0	0	0	0	0	0	0	0	0	0	0	0	0	0	0	0	0	0	0	1	0	0	0	0	0	0	0	0	0	0	0	0	0	0	0	1	0	0	0	0
23S rRNA (cytosine1962-C5)-methyltransferase [EC:2.1.1.191]	K06969	0	0	0	1	1	1	0	0	0	0	0	0	0	0	0	0	0	0	0	0	0	0	0	0	0	0	0	0	0	0	0	0	0	0	0	0	0	0	0	1	0	0	0	0	0	0	0	0
uncharacterized protein	K06971	0	0	0	0	0	0	0	1	0	0	0	0	0	0	0	0	0	0	0	0	0	0	0	0	0	0	0	0	0	0	0	0	0	0	0	0	0	0	0	0	0	0	0	0	0	0	0	0
uncharacterized protein	K06973	0	0	0	0	0	0	0	0	1	0	1	0	1	1	2	2	0	1	1	0	0	1	3	0	0	0	0	0	0	0	0	0	0	0	0	0	0	0	0	0	2	0	0	0	0	0	0	0
archaemetzincin [EC:3.4.-.-]	K06974	0	1	1	0	0	0	0	0	1	1	1	1	1	1	1	1	1	1	1	1	1	2	1	0	0	0	0	0	0	0	0	0	0	0	0	0	0	0	1	0	1	0	0	0	0	0	0	0
uncharacterized protein	K06975	0	0	0	0	0	0	0	1	0	1	1	1	1	1	1	1	0	1	1	1	0	1	1	0	1	0	0	0	0	0	0	0	0	0	0	0	0	0	0	0	0	0	0	0	0	0	0	0
uncharacterized protein	K06976	0	0	0	1	1	1	0	0	0	0	0	0	0	0	0	0	0	0	0	0	0	0	0	0	0	0	0	0	0	0	0	0	0	0	0	0	0	0	0	0	0	0	0	0	0	0	0	0
uncharacterized protein	K06978	10	1	2	3	4	4	4	1	2	2	2	2	2	2	2	2	0	2	2	2	2	1	2	0	0	6	4	5	6	5	6	6	6	6	5	6	2	7	1	0	2	1	7	7	4	4	7	7
tRNA-modifying protein YgfZ	K06980	0	0	1	1	1	1	0	1	1	1	1	1	1	1	1	1	1	1	1	1	1	1	1	0	1	0	1	1	0	0	0	0	1	0	0	0	1	0	1	1	1	1	0	1	0	0	0	0
isopentenyl phosphate kinase [EC:2.7.4.26]	K06981	0	0	0	0	0	0	0	1	0	0	0	0	0	0	0	0	0	0	0	0	0	0	0	0	0	0	0	0	0	0	0	0	0	0	0	0	0	0	0	0	0	0	0	0	0	0	0	0
uncharacterized protein	K06987	0	1	1	0	0	0	0	2	1	1	1	1	1	1	1	1	0	1	1	1	1	1	1	0	2	0	1	1	0	1	0	0	1	0	1	0	0	1	1	0	2	1	0	0	0	0	0	0
8-hydroxy-5-deazaflavin:NADPH oxidoreductase [EC:1.5.1.40]	K06988	0	0	0	1	1	1	0	0	1	1	1	0	1	1	1	1	0	1	1	0	0	1	0	0	0	0	0	0	0	0	0	0	0	0	0	0	1	0	0	0	0	0	0	0	0	0	0	0
MEMO1 family protein	K06990	0	1	0	0	0	0	0	0	0	0	0	0	0	0	0	0	1	0	0	0	1	0	0	0	0	0	0	0	0	0	0	0	0	0	0	0	0	0	1	1	0	1	0	0	0	0	0	0
uncharacterized protein	K06996	0	4	4	0	1	1	1	1	4	3	2	3	3	3	5	3	0	5	3	3	2	3	3	0	0	1	0	1	1	1	1	1	1	1	1	1	2	1	1	1	4	1	1	1	1	1	2	1
PLP dependent protein	K06997	1	1	1	1	1	1	1	1	1	1	1	1	1	1	1	1	1	1	1	1	1	1	1	0	1	1	0	1	1	1	1	1	1	1	1	1	1	1	1	1	1	1	1	1	1	1	2	1
trans-2,3-dihydro-3-hydroxyanthranilate isomerase [EC:5.3.3.17]	K06998	1	0	0	1	1	1	2	1	1	1	1	1	1	1	1	1	1	1	1	1	1	1	1	0	0	1	0	1	0	1	1	0	1	0	1	0	1	1	1	0	1	1	1	1	1	1	1	1
phospholipase/carboxylesterase	K06999	0	0	0	1	1	0	0	0	1	1	1	1	0	1	1	1	1	1	1	1	0	0	1	0	0	0	0	0	0	0	0	0	0	0	0	0	0	0	0	0	2	0	0	0	0	0	0	0
NTE family protein	K07001	1	1	1	2	2	2	0	1	2	2	2	1	2	2	2	2	1	2	2	2	1	2	2	0	1	2	1	0	1	2	2	1	1	1	2	1	3	1	0	3	2	0	1	1	1	1	1	2
uncharacterized protein	K07003	0	1	1	0	0	0	0	0	0	0	0	0	0	0	0	0	0	0	0	0	2	0	0	1	0	0	0	0	0	0	0	0	0	0	0	0	0	0	0	0	1	0	0	0	0	0	0	0
uncharacterized protein	K07004	0	0	0	0	0	0	0	1	0	0	0	0	0	0	0	0	0	0	0	0	0	0	0	0	0	0	0	0	0	0	0	0	0	0	0	0	0	0	0	0	0	0	0	0	0	0	0	0
uncharacterized protein	K07005	1	1	1	1	1	0	0	0	0	0	0	0	0	0	0	0	1	0	0	0	1	0	0	0	0	0	0	0	0	0	0	0	0	0	0	0	1	0	0	0	0	1	0	0	0	0	0	0
putative glutamine amidotransferase	K07010	1	0	0	0	0	0	0	2	1	1	1	1	1	1	1	1	1	1	1	1	1	1	1	0	1	0	0	0	0	0	0	0	0	0	0	0	0	0	1	1	1	1	0	0	0	0	0	0
CRISPR-associated endonuclease/helicase Cas3 [EC:3.1.-.- 5.6.2.4]	K07012	0	0	0	0	0	0	0	0	0	0	0	0	0	0	0	0	0	0	0	0	0	0	0	0	0	0	0	0	0	0	0	0	0	1	0	1	0	1	0	0	0	0	1	0	0	0	0	0
uncharacterized protein	K07013	0	0	0	0	0	0	0	0	0	0	0	0	0	0	0	0	0	0	0	0	0	0	0	0	0	0	0	0	0	0	0	0	0	0	0	0	1	0	0	0	0	0	0	0	0	0	0	0
putative phosphatase [EC:3.1.3.-]	K07015	1	0	0	0	0	0	0	0	0	0	0	0	0	0	0	0	0	0	0	0	0	0	0	0	0	0	0	0	0	0	0	0	0	0	0	0	0	0	0	0	0	0	0	0	0	0	0	0
uncharacterized protein	K07017	0	1	1	0	0	0	0	0	0	0	0	0	0	0	0	0	0	0	0	0	0	1	0	0	0	0	0	0	0	0	0	0	0	0	0	0	0	0	0	0	1	2	0	0	0	0	0	0
uncharacterized protein	K07019	0	0	0	1	1	1	1	1	0	0	0	0	0	0	0	0	0	0	0	0	0	0	0	0	0	0	0	0	0	1	0	1	1	0	1	0	1	1	0	0	0	0	1	1	1	1	1	1
uncharacterized protein	K07020	1	1	1	0	0	0	0	0	1	0	0	0	0	1	1	0	1	1	0	1	1	1	0	0	1	1	0	0	1	1	1	1	1	1	1	1	1	1	1	0	1	0	1	1	1	1	1	1
putative hydrolase of the HAD superfamily	K07025	0	0	0	0	0	0	1	0	0	0	0	0	0	0	0	0	0	0	0	0	0	0	0	0	0	0	0	0	0	0	0	0	0	0	0	0	0	0	0	0	0	0	0	0	0	0	0	0
glycosyltransferase 2 family protein	K07027	2	2	1	4	3	3	1	3	2	3	2	2	3	3	3	3	1	3	2	2	1	2	2	1	1	1	0	0	2	1	1	1	1	2	1	2	1	1	1	0	1	0	1	1	1	1	1	1
uncharacterized protein	K07028	0	0	0	1	1	1	1	1	0	0	0	0	0	0	0	0	0	0	0	0	0	0	0	0	0	0	0	0	0	0	0	0	0	0	0	0	1	0	0	1	0	0	0	0	0	0	0	0
diacylglycerol kinase (ATP) [EC:2.7.1.107]	K07029	0	2	2	2	2	2	3	2	3	1	2	2	3	2	1	1	2	3	1	3	2	2	4	1	1	1	1	0	1	1	1	1	1	1	1	1	3	1	2	2	1	1	1	1	1	1	1	1
fatty acid kinase [EC:2.7.2.18]	K07030	0	0	0	1	1	1	0	0	0	0	0	0	0	0	0	0	0	0	0	0	0	0	0	0	0	0	0	0	0	0	0	0	0	0	0	0	0	0	0	0	0	0	0	0	0	0	0	0
uncharacterized protein	K07032	0	0	0	0	0	0	0	0	0	0	0	0	0	0	0	0	0	0	0	0	0	0	0	0	0	1	0	0	0	1	1	1	1	0	1	0	0	0	0	0	0	0	0	1	1	0	1	1
uncharacterized protein	K07034	0	0	0	1	1	1	0	0	0	0	0	0	0	0	0	0	0	0	0	0	0	0	0	0	0	0	0	0	0	0	0	0	0	0	0	0	0	0	0	0	0	0	0	0	0	0	0	0
cyclic-di-AMP phosphodiesterase PgpH [EC:3.1.4.-]	K07037	0	0	1	1	1	1	0	1	1	1	1	1	1	1	1	1	1	1	1	1	1	1	1	1	1	1	0	0	1	1	1	1	1	1	1	1	1	1	1	0	1	0	1	1	1	1	1	1
inner membrane protein	K07038	1	0	0	0	0	0	0	0	0	0	0	0	0	0	0	0	0	0	0	0	0	0	0	0	0	0	0	0	0	0	0	0	0	0	0	0	1	0	0	0	0	0	0	0	0	0	0	0
uncharacterized protein	K07039	0	0	0	0	0	0	0	0	0	0	0	0	0	0	0	0	0	0	0	0	0	0	0	0	0	0	0	0	0	0	0	0	0	0	0	0	0	0	0	0	0	0	0	0	1	0	0	0
DUF177 domain-containing protein	K07040	0	0	1	1	1	1	0	1	1	1	1	1	1	1	1	1	1	1	1	1	1	1	1	0	1	1	1	1	1	1	1	0	1	1	1	1	1	1	0	1	1	0	1	1	1	1	1	1
probable rRNA maturation factor	K07042	0	0	1	1	1	1	0	1	0	1	1	1	1	1	0	1	1	1	1	1	1	1	1	1	0	1	0	0	1	1	1	1	1	1	1	1	1	1	1	1	1	1	1	1	1	1	1	1
uncharacterized protein	K07044	0	0	0	0	0	0	0	0	0	0	0	0	0	0	0	0	0	0	0	0	0	0	0	1	0	0	0	0	0	0	0	0	0	0	0	0	0	0	0	0	0	0	0	0	0	0	0	0
uncharacterized protein	K07045	0	0	0	0	0	0	0	0	1	0	0	0	1	1	1	1	0	1	0	0	0	1	0	0	0	1	1	0	1	1	1	1	1	1	1	1	0	1	0	0	0	0	1	1	1	1	1	1
phosphotriesterase-related protein	K07048	1	0	0	0	0	0	0	0	0	0	0	0	0	0	0	0	0	0	0	0	0	0	0	0	0	0	0	0	0	0	0	0	0	0	0	0	0	0	0	0	0	0	0	0	0	0	0	0
CAAX protease family protein	K07052	2	1	3	1	1	1	2	3	2	2	2	1	2	1	2	2	2	2	2	2	2	1	1	1	1	2	1	0	3	2	2	2	2	3	2	3	2	2	2	3	2	2	2	1	2	2	2	1
3',5'-nucleoside bisphosphate phosphatase [EC:3.1.3.97]	K07053	1	1	1	3	3	1	1	2	1	1	1	2	1	1	1	1	1	1	1	2	1	1	0	1	1	1	0	1	1	1	1	1	1	1	1	1	2	1	1	1	3	1	1	1	1	1	1	1
uncharacterized protein	K07054	0	0	0	0	0	0	0	0	1	1	0	0	1	1	1	0	0	1	0	0	1	1	0	0	0	0	0	0	0	0	0	0	0	0	0	0	0	0	1	0	1	1	0	0	0	0	0	0
16S rRNA (cytidine1402-2'-O)-methyltransferase [EC:2.1.1.198]	K07056	1	2	1	0	1	1	1	1	1	1	1	1	1	1	1	1	1	1	1	1	1	1	1	1	0	1	0	1	1	1	1	1	1	1	1	1	1	1	1	1	1	0	1	1	1	1	1	1
membrane protein	K07058	0	1	1	1	1	1	1	1	1	2	1	1	1	1	0	2	1	2	2	2	1	1	2	1	2	0	0	0	0	0	0	0	0	0	0	1	1	0	0	1	1	0	0	0	0	0	0	0
uncharacterized protein	K07059	2	2	3	2	2	2	1	2	2	2	2	2	1	1	2	2	3	1	1	1	2	2	1	1	3	2	1	0	2	2	2	2	2	1	2	0	3	2	3	2	3	2	2	2	2	2	2	2
CRISPR-associated protein Cmr1	K07061	0	0	0	0	0	0	0	0	0	0	0	0	0	0	0	0	0	0	0	0	0	0	0	0	0	0	0	0	0	0	0	0	0	0	0	0	0	1	0	0	0	0	0	0	0	0	0	0
toxin FitB [EC:3.1.-.-]	K07062	0	0	0	0	0	0	0	0	0	0	0	0	0	0	0	0	0	0	0	0	0	0	0	0	0	2	0	1	1	2	2	2	4	1	2	1	0	1	0	1	0	0	4	3	5	3	4	0
uncharacterized protein	K07063	0	0	0	1	0	0	0	3	1	2	1	0	0	0	1	1	0	0	0	1	0	1	1	0	0	0	1	2	1	1	0	0	2	1	1	0	0	1	0	0	0	0	1	1	3	0	2	0
uncharacterized protein	K07064	0	0	0	1	1	1	2	1	2	1	1	1	2	2	0	2	2	2	1	3	1	1	1	1	0	1	3	3	3	2	1	5	6	4	2	2	1	4	0	2	0	0	5	4	3	3	2	1
uncharacterized protein	K07065	0	0	0	0	0	0	0	1	0	0	0	0	0	0	0	0	0	0	0	0	0	0	0	0	0	2	1	1	3	6	1	3	1	2	6	2	0	5	0	1	0	0	3	4	4	2	3	1
uncharacterized protein	K07066	0	0	0	0	0	0	0	0	0	0	0	0	0	0	0	0	0	0	0	0	0	0	0	0	0	0	0	0	0	1	0	1	0	0	1	0	0	0	0	0	0	0	1	0	0	1	1	0
uncharacterized protein	K07068	0	0	0	0	0	0	0	0	0	0	0	0	0	0	0	0	1	0	0	0	0	0	0	0	0	0	0	0	0	0	0	0	0	0	0	0	0	0	0	0	0	0	0	0	0	0	0	0
uncharacterized protein	K07069	0	0	0	0	0	0	1	0	0	0	0	0	0	0	0	0	0	0	0	0	0	0	0	0	0	0	0	0	0	0	0	0	0	0	0	0	1	0	1	0	0	0	0	0	0	0	0	0
uncharacterized protein	K07071	0	1	1	0	0	0	0	1	1	1	1	1	1	1	1	1	1	1	1	1	0	1	1	0	2	0	0	0	0	0	0	0	0	0	0	0	1	0	1	0	1	0	0	0	0	0	0	0
uncharacterized protein	K07075	0	0	0	3	4	3	0	0	0	0	0	0	0	0	0	0	0	0	0	0	0	0	0	0	0	0	0	0	0	0	0	0	0	0	0	0	0	1	0	0	0	0	0	0	0	0	0	0
uncharacterized protein	K07076	0	0	0	0	0	0	0	2	0	0	0	0	0	0	0	0	0	0	0	0	0	0	0	0	0	0	0	1	0	0	0	1	1	0	0	0	0	1	0	0	0	0	1	0	1	1	1	0
uncharacterized protein	K07077	0	0	0	0	0	0	0	0	1	1	1	0	1	1	1	1	0	1	1	1	0	0	1	0	0	0	0	0	0	0	0	0	0	0	0	0	0	0	0	0	0	0	0	0	0	0	0	0
uncharacterized protein	K07079	0	1	1	0	0	0	0	0	1	1	1	0	1	1	1	1	1	1	1	1	1	1	1	0	0	0	0	0	0	0	0	0	0	0	0	0	1	0	0	0	0	1	0	0	0	0	0	0
uncharacterized protein	K07080	0	0	0	0	0	0	0	1	1	0	0	0	0	1	1	1	0	1	0	0	0	0	0	1	0	1	1	1	1	1	1	0	2	1	1	0	0	1	0	0	0	0	1	1	1	1	0	1
UPF0755 protein	K07082	1	1	1	1	1	1	1	1	1	1	1	0	1	1	1	1	0	1	1	1	0	1	1	0	1	1	0	0	1	1	1	1	1	1	1	1	1	1	0	0	0	0	1	1	1	1	1	1
uncharacterized protein	K07089	0	1	3	3	2	2	0	0	0	0	0	0	0	0	0	0	0	0	0	0	0	0	0	0	0	0	0	0	0	0	0	0	0	0	0	0	1	0	1	0	1	0	0	0	0	0	0	0
uncharacterized protein	K07090	1	1	1	2	2	2	2	1	1	1	1	1	1	1	1	1	2	1	1	1	1	1	1	1	0	0	0	0	0	0	0	0	0	0	0	0	2	0	1	2	0	1	0	0	0	0	0	0
lipopolysaccharide export system permease protein	K07091	1	1	1	1	1	1	1	1	1	1	1	1	1	1	1	1	1	1	1	1	1	1	1	1	0	1	0	0	1	1	1	1	1	1	1	1	1	1	1	1	0	1	1	1	1	1	1	1
uncharacterized protein	K07092	0	0	0	0	0	0	0	0	0	0	0	0	0	0	0	0	1	0	0	0	0	0	0	0	0	0	0	0	0	0	0	0	0	0	0	0	0	0	2	0	1	0	0	0	0	0	0	0
uncharacterized protein	K07093	0	0	0	0	0	0	0	1	0	0	0	0	0	0	0	0	0	0	0	0	0	0	0	0	0	1	1	1	1	1	1	1	1	1	1	1	0	1	0	0	0	1	1	1	1	1	1	1
uncharacterized protein	K07095	0	0	1	0	0	0	1	1	1	1	1	1	1	1	1	1	1	1	1	1	1	1	1	1	1	0	0	0	0	0	0	0	0	0	0	0	1	0	0	1	1	1	0	0	0	0	0	0
uncharacterized protein	K07096	0	0	0	0	0	0	0	0	0	0	0	0	0	0	0	0	0	0	0	0	0	0	0	0	0	1	1	1	1	1	1	1	1	1	1	1	0	1	0	0	0	0	1	1	1	1	1	1
uncharacterized protein	K07097	0	0	0	0	0	0	0	1	0	0	0	0	0	0	0	0	0	0	0	0	0	0	0	0	0	0	0	0	0	0	0	0	0	0	0	0	0	0	0	0	0	0	0	0	0	0	0	0
uncharacterized protein	K07098	0	0	0	0	0	0	0	0	0	0	0	0	0	0	0	0	0	0	0	0	0	0	0	0	1	1	0	1	1	1	1	1	1	1	1	1	0	1	0	3	0	0	1	1	1	1	0	1
putative phosphoribosyl transferase	K07100	0	0	0	1	1	1	0	1	0	0	0	0	0	0	0	0	0	0	0	0	0	0	0	0	0	0	0	0	0	0	0	0	0	0	0	0	0	0	0	1	0	0	0	0	0	0	0	0
uncharacterized protein	K07101	0	0	0	0	0	0	1	0	0	0	0	0	0	0	0	0	0	0	0	0	0	0	0	0	0	0	0	0	0	0	0	0	0	0	0	0	1	0	0	1	0	0	0	0	0	0	0	0
N-acetylmuramate 1-kinase [EC:2.7.1.221]	K07102	1	1	1	1	1	1	0	0	1	1	1	1	1	1	1	1	1	1	1	1	1	1	1	1	1	1	1	0	1	1	1	1	1	1	1	1	0	1	1	0	1	0	1	0	1	1	1	1
catechol 2,3-dioxygenase [EC:1.13.11.2]	K07104	1	1	1	1	1	1	0	0	0	0	0	0	0	0	0	0	0	0	0	0	0	0	0	0	0	0	0	0	0	0	0	0	0	0	0	0	1	0	0	0	0	0	0	0	0	0	0	0
N-acetylmuramic acid 6-phosphate etherase [EC:4.2.1.126]	K07106	0	1	1	1	1	0	1	1	1	1	1	1	1	1	1	1	1	1	1	1	0	0	1	0	0	1	1	1	1	1	1	1	1	0	1	1	1	1	1	1	1	0	1	1	1	1	1	1
acyl-CoA thioester hydrolase [EC:3.1.2.-]	K07107	3	3	3	3	3	3	0	2	1	1	1	1	1	1	1	1	1	1	1	1	3	1	2	0	1	2	1	2	2	2	2	1	3	2	2	1	2	2	1	1	2	1	2	2	2	2	2	2
UPF0716 protein FxsA	K07113	1	1	1	1	1	1	1	1	1	1	1	1	1	1	1	1	1	1	1	1	1	1	1	0	1	1	1	1	1	1	1	1	1	1	1	0	1	1	0	0	1	1	1	1	1	1	1	1
Ca-activated chloride channel homolog	K07114	3	0	1	0	0	0	2	0	2	3	2	2	3	2	3	3	2	3	2	3	0	3	3	0	0	5	2	0	5	5	5	5	5	5	4	5	4	5	2	2	1	0	5	5	5	3	5	5
acyl-homoserine-lactone acylase [EC:3.5.1.97]	K07116	0	0	1	2	2	2	2	1	1	1	0	0	0	0	1	0	1	0	0	0	0	1	0	0	0	0	0	0	0	0	0	0	0	0	0	0	0	0	1	0	1	0	0	0	0	0	0	0
uncharacterized protein	K07118	0	0	0	0	0	0	0	0	0	0	0	0	0	0	0	0	0	0	0	0	0	0	0	0	0	0	0	0	0	0	0	0	0	0	0	0	0	0	0	0	0	1	0	0	0	0	0	0
uncharacterized protein	K07124	1	1	1	0	0	0	0	1	1	1	1	1	1	1	1	1	1	1	1	1	1	1	1	0	0	0	0	0	0	0	0	0	0	0	0	0	1	0	1	0	0	1	0	0	0	0	0	0
uncharacterized protein	K07126	2	0	0	0	0	0	0	0	0	0	0	0	0	0	0	0	0	0	0	0	0	0	0	0	1	0	0	0	2	0	0	1	0	2	0	1	0	2	0	0	0	0	0	0	0	1	0	0
arylformamidase [EC:3.5.1.9]	K07130	0	0	1	0	0	0	0	1	1	1	1	0	1	1	1	1	1	1	1	1	1	0	0	1	1	2	1	2	2	2	2	2	2	1	2	2	1	2	2	1	0	0	2	2	2	2	2	2
uncharacterized protein	K07131	0	0	0	0	0	0	1	0	0	0	0	0	0	0	0	0	0	0	0	0	0	0	0	0	0	0	0	0	0	0	0	0	0	0	0	0	1	0	0	1	0	0	0	0	0	0	0	0
uncharacterized protein	K07133	0	0	0	1	2	2	2	1	0	0	0	0	0	0	0	0	0	0	0	0	0	0	0	0	0	2	5	3	5	7	2	5	8	4	7	2	0	10	0	1	0	0	9	7	10	7	7	0
uncharacterized protein	K07140	0	0	1	0	0	0	0	0	0	1	1	1	1	1	1	1	1	1	1	1	1	1	1	1	1	0	0	0	0	0	0	0	0	0	0	0	0	0	1	0	1	1	0	0	0	0	0	0
molybdenum cofactor cytidylyltransferase [EC:2.7.7.76]	K07141	1	1	0	1	1	1	1	0	1	1	1	1	1	1	0	1	1	1	1	1	1	1	1	0	0	1	0	0	1	1	1	1	1	1	1	0	1	1	1	1	1	1	1	1	1	1	1	1
methionine sulfoxide reductase catalytic subunit [EC:1.8.-.-]	K07147	0	1	1	0	0	0	1	0	1	1	1	0	1	1	1	1	0	1	1	1	1	1	0	0	0	1	0	1	1	1	1	1	1	1	1	1	2	1	1	0	1	0	1	1	1	1	1	1
uncharacterized protein	K07148	1	0	0	0	0	0	0	0	0	0	0	0	0	0	0	0	0	0	0	0	0	0	0	0	0	0	0	1	1	1	0	1	1	1	2	0	0	0	0	0	0	0	1	1	1	1	1	1
protein SCO1	K07152	0	1	1	1	1	1	0	1	1	1	1	1	1	1	1	1	1	1	1	1	1	1	1	0	0	1	1	1	1	1	1	1	1	1	1	1	1	1	1	0	2	0	1	1	1	1	1	1
serine/threonine-protein kinase HipA [EC:2.7.11.1]	K07154	0	0	0	1	0	0	0	1	0	0	0	0	0	0	0	0	0	0	0	0	0	0	0	0	0	0	2	3	2	2	0	3	3	2	2	2	0	2	0	0	0	0	2	3	4	3	2	1
copper resistance protein C	K07156	0	0	1	0	0	0	0	0	0	0	0	0	0	0	0	1	0	0	0	0	0	0	0	0	1	1	0	1	1	1	1	1	1	1	1	1	0	1	0	0	0	0	1	1	1	1	1	1
5-oxoprolinase (ATP-hydrolysing) subunit A [EC:3.5.2.9]	K07160	0	0	0	0	0	0	0	0	0	0	0	0	0	0	0	0	0	0	0	0	0	0	0	0	0	1	0	1	1	1	1	1	1	1	1	1	0	1	0	0	0	0	1	1	1	1	1	1
uncharacterized protein	K07161	0	0	0	1	1	1	0	0	0	0	0	0	0	0	0	0	0	0	0	0	0	0	0	0	0	1	0	0	1	1	1	1	1	1	1	1	0	1	0	0	0	0	1	1	1	1	1	1
uncharacterized protein	K07164	1	1	1	0	1	1	0	2	1	1	1	1	1	1	1	1	1	1	1	1	1	1	1	0	0	1	1	1	1	1	1	1	1	1	1	1	1	1	1	0	1	1	1	1	1	1	1	1
CBS domain-containing membrane protein	K07168	0	0	0	0	0	0	0	0	0	0	0	0	0	0	0	0	0	0	0	0	0	0	0	0	0	1	0	0	1	1	1	1	1	1	1	1	0	1	0	0	0	0	1	1	1	1	1	1
mRNA interferase MazF [EC:3.1.-.-]	K07171	0	0	0	1	1	1	0	1	0	0	0	0	0	0	0	0	0	0	0	0	0	0	0	0	0	0	0	1	1	1	0	0	1	1	1	1	0	2	0	0	0	0	1	0	1	0	1	0
serine protein kinase	K07180	0	0	0	0	0	0	1	0	0	0	0	0	0	0	0	0	0	0	0	0	0	0	0	1	0	0	0	0	0	0	0	0	0	0	0	0	1	0	0	0	0	0	0	0	0	0	0	0
c-di-GMP phosphodiesterase [EC:3.1.4.52]	K07181	0	0	0	0	0	0	0	1	0	0	0	0	0	0	0	0	0	0	0	0	0	0	0	0	0	0	0	0	0	0	0	0	0	0	0	0	0	0	0	0	0	0	0	0	0	0	0	0
flotillin	K07192	0	0	0	0	0	0	0	0	0	0	0	0	0	0	0	0	0	0	0	0	0	0	0	0	0	1	0	0	1	1	1	0	1	1	1	1	0	1	0	0	0	0	1	1	1	1	1	1
copper chaperone	K07213	0	0	1	1	1	0	0	1	1	1	1	1	1	1	1	1	0	1	1	0	1	1	1	0	0	0	1	1	0	0	0	0	0	0	0	0	0	0	1	1	1	1	0	0	0	0	0	0
heme oxygenase (biliverdin-IX-beta and delta-forming) [EC:1.14.99.58]	K07215	0	0	0	0	0	0	0	0	1	1	0	0	0	1	1	1	0	0	1	0	0	0	1	0	0	0	0	0	0	0	0	0	0	0	0	0	0	0	0	0	0	0	0	0	0	0	0	0
nitrous oxidase accessory protein	K07218	0	1	1	1	1	1	0	1	0	0	0	0	0	0	0	0	0	0	0	0	0	0	0	0	1	0	0	0	0	0	0	0	0	0	0	0	0	0	0	0	0	0	0	0	0	0	0	0
uncharacterized protein	K07220	0	0	0	1	1	1	1	0	0	0	0	0	0	0	0	0	0	0	0	0	0	0	0	0	0	0	0	0	0	0	0	0	0	0	0	0	0	0	0	0	0	0	0	0	0	0	0	0
phosphate-selective porin OprO and OprP	K07221	1	1	2	0	1	1	1	3	4	4	4	3	4	3	4	4	4	4	4	5	2	2	2	2	1	1	1	1	1	1	1	1	1	1	1	1	2	1	1	1	2	3	1	0	1	1	1	1
putative flavoprotein involved in K+ transport	K07222	0	1	1	0	0	0	0	0	1	1	1	0	0	0	1	1	0	0	1	0	0	1	0	0	1	0	0	0	0	0	0	0	0	0	0	0	0	0	0	0	0	0	0	0	0	0	0	0
heme oxygenase (biliverdin-IX-beta and delta-forming) [EC:1.14.99.58]	K07226	0	0	0	0	0	0	0	0	1	1	1	1	1	1	1	1	1	1	1	1	1	0	1	0	0	0	0	0	0	0	0	0	0	0	0	0	0	0	1	0	1	1	0	0	0	0	0	0
TrkA domain protein	K07228	0	0	0	0	0	0	0	0	1	1	0	0	1	1	1	0	0	1	1	1	0	0	1	0	0	0	0	0	0	0	0	0	0	0	0	0	0	0	0	0	0	0	0	0	0	0	0	0
zinc transporter, ZIP family	K07238	1	0	0	1	1	1	1	3	1	1	1	1	1	1	1	1	1	1	1	1	1	0	1	0	1	1	1	1	1	1	1	1	1	1	1	1	2	1	0	1	1	0	1	1	1	1	1	1
chromate transporter	K07240	0	0	0	0	0	0	0	0	0	0	0	0	0	0	0	0	0	0	0	0	0	0	0	0	0	0	0	0	0	0	0	0	0	0	0	0	1	0	0	1	0	0	0	0	0	0	0	0
nickel/cobalt transporter (NiCoT) family protein	K07241	0	0	0	2	1	1	0	0	0	0	0	0	0	0	0	0	0	0	0	0	0	0	0	0	0	0	0	0	0	0	0	0	0	0	0	0	0	0	0	0	0	0	0	0	0	0	0	0
high-affinity iron transporter	K07243	0	0	0	2	2	2	0	0	0	0	0	0	0	0	0	0	0	0	0	0	0	0	0	0	0	0	0	0	0	0	0	0	0	0	0	0	0	0	0	1	0	0	0	0	0	0	0	0
copper resistance protein D	K07245	0	0	0	0	0	0	0	0	0	0	0	0	0	0	0	0	0	0	0	0	0	0	0	0	0	0	0	0	1	0	0	0	1	0	0	0	0	1	0	0	0	0	0	0	0	0	0	1
spore coat polysaccharide biosynthesis protein SpsF	K07257	2	0	0	0	0	0	0	0	0	0	0	0	0	0	0	0	0	0	0	0	0	0	0	0	0	0	0	0	0	0	0	0	0	0	0	0	0	0	0	0	0	0	0	0	0	0	0	0
serine-type D-Ala-D-Ala carboxypeptidase (penicillin-binding protein 5/6) [EC:3.4.16.4]	K07258	0	0	0	0	0	0	0	0	0	0	0	0	0	0	0	0	0	0	0	0	0	0	0	0	1	0	0	0	0	0	0	0	0	0	0	0	0	0	0	0	0	0	0	0	0	0	0	0
serine-type D-Ala-D-Ala carboxypeptidase/endopeptidase (penicillin-binding protein 4) [EC:3.4.16.4 3.4.21.-]	K07259	0	2	0	1	1	1	1	1	1	1	1	1	1	1	1	1	1	1	1	1	1	1	1	0	0	0	0	0	0	0	0	0	0	0	0	0	0	0	2	1	1	1	0	0	0	0	0	0
zinc protease [EC:3.4.24.-]	K07263	4	4	5	7	7	6	3	4	5	5	5	4	5	5	5	4	5	5	4	4	6	4	5	3	1	4	1	3	4	5	5	5	5	5	5	3	5	4	3	4	4	1	5	5	5	5	5	5
4-amino-4-deoxy-L-arabinose transferase [EC:2.4.2.43]	K07264	0	0	0	0	0	0	0	0	0	0	0	0	0	0	0	0	0	0	0	0	0	0	0	1	0	0	0	0	0	0	0	0	0	0	0	0	0	0	0	0	0	0	0	0	0	0	0	0
porin	K07267	0	0	0	1	1	1	0	0	2	2	2	0	1	2	1	2	0	2	2	0	0	0	2	0	0	0	0	0	0	0	0	0	0	0	0	0	0	0	0	0	0	0	0	0	0	0	0	0
outer membrane protein	K07275	0	0	0	0	1	0	0	0	0	0	0	0	0	0	0	0	0	0	0	0	0	0	0	0	0	0	0	0	0	0	0	0	0	0	0	0	0	0	0	0	0	0	0	0	0	0	0	0
outer membrane protein insertion porin family	K07277	0	0	0	1	1	1	1	1	1	1	1	1	2	1	0	1	1	1	1	1	0	1	1	0	1	1	0	0	1	1	1	1	1	1	1	0	1	1	0	2	1	0	1	1	1	1	1	1
translocation and assembly module TamA	K07278	0	2	2	1	1	1	1	1	1	2	2	1	1	2	1	3	2	1	2	2	3	2	2	0	0	0	0	0	0	0	0	1	0	0	0	0	2	0	1	0	1	0	0	0	0	1	0	1
gamma-polyglutamate biosynthesis protein CapA	K07282	0	0	0	0	0	0	0	0	0	0	0	0	0	0	0	0	0	0	0	0	0	0	0	0	0	1	0	0	0	0	1	0	0	0	0	0	0	0	0	0	0	0	0	0	0	0	1	1
putative salt-induced outer membrane protein	K07283	1	1	1	1	1	1	1	2	1	1	1	0	1	1	1	1	1	1	1	0	2	1	1	0	1	1	1	1	1	1	1	1	1	1	1	1	1	1	1	0	1	1	1	1	1	1	1	1
Ca2+:H+ antiporter	K07300	1	1	1	0	0	0	0	0	2	1	1	1	1	1	1	1	1	1	1	1	0	2	1	1	0	2	1	0	1	2	1	1	1	2	1	1	0	1	1	0	1	1	1	1	1	1	1	1
cation:H+ antiporter	K07301	2	1	2	2	2	2	3	2	3	3	3	3	3	3	3	4	3	4	4	3	3	3	3	0	1	1	0	1	1	1	1	1	1	1	1	1	3	0	2	0	3	2	1	1	1	1	1	1
isoquinoline 1-oxidoreductase subunit alpha [EC:1.3.99.16]	K07302	0	1	2	3	3	3	0	0	3	3	3	1	3	3	1	3	0	3	2	3	1	2	3	0	0	1	1	1	1	1	1	1	1	1	1	1	0	1	0	0	1	2	1	1	1	1	1	1
isoquinoline 1-oxidoreductase subunit beta [EC:1.3.99.16]	K07303	0	1	2	4	4	4	0	0	3	3	3	1	2	3	2	3	0	2	2	3	1	2	3	0	0	0	0	0	0	0	0	0	0	0	0	0	0	0	0	0	1	2	0	0	0	0	0	0
peptide-methionine (S)-S-oxide reductase [EC:1.8.4.11]	K07304	2	0	1	1	2	1	1	1	1	1	1	1	1	1	1	1	0	1	1	1	0	1	1	0	1	1	1	1	1	1	1	1	1	1	1	1	2	1	1	0	0	1	1	1	1	1	1	1
peptide-methionine (R)-S-oxide reductase [EC:1.8.4.12]	K07305	0	1	1	2	2	2	1	1	1	1	0	0	1	1	1	0	0	0	0	1	1	2	0	1	0	1	1	0	1	1	1	1	1	0	1	1	1	1	1	0	0	0	1	1	1	1	1	1
anaerobic dimethyl sulfoxide reductase subunit B	K07307	0	1	1	0	0	0	1	0	1	1	1	1	1	1	0	1	1	1	1	1	0	1	1	0	0	0	0	0	0	0	0	0	0	0	0	0	1	0	0	0	1	0	0	0	0	0	0	0
serine/threonine protein phosphatase 1 [EC:3.1.3.16]	K07313	0	0	0	0	0	0	0	0	1	0	0	0	0	0	1	1	0	0	0	0	0	0	0	0	0	0	0	0	0	0	0	0	0	0	0	0	0	0	0	0	0	0	0	0	0	0	0	0
phosphoserine phosphatase RsbU/P [EC:3.1.3.3]	K07315	0	1	1	0	0	0	0	0	1	1	1	1	1	1	1	1	1	1	1	1	1	1	1	0	1	2	1	1	2	2	2	2	1	2	2	2	1	2	1	0	1	2	2	2	2	1	2	2
adenine-specific DNA-methyltransferase [EC:2.1.1.72]	K07316	0	0	0	0	0	0	0	0	0	0	0	0	0	0	0	0	0	0	0	0	0	0	0	0	1	0	1	0	0	0	0	1	1	0	0	0	0	1	0	0	0	0	1	0	1	0	2	0
adenine-specific DNA-methyltransferase [EC:2.1.1.72]	K07317	0	0	0	0	0	0	0	0	0	0	0	0	0	0	0	0	0	0	0	0	0	0	0	0	0	0	0	0	0	2	0	0	0	0	2	0	1	1	0	0	0	0	0	0	2	3	1	0
adenine-specific DNA-methyltransferase [EC:2.1.1.72]	K07318	0	1	1	1	1	1	1	0	1	1	1	1	1	1	1	1	1	1	0	1	1	1	1	0	0	1	1	1	1	1	1	1	1	1	1	1	1	1	1	1	1	1	1	1	1	1	1	1
adenine-specific DNA-methyltransferase [EC:2.1.1.72]	K07319	0	0	0	0	0	0	0	0	0	0	0	0	0	0	0	0	0	0	0	0	0	0	0	0	0	0	0	1	1	1	0	0	1	1	1	1	0	1	0	0	0	0	0	0	1	0	1	1
regulator of cell morphogenesis and NO signaling	K07322	0	0	0	0	0	0	0	0	0	0	0	0	0	0	0	0	0	0	0	0	0	0	0	0	0	0	0	0	0	0	0	0	0	0	0	0	0	0	0	0	1	0	0	0	0	0	0	0
toxin HigB-1	K07334	0	0	1	1	1	0	0	1	1	0	0	0	0	0	0	0	0	0	0	0	1	0	0	0	0	2	2	3	3	3	2	0	4	2	3	3	0	0	0	0	0	0	1	3	4	1	1	0
basic membrane protein A and related proteins	K07335	0	0	0	0	0	0	0	0	0	0	0	0	0	0	0	0	0	0	0	0	0	0	0	1	0	0	0	0	0	0	0	0	0	0	0	0	0	0	0	0	0	0	0	0	0	0	0	0
penicillin-binding protein activator	K07337	0	1	0	1	1	1	0	1	1	1	1	1	1	1	1	1	1	1	1	1	1	1	1	0	1	0	0	0	0	0	0	0	0	0	0	0	1	0	1	0	1	1	0	0	0	0	0	0
mRNA interferase HicA [EC:3.1.-.-]	K07339	0	0	0	0	0	0	0	0	0	0	0	0	0	0	0	0	0	0	0	0	0	0	0	0	0	1	0	0	0	1	0	1	0	0	1	0	0	0	0	0	0	0	0	0	0	1	0	0
death on curing protein	K07341	0	0	0	0	0	0	0	0	0	0	0	0	0	0	0	0	1	0	0	0	0	0	0	0	0	0	0	0	1	0	0	0	0	1	0	1	2	1	0	0	0	0	0	0	1	0	2	0
DNA transformation protein and related proteins	K07343	0	0	0	0	0	0	1	0	0	0	0	0	0	0	0	0	0	0	0	0	0	0	0	0	0	0	0	0	0	0	0	0	0	0	0	0	1	0	0	0	0	0	0	0	0	0	0	0
putative endopeptidase [EC:3.4.24.-]	K07386	0	0	0	1	1	0	0	0	0	0	0	0	0	0	0	0	0	0	0	0	0	0	0	0	0	0	0	0	0	0	0	0	0	0	0	0	0	0	0	0	0	0	0	0	0	0	0	0
magnesium chelatase family protein	K07391	0	0	1	1	1	1	0	1	1	1	1	1	1	1	1	1	1	1	1	1	1	1	1	0	1	1	1	0	1	1	1	1	1	1	1	0	0	1	1	1	1	2	1	1	1	1	1	1
putative proteasome-type protease	K07395	0	0	0	0	0	0	0	0	0	0	0	0	0	0	0	0	0	0	0	0	0	0	0	1	0	0	0	0	0	0	0	0	0	0	0	0	0	0	0	0	0	0	0	0	0	0	0	0
putative protein-disulfide isomerase	K07396	0	0	0	0	0	0	0	1	0	0	0	0	0	0	0	0	0	0	0	0	0	0	0	0	0	0	0	0	0	0	0	0	0	0	0	0	0	0	0	0	0	0	0	0	0	0	0	0
putative redox protein	K07397	1	2	1	1	1	1	0	3	2	3	2	0	3	2	3	2	0	2	1	3	2	2	3	1	0	1	0	0	1	1	1	1	1	0	1	0	1	1	1	1	2	0	1	1	1	1	1	1
Fe/S biogenesis protein NfuA	K07400	0	1	1	1	1	1	1	1	1	1	1	1	1	1	1	1	1	1	1	2	1	1	1	0	1	1	1	1	1	1	1	1	1	1	1	1	1	1	1	1	1	0	1	1	1	1	2	1
xanthine dehydrogenase accessory factor	K07402	1	1	1	2	2	2	2	0	0	1	1	1	1	1	1	2	2	1	1	1	1	1	1	0	0	2	1	1	2	2	2	2	2	2	2	1	2	2	1	2	1	1	2	2	2	2	2	2
membrane-bound serine protease (ClpP class)	K07403	1	0	0	1	1	1	1	1	1	1	0	0	1	1	1	1	0	1	1	1	1	1	0	0	0	1	0	1	1	1	1	1	1	1	1	1	1	1	1	1	1	1	1	1	1	1	1	1
6-phosphogluconolactonase [EC:3.1.1.31]	K07404	1	0	0	0	0	0	0	0	0	0	0	0	0	0	0	0	0	0	0	0	0	0	0	0	0	0	0	0	0	0	0	0	0	0	0	0	0	0	0	0	0	0	0	0	0	0	0	0
alpha-galactosidase [EC:3.2.1.22]	K07407	0	1	2	0	0	0	1	0	0	1	1	0	0	1	0	1	1	1	0	1	1	0	0	0	0	0	0	0	0	0	0	0	0	0	0	0	0	0	0	0	1	0	0	0	0	0	0	0
methylated-DNA-protein-cysteine methyltransferase related protein	K07443	0	1	1	0	0	0	0	0	0	0	0	0	0	0	0	0	0	0	0	0	1	0	0	1	1	1	0	1	1	1	1	1	1	1	1	1	0	1	1	0	1	0	1	1	1	1	1	1
putative DNA methylase	K07445	0	0	0	0	0	0	0	0	0	0	0	0	0	0	0	0	0	0	0	0	0	0	0	0	0	0	4	1	0	1	0	0	3	0	1	0	0	1	0	0	0	0	1	1	0	0	3	2
putative pre-16S rRNA nuclease [EC:3.1.-.-]	K07447	1	1	1	1	1	1	1	1	1	1	1	0	1	1	1	1	0	1	1	1	0	1	1	0	1	1	0	0	1	1	1	1	1	1	1	1	1	1	0	0	1	0	1	1	1	1	1	1
restriction system protein	K07448	0	0	0	0	0	0	0	0	0	0	0	0	0	0	0	0	0	0	0	0	0	0	0	0	0	1	0	0	1	0	1	1	0	1	0	0	0	2	0	0	0	0	0	0	0	0	1	1
5-methylcytosine-specific restriction enzyme B [EC:3.1.21.-]	K07452	0	0	0	0	0	0	0	0	0	0	0	0	0	0	0	0	0	0	0	0	0	0	0	0	0	0	0	1	0	1	0	1	1	0	1	0	0	0	0	0	0	0	1	2	1	1	0	1
putative restriction endonuclease	K07454	0	0	0	1	1	1	0	0	0	0	0	0	0	0	0	0	0	0	0	0	0	0	0	0	0	1	1	1	1	1	1	0	1	1	1	1	0	4	0	0	0	0	0	1	2	0	1	1
DNA mismatch repair protein MutS2	K07456	0	1	1	1	1	1	0	1	1	1	1	1	1	1	1	1	1	1	1	1	1	1	1	0	0	1	1	1	1	1	1	1	1	1	1	1	1	1	1	0	1	0	1	1	1	1	1	1
endonuclease III related protein	K07457	0	0	0	0	0	0	0	1	0	0	0	0	0	0	0	0	0	0	0	0	0	0	0	0	0	0	0	0	0	0	0	0	0	0	0	0	0	0	0	0	0	0	0	0	0	0	0	0
DNA mismatch endonuclease, patch repair protein [EC:3.1.-.-]	K07458	0	0	0	0	0	0	0	0	0	0	0	0	0	0	0	0	0	0	0	0	0	0	0	0	0	0	0	0	2	0	0	0	0	0	0	1	0	1	0	0	0	0	0	0	2	1	1	2
putative ATP-dependent endonuclease of the OLD family	K07459	0	0	0	0	0	0	0	0	0	0	0	0	0	0	0	0	0	0	0	0	0	0	0	0	0	0	0	0	0	0	0	0	0	0	0	0	0	0	0	0	0	0	0	0	0	0	1	0
putative endonuclease	K07460	0	1	1	1	1	1	1	1	1	1	1	1	1	1	1	1	0	1	1	1	1	1	1	0	0	1	0	1	1	1	1	1	1	1	1	1	1	1	0	1	1	0	1	0	1	1	1	1
putative endonuclease	K07461	1	0	0	0	0	0	0	0	0	0	0	0	0	0	0	0	0	0	0	0	0	0	0	0	0	0	0	0	0	0	0	0	0	0	0	0	0	0	0	0	0	0	0	0	0	0	0	0
single-stranded-DNA-specific exonuclease [EC:3.1.-.-]	K07462	1	1	1	1	1	1	1	1	1	1	1	1	1	2	1	1	1	1	1	1	1	1	1	0	0	0	0	0	0	0	0	0	0	0	0	0	1	0	1	0	1	1	0	0	0	0	0	0
CRISPR-associated exonuclease Cas4 [EC:3.1.12.1]	K07464	0	0	0	0	0	0	0	0	0	0	0	0	0	0	0	0	0	0	0	0	0	0	0	0	0	0	0	0	0	0	0	0	0	1	0	1	0	0	0	0	0	0	0	0	0	0	0	0
putative RecB family exonuclease	K07465	0	0	0	1	1	1	0	0	1	1	0	1	1	0	0	1	0	1	1	0	0	0	0	0	0	0	0	0	0	0	0	0	0	0	0	0	0	0	0	1	1	0	0	0	0	0	0	0
aldehyde oxidoreductase [EC:1.2.99.7]	K07469	0	1	1	0	0	0	0	0	0	0	0	0	0	0	0	0	1	0	0	0	0	0	0	0	0	0	0	0	0	0	0	0	0	0	0	0	0	0	0	0	0	0	0	0	0	0	0	0
DNA-damage-inducible protein J	K07473	0	0	0	0	0	0	0	0	0	0	0	0	0	0	0	0	0	0	0	0	0	0	0	0	0	0	0	2	0	1	0	0	1	0	1	0	0	1	0	0	0	0	2	1	3	2	0	0
putative ATPase	K07478	1	1	1	1	1	1	0	1	1	1	1	1	1	1	1	1	1	1	1	1	1	1	1	0	1	1	1	1	1	1	1	1	1	1	1	1	1	1	1	1	1	0	1	1	1	1	1	1
transposase, IS5 family	K07481	0	0	0	0	0	0	0	0	0	0	0	0	0	0	0	0	0	0	0	0	0	0	0	0	0	0	0	0	0	0	0	0	0	0	0	0	1	7	0	0	0	0	0	0	0	0	0	0
transposase, IS30 family	K07482	0	0	0	2	0	2	0	0	0	0	0	0	0	0	0	0	0	0	0	0	0	0	0	0	0	0	0	0	0	0	0	0	0	0	0	0	1	0	0	0	0	0	0	0	0	0	0	0
transposase	K07483	0	0	0	1	1	1	0	0	1	1	0	0	1	1	0	0	0	1	0	0	0	1	0	0	0	0	0	0	0	0	0	1	0	0	1	0	1	1	0	0	0	0	0	0	0	0	0	0
transposase	K07485	0	0	0	0	0	0	0	0	0	0	0	0	0	0	0	0	0	0	0	0	0	0	0	0	0	0	0	0	0	0	0	0	0	0	0	0	0	2	0	0	0	0	0	0	0	0	0	0
transposase	K07486	0	0	0	0	0	0	0	1	0	0	0	0	0	0	0	0	0	0	0	0	0	0	0	0	0	0	0	0	0	0	0	0	2	0	0	0	1	1	0	0	0	0	0	0	0	0	0	1
transposase	K07487	0	0	0	0	0	0	0	1	0	0	0	0	0	0	0	0	0	0	0	0	0	0	0	0	0	0	0	0	0	0	0	0	0	0	0	0	0	0	0	0	0	0	0	0	0	0	0	0
transposase	K07488	0	0	0	0	0	0	0	0	0	0	0	0	0	0	0	0	0	0	0	0	0	0	0	0	0	1	0	0	0	0	1	0	1	0	0	0	0	0	0	0	0	0	1	0	0	0	2	4
REP-associated tyrosine transposase	K07491	0	0	0	0	0	0	0	0	0	0	0	0	0	0	0	0	0	0	0	0	0	0	0	1	0	0	0	0	0	0	0	0	0	0	0	0	0	0	0	0	0	0	0	0	0	0	0	0
putative transposase	K07492	0	0	0	0	0	0	0	0	0	0	0	0	0	0	0	0	0	0	0	0	0	0	0	0	0	0	0	0	0	0	0	0	0	0	0	0	0	2	0	0	0	0	0	0	0	0	0	0
putative transposase	K07493	0	0	0	0	1	1	0	2	0	0	0	0	0	0	0	0	0	0	0	0	0	0	0	0	1	0	0	0	0	0	0	0	0	0	0	0	0	1	0	0	0	0	0	0	0	0	0	3
putative transposase	K07494	0	0	0	1	0	0	0	0	0	0	0	0	0	0	0	0	0	0	0	0	0	0	0	0	0	0	0	0	0	0	0	0	0	0	0	0	0	4	0	2	0	0	0	0	0	0	0	0
putative transposase	K07495	0	0	0	0	0	1	0	0	1	0	0	0	0	0	0	0	0	0	0	0	0	0	0	0	0	0	0	0	0	0	0	0	0	0	0	0	0	0	0	0	0	0	0	0	0	0	0	0
putative transposase	K07496	0	0	0	0	0	0	0	0	0	0	0	0	0	0	0	0	0	0	0	0	0	0	0	0	0	0	0	0	0	0	0	0	0	0	0	0	0	0	0	0	0	0	0	0	1	0	2	1
putative transposase	K07497	0	0	0	1	1	1	0	1	0	0	0	0	0	0	0	0	0	0	0	0	1	0	0	0	2	0	0	0	0	1	0	1	1	0	1	1	1	1	1	0	0	0	0	0	0	0	1	0
putative transposase	K07498	0	0	0	0	0	0	0	0	0	0	0	0	0	0	0	0	0	0	0	0	0	0	0	0	2	0	0	0	0	0	0	0	0	0	0	0	0	0	0	0	0	0	0	0	0	0	0	0
putative transposase	K07499	0	0	0	0	0	0	0	0	0	0	0	0	0	0	0	0	0	0	0	0	0	0	0	0	0	0	0	0	0	0	0	0	0	0	0	0	0	0	0	1	0	0	0	0	0	0	0	0
predicted type IV restriction endonuclease	K07504	0	0	0	0	0	0	0	0	0	0	0	0	0	0	0	0	0	0	0	0	0	0	0	0	0	0	0	0	0	0	0	0	0	0	0	0	0	0	0	0	0	0	0	1	0	1	0	0
AraC family transcriptional regulator	K07506	0	0	0	0	0	0	0	0	0	0	0	0	0	0	0	0	0	0	0	0	0	0	0	0	0	0	0	0	0	0	0	0	0	0	0	0	0	0	0	0	0	0	0	0	0	0	0	0
putative Mg2+ transporter-C (MgtC) family protein	K07507	0	0	0	1	1	0	1	1	0	0	0	0	0	0	0	0	0	0	0	0	0	0	0	0	0	0	0	0	0	0	0	0	0	0	0	0	1	0	0	1	0	0	0	0	0	0	0	0
acetyl-CoA acyltransferase 2 [EC:2.3.1.16]	K07508	1	1	1	1	1	1	0	1	1	1	1	1	1	1	1	1	1	1	1	1	1	0	0	0	0	1	1	1	1	1	1	1	1	1	1	1	0	1	1	1	0	0	1	1	1	1	1	1
Delta3-Delta2-enoyl-CoA isomerase [EC:5.3.3.8]	K07517	1	0	0	0	0	0	0	0	0	0	0	0	0	0	0	0	0	0	0	0	0	0	0	0	0	0	0	0	0	0	0	0	0	0	0	0	0	0	0	0	0	0	0	0	0	0	0	0
2-hydroxycyclohexanecarboxyl-CoA dehydrogenase [EC:1.1.1.-]	K07535	1	0	0	1	1	1	0	0	0	0	0	0	0	0	0	0	0	0	0	0	0	0	0	0	0	0	0	0	0	0	0	0	0	0	0	0	0	0	0	0	0	0	0	0	0	0	0	0
cyclohexa-1,5-dienecarbonyl-CoA hydratase [EC:4.2.1.100]	K07537	0	1	1	1	1	1	0	0	0	0	0	0	0	0	0	0	0	0	0	0	0	0	0	0	0	0	0	0	0	0	0	0	0	0	0	0	0	0	0	1	0	0	0	0	0	0	0	0
6-hydroxycyclohex-1-ene-1-carbonyl-CoA dehydrogenase [EC:1.1.1.368]	K07538	0	0	1	0	0	0	0	0	0	0	0	0	0	0	0	0	0	0	0	0	0	0	0	0	0	0	0	0	0	0	0	0	0	0	0	0	0	0	0	0	1	0	0	0	0	0	0	0
6-oxocyclohex-1-ene-carbonyl-CoA hydrolase [EC:3.7.1.21]	K07539	0	0	0	0	0	0	0	0	0	0	0	0	0	0	0	0	0	0	0	0	0	0	0	0	0	0	0	0	0	0	0	0	0	0	0	0	0	0	0	0	1	0	0	0	0	0	0	0
benzylsuccinate CoA-transferase BbsF subunit [EC:2.8.3.15]	K07544	1	0	0	0	0	0	0	0	0	0	0	0	0	0	0	0	0	0	0	0	0	0	0	1	0	0	0	0	0	0	0	0	0	0	0	0	0	0	0	0	0	0	0	0	0	0	0	0
MFS transporter, DHA1 family, multidrug resistance protein	K07552	1	0	0	0	0	0	0	0	0	0	0	0	0	0	0	0	0	0	0	0	0	0	0	0	0	0	0	0	0	0	0	0	0	0	0	0	0	0	0	0	0	0	0	0	0	0	0	0
putative RNA 2'-phosphotransferase [EC:2.7.1.-]	K07559	0	0	0	0	0	0	0	1	0	0	0	0	0	0	0	0	0	0	0	0	0	0	0	0	0	0	0	0	0	0	0	0	0	0	0	0	0	0	0	0	0	0	0	0	0	0	0	0
D-aminoacyl-tRNA deacylase [EC:3.1.1.96]	K07560	1	2	0	1	1	1	0	1	1	1	1	0	2	1	1	1	1	1	1	1	1	1	1	0	1	1	0	0	1	1	1	1	1	1	1	1	1	1	1	1	1	0	1	1	1	1	1	1
L-threonylcarbamoyladenylate synthase [EC:2.7.7.87]	K07566	1	0	0	1	1	1	1	1	1	1	1	1	1	1	1	1	1	1	1	1	1	1	1	0	1	1	1	0	1	1	1	1	1	1	1	1	1	1	1	0	1	1	1	1	1	1	1	1
S-adenosylmethionine:tRNA ribosyltransferase-isomerase [EC:2.4.99.17]	K07568	1	1	0	1	1	1	1	1	1	1	1	1	1	1	1	1	1	1	1	1	1	1	1	0	1	1	0	1	1	1	1	1	1	1	1	1	1	1	1	1	1	2	1	1	1	1	1	1
RNA-binding protein	K07574	0	1	0	0	0	0	0	0	1	1	1	1	1	1	1	1	1	1	1	1	1	1	0	0	0	0	0	0	0	0	0	0	0	0	0	0	0	0	1	0	1	0	0	0	0	0	0	0
metallo-beta-lactamase family protein	K07576	0	1	1	1	1	1	0	0	1	1	1	0	1	1	1	1	1	1	1	1	1	1	1	0	1	0	0	0	0	0	0	0	0	0	0	0	0	0	1	0	1	1	0	0	0	0	0	0
uncharacterized protein	K07586	0	0	0	0	0	0	1	0	0	0	0	0	0	0	0	0	0	0	0	0	0	0	0	0	0	0	0	0	0	0	0	0	0	0	0	0	0	0	0	0	0	0	0	0	0	0	0	0
GTPase [EC:3.6.5.-]	K07588	0	0	0	1	1	1	0	1	1	1	0	1	1	0	1	1	0	1	1	1	1	1	1	0	0	1	1	0	1	1	1	0	0	1	1	0	1	1	1	1	1	1	1	1	1	1	1	1
D-erythro-7,8-dihydroneopterin triphosphate epimerase [EC:5.1.99.7]	K07589	0	0	0	0	0	0	0	0	0	0	0	0	0	0	0	0	0	0	0	0	0	0	0	0	0	1	0	0	1	1	1	1	1	1	1	1	0	1	0	0	0	0	1	1	1	1	1	1
two-component system, OmpR family, phosphate regulon sensor histidine kinase PhoR [EC:2.7.13.3]	K07636	0	1	1	1	1	1	2	1	1	2	2	2	2	2	2	2	1	2	2	2	0	2	1	0	1	1	0	1	1	1	1	1	1	1	1	1	1	1	1	0	1	0	1	1	1	1	1	1
two-component system, OmpR family, osmolarity sensor histidine kinase EnvZ [EC:2.7.13.3]	K07638	0	0	0	0	0	0	0	0	1	0	0	0	0	0	0	0	0	0	0	0	0	0	0	1	0	0	0	0	0	0	0	0	0	0	0	0	0	0	0	0	0	0	0	0	0	0	0	0
two-component system, OmpR family, heavy metal sensor histidine kinase CusS [EC:2.7.13.3]	K07644	0	0	0	2	2	2	0	0	0	0	0	0	0	0	0	0	0	0	0	0	0	0	0	0	0	0	0	0	0	0	0	0	0	0	0	0	0	0	0	0	0	0	0	0	0	0	0	0
two-component system, OmpR family, sensor histidine kinase KdpD [EC:2.7.13.3]	K07646	0	0	0	0	1	1	0	0	0	0	0	0	0	0	0	0	0	0	0	0	0	0	0	0	0	1	1	1	2	2	1	1	2	1	2	2	0	0	0	0	0	0	0	1	1	1	1	0
two-component system, OmpR family, phosphate regulon response regulator PhoB	K07657	0	1	1	0	0	0	0	0	0	1	1	1	1	1	1	1	1	0	1	1	0	1	0	0	0	1	1	0	0	0	1	0	0	0	0	0	2	0	1	0	0	0	0	0	0	0	0	0
two-component system, OmpR family, alkaline phosphatase synthesis response regulator PhoP	K07658	0	0	0	1	1	1	0	1	0	0	0	0	0	0	0	0	0	0	0	0	0	0	0	0	0	0	0	1	1	1	0	1	1	1	1	0	0	1	0	0	1	0	1	1	1	1	1	1
two-component system, OmpR family, phosphate regulon response regulator OmpR	K07659	0	0	0	0	0	0	0	0	1	0	0	0	0	0	0	0	0	0	0	0	0	0	0	1	0	0	0	0	0	0	0	0	0	0	0	0	0	0	0	0	0	0	0	0	0	0	0	0
two-component system, OmpR family, response regulator CpxR	K07662	0	0	0	0	0	0	0	0	1	0	0	0	0	0	0	0	0	0	0	0	0	0	0	0	0	0	0	0	0	0	0	0	0	0	0	0	0	0	0	0	0	0	0	0	0	0	0	0
two-component system, OmpR family, copper resistance phosphate regulon response regulator CusR	K07665	0	1	1	1	1	1	0	0	0	0	0	0	0	0	0	0	0	0	0	0	0	0	0	0	0	0	0	0	0	0	0	0	0	0	0	0	0	0	0	0	0	0	0	0	0	0	0	0
two-component system, OmpR family, KDP operon response regulator KdpE	K07667	0	0	0	0	0	0	1	0	0	0	0	0	0	0	0	0	0	0	0	0	0	0	0	0	0	0	0	0	0	0	0	1	0	0	0	0	2	0	0	0	0	0	0	0	0	1	0	0
two-component system, NarL family, sensor histidine kinase UhpB [EC:2.7.13.3]	K07675	0	1	1	1	1	1	0	1	0	0	0	0	0	0	0	0	1	0	0	0	1	0	0	0	0	0	0	0	0	0	0	0	0	0	0	0	0	0	0	0	0	0	0	0	0	0	0	0
two-component system, NarL family, sensor histidine kinase DevS [EC:2.7.13.3]	K07682	0	0	0	0	0	0	1	0	0	0	0	0	0	0	0	0	0	0	0	0	0	0	0	0	0	0	0	0	0	0	0	0	0	0	0	0	0	0	1	0	1	0	0	0	0	0	0	0
two-component system, NarL family, invasion response regulator UvrY	K07689	0	1	1	0	0	0	0	2	0	1	0	0	1	1	1	0	1	0	0	0	1	1	1	0	0	1	0	0	0	0	0	0	0	0	0	0	1	1	0	0	1	0	0	0	0	0	0	0
two-component system, NarL family, response regulator NreC	K07696	0	0	0	0	1	1	0	1	0	0	0	0	0	0	0	0	0	0	0	0	0	0	0	1	0	0	0	0	0	0	0	0	0	0	0	0	0	0	0	0	0	0	0	0	0	0	0	0
two-component system, NtrC family, sensor histidine kinase GlrK [EC:2.7.13.3]	K07711	0	0	0	1	1	0	0	1	1	1	1	1	1	1	1	1	0	1	0	1	0	0	0	0	0	0	0	0	0	0	0	0	0	0	0	0	0	0	0	0	1	0	0	0	0	0	0	0
two-component system, NtrC family, response regulator HydG	K07713	0	2	3	3	4	3	1	3	2	5	5	3	4	3	3	4	5	4	4	4	4	4	4	0	1	0	0	0	0	0	0	0	0	0	0	1	5	0	2	4	3	3	0	0	0	0	0	0
two-component system, NtrC family, response regulator AtoC	K07714	0	0	0	1	1	1	2	0	0	0	0	0	0	0	0	0	0	0	0	0	0	0	0	0	0	0	0	0	0	0	0	0	0	0	0	0	3	0	0	3	0	0	0	0	0	0	0	0
two-component system, cell cycle sensor histidine kinase PleC [EC:2.7.13.3]	K07716	0	0	0	0	0	0	0	0	0	0	0	0	0	0	0	0	0	0	0	0	0	0	0	0	0	0	0	0	0	0	0	0	0	0	0	0	1	0	0	0	0	0	0	0	0	0	0	0
putative transcriptional regulator	K07726	0	1	0	0	0	0	0	0	1	0	0	0	0	0	0	0	1	0	0	0	0	0	0	0	0	1	0	0	0	2	1	1	1	0	2	1	0	1	1	0	1	3	2	3	2	2	2	0
putative transcriptional regulator	K07727	0	0	0	0	0	0	0	0	0	0	0	1	1	0	0	0	1	0	0	1	0	0	0	0	0	0	0	0	0	0	0	0	0	0	0	0	0	0	0	0	0	0	0	0	0	0	0	0
putative transcriptional regulator	K07729	0	2	2	0	0	0	0	0	1	1	1	1	1	1	1	1	0	1	1	1	1	1	0	0	0	0	0	0	0	0	0	0	0	0	0	0	0	0	0	0	1	0	0	0	0	0	0	0
prophage regulatory protein	K07733	0	0	0	0	0	0	0	0	0	0	0	0	0	0	0	0	0	0	0	0	0	0	0	0	0	4	2	0	0	2	2	0	2	0	2	1	0	0	0	0	0	0	1	3	1	0	4	4
transcriptional repressor NrdR	K07738	0	1	1	1	1	1	1	1	1	1	1	1	1	1	1	1	1	1	0	1	1	1	0	0	0	1	0	1	1	1	1	1	1	1	1	1	1	1	0	0	1	0	1	1	1	1	1	1
antitoxin ParD1/3/4	K07746	0	0	0	0	0	0	0	0	0	0	0	0	0	0	0	0	0	0	0	0	0	0	0	0	0	0	0	1	1	0	0	0	1	1	0	1	0	0	0	0	0	0	1	2	0	0	1	0
arsenite methyltransferase [EC:2.1.1.137]	K07755	0	2	2	2	2	2	1	1	2	1	1	1	0	0	1	0	1	1	1	1	1	1	0	0	0	0	0	0	0	0	0	0	0	1	0	0	3	0	1	0	2	0	0	0	0	0	0	0
copper/silver efflux system protein	K07787	0	1	1	1	1	0	0	0	0	1	1	0	0	1	0	1	0	0	0	1	0	0	1	0	0	0	0	0	0	0	0	0	0	0	0	0	0	0	0	1	1	0	0	1	0	0	0	0
multidrug efflux pump	K07789	0	0	0	0	1	0	0	0	0	0	0	0	0	0	0	0	0	0	0	0	0	0	0	0	0	0	0	0	0	0	0	0	0	0	0	0	0	0	0	0	0	0	0	0	0	0	0	0
putative tricarboxylic transport membrane protein	K07793	2	0	0	0	0	0	0	0	0	0	0	0	0	0	0	0	0	0	0	0	0	0	0	0	0	1	0	0	2	1	1	2	2	1	2	0	0	3	0	0	0	0	1	1	1	1	1	1
putative tricarboxylic transport membrane protein	K07794	1	0	0	0	0	0	0	0	0	0	0	0	0	0	0	0	0	0	0	0	0	0	0	0	0	1	0	0	1	1	1	1	1	0	2	0	0	2	0	0	0	0	1	1	1	1	1	1
putative tricarboxylic transport membrane protein	K07795	1	0	0	0	0	0	0	0	0	0	0	0	0	0	0	0	0	0	0	0	0	0	0	0	0	1	0	0	1	1	1	1	1	0	2	0	0	2	0	0	0	0	1	1	1	1	1	1
membrane fusion protein, copper/silver efflux system	K07798	0	1	1	1	1	1	0	0	1	1	0	0	0	1	0	1	0	1	1	1	0	0	1	0	1	0	0	0	0	1	0	0	0	0	1	0	0	0	1	1	1	0	0	1	0	0	1	1
membrane fusion protein, multidrug efflux system	K07799	0	0	0	1	1	1	0	0	0	0	0	0	0	0	0	0	0	0	0	0	0	0	0	0	0	0	0	0	0	0	0	0	0	0	0	0	0	0	0	0	0	0	0	0	0	0	0	0
cyclic di-GMP phosphodiesterase [EC:3.1.4.-]	K07814	0	0	0	1	1	1	0	0	0	1	1	0	1	1	1	1	0	0	0	1	0	0	0	0	0	0	0	0	0	0	0	0	0	0	0	0	0	0	1	0	1	1	0	0	0	0	0	0
GTP pyrophosphokinase [EC:2.7.6.5]	K07816	0	0	0	0	0	0	0	0	0	0	0	0	0	0	0	0	0	0	0	0	0	0	0	0	0	0	0	0	0	0	0	1	0	0	0	0	0	0	0	0	0	0	0	0	0	0	1	0
GntR family transcriptional regulator	K07979	0	0	0	0	0	0	0	1	0	0	0	0	0	0	0	0	0	0	0	0	0	0	0	1	0	0	0	0	0	0	0	0	0	0	0	0	1	0	1	0	0	0	0	1	0	0	1	0
type IV fimbrial biogenesis protein FimT	K08084	0	1	1	2	2	3	0	0	1	1	1	1	0	1	1	1	0	1	1	1	2	0	1	0	1	0	0	0	0	0	0	0	0	0	0	0	0	0	2	0	1	1	0	0	0	0	0	0
phosphosulfolactate synthase [EC:4.4.1.19]	K08097	0	0	0	0	0	0	0	1	0	0	0	0	0	0	0	0	0	0	0	0	0	0	0	0	0	0	0	0	0	0	0	0	0	0	0	0	1	0	0	0	0	0	0	0	0	0	0	0
MFS transporter, DHA1 family, tetracycline resistance protein	K08151	1	1	1	0	0	0	0	1	1	1	1	1	1	1	1	1	1	1	1	0	0	1	0	0	0	2	2	2	2	2	2	2	2	1	2	1	2	2	1	2	1	1	2	2	1	1	2	2
MFS transporter, DHA2 family, multidrug resistance protein	K08169	0	0	0	0	0	0	1	0	0	0	0	0	0	0	0	0	0	0	0	0	0	0	0	0	0	0	0	0	0	0	0	0	0	0	0	0	0	0	0	0	0	0	0	0	0	0	0	0
MFS transporter, OFA family, oxalate/formate antiporter	K08177	1	0	0	0	0	0	0	0	0	0	0	0	0	0	0	0	0	0	0	0	0	0	0	0	0	1	0	0	1	1	1	1	1	1	1	1	0	1	0	0	0	0	1	1	1	1	1	1
MFS transporter, SHS family, lactate transporter	K08178	0	0	0	1	1	1	0	0	0	0	0	0	0	0	0	0	0	0	0	0	0	0	0	0	0	0	0	0	0	0	0	0	0	0	0	0	0	0	0	0	0	0	0	0	0	0	0	0
MFS transporter, DHA3 family, macrolide efflux protein	K08217	0	0	0	1	1	1	0	0	0	0	1	0	1	0	0	0	0	0	1	0	0	0	0	0	0	0	0	0	0	0	0	0	0	0	0	0	0	0	0	1	1	0	0	0	0	0	0	0
MFS transporter, PAT family, beta-lactamase induction signal transducer AmpG	K08218	0	0	0	1	1	1	0	0	0	0	0	0	0	0	0	0	0	0	0	0	0	0	0	1	0	0	0	0	0	0	0	0	0	0	0	0	0	0	0	0	0	0	0	0	0	0	0	0
MFS transporter, FSR family, fosmidomycin resistance protein	K08223	1	0	0	0	0	0	0	0	0	0	0	0	0	0	0	0	0	0	0	0	0	0	0	0	0	1	0	0	1	1	1	1	1	2	0	1	0	1	0	0	0	0	1	1	1	1	1	1
glyoxylase I family protein	K08234	1	0	0	0	0	0	0	0	0	0	0	0	0	0	1	0	1	0	0	0	0	0	0	1	0	0	0	0	0	0	0	0	0	0	0	0	0	0	0	0	1	0	0	0	0	0	0	0
phosphatidyl-myo-inositol alpha-mannosyltransferase [EC:2.4.1.345]	K08256	0	0	0	1	1	0	0	0	0	0	0	0	0	0	0	0	0	0	0	0	0	0	0	0	0	0	0	0	0	0	0	0	0	0	0	0	0	0	0	0	0	0	0	0	0	0	0	0
nicotinamidase/pyrazinamidase [EC:3.5.1.19 3.5.1.-]	K08281	0	0	0	0	0	0	0	1	0	0	0	0	0	0	0	0	0	0	0	0	0	0	0	0	0	0	1	1	1	1	0	1	1	1	1	1	0	0	0	1	0	0	1	1	1	1	1	0
2-aminobenzoate-CoA ligase [EC:6.2.1.32]	K08295	0	0	0	1	1	1	0	0	0	0	0	0	0	0	0	0	0	0	0	0	0	0	0	0	0	1	0	0	1	0	1	0	1	1	0	0	0	0	0	0	0	0	1	1	1	1	1	0
phosphohistidine phosphatase [EC:3.1.3.-]	K08296	1	1	1	1	1	1	0	0	1	1	1	0	1	1	1	1	1	1	0	1	0	1	0	0	0	1	1	1	1	1	1	1	1	1	1	1	1	1	1	0	0	1	1	1	1	1	1	1
crotonobetainyl-CoA hydratase [EC:4.2.1.149]	K08299	0	0	0	0	0	0	0	0	0	0	0	0	0	0	0	0	0	0	0	0	0	0	0	0	0	1	0	0	0	0	1	0	0	0	0	0	0	0	0	0	0	0	1	1	1	0	1	1
ribonuclease G [EC:3.1.26.-]	K08301	1	1	1	0	1	1	1	1	1	1	1	1	1	1	1	1	1	1	1	1	1	1	1	0	1	1	0	1	1	1	1	1	1	1	1	1	1	1	1	1	1	1	1	1	1	0	1	1
membrane-bound lytic murein transglycosylase A [EC:4.2.2.-]	K08304	0	0	0	0	0	0	1	0	0	0	0	0	0	0	0	0	0	0	0	0	0	0	0	0	0	0	0	0	0	0	0	0	0	0	0	0	0	0	0	0	0	0	0	0	0	0	0	0
membrane-bound lytic murein transglycosylase D [EC:4.2.2.-]	K08307	1	1	1	1	1	1	0	0	1	1	1	1	1	1	1	1	0	1	1	1	1	1	1	1	1	2	2	1	1	1	1	1	1	1	1	1	2	1	1	1	1	0	1	1	1	1	1	2
soluble lytic murein transglycosylase [EC:4.2.2.-]	K08309	0	0	1	1	1	1	0	1	1	1	1	0	1	1	1	1	1	1	1	1	0	0	0	0	1	1	1	0	1	1	1	1	1	1	1	0	1	0	1	0	1	1	1	1	1	1	1	1
hydrogenase 3 maturation protease [EC:3.4.23.51]	K08315	0	0	0	0	0	0	1	0	0	0	0	0	0	0	0	0	0	0	0	0	0	0	0	0	0	0	0	0	0	0	0	0	0	0	0	0	0	0	0	0	0	0	0	0	0	0	0	0
16S rRNA (guanine966-N2)-methyltransferase [EC:2.1.1.171]	K08316	1	2	1	1	1	1	1	1	2	2	2	2	2	2	2	2	2	2	2	2	1	2	2	0	0	1	1	1	1	1	1	1	1	1	1	1	1	1	1	0	3	0	1	1	1	1	1	1
3-hydroxy-5-phosphonooxypentane-2,4-dione thiolase [EC:2.3.1.245]	K08321	0	0	0	0	0	0	0	0	0	0	0	0	0	0	0	0	0	0	0	0	0	0	0	0	0	0	0	0	0	0	0	0	0	0	0	0	0	0	0	1	0	0	0	0	0	0	0	0
succinate-semialdehyde dehydrogenase [EC:1.2.1.16 1.2.1.24]	K08324	1	1	1	0	0	0	0	0	1	1	1	1	1	1	0	1	1	0	1	2	1	1	2	0	0	1	0	0	1	0	1	1	1	0	0	1	0	0	1	1	1	1	1	1	1	1	1	1
suppressor for copper-sensitivity B	K08344	1	0	0	0	0	0	1	0	0	0	0	0	0	0	1	0	0	1	0	0	0	0	0	0	0	1	0	1	1	1	1	0	0	1	1	0	0	1	0	0	0	0	1	1	1	1	1	1
biotin/methionine sulfoxide reductase [EC:1.-.-.-]	K08351	1	0	0	0	0	0	0	0	0	0	0	0	0	0	0	0	0	0	0	0	0	0	0	0	0	0	0	0	0	0	0	0	0	0	0	0	0	0	0	0	0	0	0	0	0	0	0	0
thiosulfate reductase / polysulfide reductase chain A [EC:1.8.5.5]	K08352	0	0	0	0	0	0	0	0	0	0	0	0	0	0	0	0	1	0	0	0	1	0	0	0	0	1	0	0	1	1	1	1	1	1	1	1	0	1	0	0	0	0	1	1	1	1	1	1
tetrathionate reductase subunit A	K08357	0	0	0	0	0	0	0	0	0	0	0	0	0	0	0	0	0	0	0	0	0	0	0	0	0	0	0	0	0	0	0	0	0	0	0	0	0	0	0	1	0	0	0	0	0	0	0	0
tetrathionate reductase subunit B	K08358	0	0	0	0	0	0	0	0	0	0	0	0	0	0	0	0	0	0	0	0	0	0	0	0	0	1	1	1	1	1	1	1	1	1	1	1	1	1	2	0	1	0	1	1	1	1	1	1
mercuric ion transport protein	K08363	0	0	0	0	0	0	0	0	1	1	1	0	0	1	1	1	0	1	1	1	0	0	1	0	0	0	0	0	0	0	0	0	0	0	0	0	0	0	1	1	0	0	0	0	0	0	0	0
periplasmic mercuric ion binding protein	K08364	0	0	0	0	0	0	0	1	0	0	0	0	0	0	0	0	0	0	0	0	0	0	0	0	0	0	0	0	0	0	0	0	0	0	0	0	0	0	0	0	0	0	0	0	0	0	0	0
MerR family transcriptional regulator, mercuric resistance operon regulatory protein	K08365	0	0	0	0	0	0	0	0	0	0	0	0	0	0	0	0	0	0	0	0	0	0	0	0	0	0	0	0	0	0	0	0	0	0	0	0	1	0	1	0	0	0	0	0	0	0	0	0
putative serine protease PepD [EC:3.4.21.-]	K08372	0	0	0	0	0	0	0	0	1	1	1	1	0	1	1	1	0	0	1	0	0	0	0	0	0	0	0	0	0	0	0	0	0	0	0	0	0	0	0	0	0	0	0	0	0	0	0	0
phosphoenolpyruvate-protein phosphotransferase (PTS system enzyme I) [EC:2.7.3.9]	K08483	0	0	1	0	1	1	0	1	0	1	0	1	1	1	0	1	1	1	1	1	1	1	1	0	0	0	0	0	0	0	0	0	0	0	0	0	1	0	0	1	1	0	0	0	0	0	0	0
acyl phosphate:glycerol-3-phosphate acyltransferase [EC:2.3.1.275]	K08591	0	1	2	0	1	1	1	1	1	1	1	1	1	1	1	1	1	1	1	1	1	1	1	1	1	2	1	1	1	1	2	1	1	1	1	1	1	1	1	1	1	0	1	1	1	1	1	1
oligoendopeptidase F [EC:3.4.24.-]	K08602	0	0	1	0	0	0	0	0	1	1	1	1	1	1	1	1	1	1	1	1	1	1	1	0	1	0	0	0	0	0	0	0	0	0	0	0	0	0	1	0	1	0	0	0	0	0	0	0
zinc D-Ala-D-Ala carboxypeptidase [EC:3.4.17.14]	K08640	0	0	0	0	0	0	0	1	0	0	0	0	0	0	0	0	0	0	0	0	0	0	0	0	0	0	0	0	0	0	0	0	0	0	0	0	0	0	0	0	0	0	0	0	0	0	0	0
thermitase [EC:3.4.21.66]	K08651	0	0	0	0	0	0	0	0	0	0	0	0	0	0	0	0	0	0	0	0	0	0	0	0	0	0	0	0	0	0	0	0	0	0	0	0	0	0	1	0	0	0	0	0	0	0	0	0
dipeptidase [EC:3.4.-.-]	K08659	0	0	0	0	0	0	1	0	0	0	0	0	0	0	0	0	0	0	0	0	0	0	0	0	0	0	0	0	0	0	0	0	0	0	0	0	0	0	0	0	0	0	0	0	0	0	0	0
tricorn protease [EC:3.4.21.-]	K08676	0	0	1	2	4	5	1	1	1	1	0	0	1	1	0	1	0	1	0	1	0	1	1	1	0	1	0	0	1	0	1	1	0	1	0	1	1	1	0	0	1	0	1	1	1	1	2	1
UDP-glucuronate decarboxylase [EC:4.1.1.35]	K08678	0	1	1	1	1	1	1	1	0	1	1	1	1	1	0	0	1	1	1	1	1	1	1	1	1	1	1	0	1	1	1	1	1	1	1	1	1	1	0	1	1	1	1	1	1	1	1	1
UDP-glucuronate 4-epimerase [EC:5.1.3.6]	K08679	1	0	1	1	1	1	1	0	0	0	0	0	0	0	0	0	1	0	0	1	1	0	0	0	0	0	0	0	0	0	0	0	0	0	0	0	1	0	1	0	0	1	0	0	0	0	0	0
2-succinyl-6-hydroxy-2,4-cyclohexadiene-1-carboxylate synthase [EC:4.2.99.20]	K08680	0	0	0	0	1	1	0	0	1	1	1	1	1	1	1	1	0	1	1	1	0	1	1	0	0	0	0	0	0	0	0	0	0	0	0	0	1	0	0	0	1	0	0	0	0	0	0	0
quinohemoprotein amine dehydrogenase [EC:1.4.9.1]	K08685	1	0	0	0	0	0	0	0	0	0	0	0	0	0	0	0	0	0	0	0	0	0	0	0	0	1	0	0	1	1	1	1	1	1	1	1	0	1	0	0	0	0	1	1	1	1	0	1
carbon dioxide concentrating mechanism protein CcmL	K08697	0	0	1	0	0	0	0	0	0	0	0	0	0	0	0	0	1	0	0	0	1	0	0	1	1	0	0	0	0	0	0	0	0	0	0	0	0	0	0	0	0	0	0	0	0	0	0	0
inward rectifier potassium channel	K08715	0	0	0	1	1	1	0	1	0	0	0	0	0	0	0	0	0	0	0	0	0	0	0	0	0	0	0	0	0	0	0	0	0	0	0	0	0	0	0	0	1	0	0	0	0	0	0	0
methylthioribose-1-phosphate isomerase [EC:5.3.1.23]	K08963	0	0	1	1	1	1	0	0	1	1	0	1	1	1	1	1	1	1	1	1	1	1	1	0	0	1	0	0	1	1	1	1	1	0	1	0	0	1	1	1	0	1	1	1	1	1	1	1
L-methionine (R)-S-oxide reductase [EC:1.8.4.14]	K08968	0	0	0	1	2	2	0	1	0	0	0	0	0	0	0	0	0	0	0	0	0	0	0	0	1	0	0	0	0	0	0	0	0	0	0	0	1	0	0	0	0	0	0	0	0	0	0	0
nickel/cobalt transporter (NicO) family protein	K08970	0	0	0	0	0	0	0	0	0	0	0	0	0	0	0	0	0	0	0	0	1	0	0	0	0	0	0	0	0	0	0	0	0	0	0	0	0	0	0	0	0	0	0	0	0	0	0	0
putative membrane protein	K08972	0	1	2	1	1	1	0	1	1	1	1	1	1	1	1	1	2	1	1	1	2	0	1	0	0	1	1	1	1	1	1	1	1	1	1	1	0	1	2	0	2	1	1	1	1	1	1	1
protoporphyrinogen IX oxidase [EC:1.3.99.-]	K08973	0	0	0	0	0	0	0	0	0	0	0	0	0	0	0	0	0	0	0	0	0	0	0	0	1	0	0	0	0	0	0	0	0	0	0	0	0	0	0	0	0	0	0	0	0	0	0	0
putative membrane protein	K08974	0	0	0	0	0	0	0	0	0	0	0	0	0	0	0	0	0	0	0	0	0	0	0	0	0	1	1	0	1	1	1	1	1	1	1	0	0	1	0	0	0	0	1	1	1	1	1	1
putative membrane protein	K08976	0	0	0	0	0	0	0	0	0	0	0	0	0	0	0	0	0	0	0	0	0	0	0	0	0	0	0	0	0	0	0	0	0	0	0	0	1	0	0	0	0	0	0	0	0	0	0	0
putative membrane protein	K08981	0	0	0	0	0	0	1	0	0	0	0	0	0	0	0	0	0	0	0	0	0	0	0	0	0	2	2	1	3	2	2	1	3	2	3	1	1	2	0	0	0	0	2	2	2	1	2	2
putative membrane protein	K08982	0	0	0	1	1	1	0	1	0	0	0	0	0	0	0	0	0	0	0	0	0	0	0	0	0	0	0	0	0	0	0	0	0	0	0	0	0	0	0	0	1	0	0	0	0	0	0	0
putative lipoprotein	K08985	0	1	0	0	0	0	0	0	0	0	0	0	0	0	0	0	1	0	0	0	0	0	0	0	0	0	0	0	0	0	0	0	0	0	0	0	0	0	0	0	1	0	0	0	0	0	0	0
putative membrane protein	K08989	0	0	0	0	0	0	0	0	0	0	0	0	0	0	0	0	0	0	0	0	0	0	0	1	0	0	0	0	0	0	0	0	0	0	0	0	0	0	0	0	0	0	0	0	0	0	0	0
serine/tyrosine/threonine adenylyltransferase [EC:2.7.7.-]	K08997	1	0	0	0	0	0	0	0	0	0	0	0	0	0	0	0	0	0	0	0	0	0	0	0	0	0	0	0	0	0	0	0	0	0	0	0	0	0	0	0	0	0	0	0	0	0	0	0
uncharacterized protein	K08998	1	1	1	1	1	1	1	0	0	0	0	0	0	0	0	0	0	0	0	0	0	0	0	0	0	1	0	1	1	1	1	1	1	1	1	1	1	0	1	1	1	1	1	1	1	1	1	1
uncharacterized protein	K08999	1	0	1	1	1	1	1	1	1	1	1	1	1	1	1	1	1	1	1	1	1	1	1	1	0	1	2	1	1	1	1	1	1	1	1	1	1	1	1	1	1	1	1	1	1	1	1	1
CRISPR-associated protein Cmr4	K09000	0	0	0	0	0	0	0	0	0	0	0	0	0	0	0	0	0	0	0	0	0	0	0	0	0	0	0	0	0	0	0	0	0	0	0	0	0	1	0	0	0	0	0	0	0	0	0	0
anhydro-N-acetylmuramic acid kinase [EC:2.7.1.170]	K09001	1	0	1	1	1	0	1	1	1	1	1	1	1	1	1	1	2	1	1	1	0	0	1	0	0	1	2	1	1	1	1	1	1	1	1	1	1	1	1	1	1	0	1	1	1	1	1	1
uncharacterized protein	K09003	0	0	0	0	0	0	0	0	0	0	0	0	0	0	0	0	0	0	0	0	0	0	0	0	0	0	0	0	0	0	0	0	0	0	0	0	1	0	0	0	0	0	0	0	0	0	0	0
uncharacterized protein	K09005	0	2	2	1	2	2	0	1	2	2	1	1	1	2	2	1	2	1	1	3	2	2	0	1	2	1	0	0	1	1	1	1	1	1	1	1	0	1	1	0	2	1	1	1	1	1	1	1
GTP cyclohydrolase IB [EC:3.5.4.16]	K09007	0	0	0	0	0	0	0	0	0	0	0	0	0	0	0	0	0	0	0	0	0	0	0	0	0	0	1	1	1	1	0	1	1	1	1	1	0	0	0	0	0	0	1	1	1	1	1	0
DeoR family transcriptional regulator, suf operon transcriptional repressor	K09012	0	0	0	1	1	1	0	1	0	0	0	0	0	0	0	0	0	0	0	0	0	0	0	0	0	0	0	0	0	0	0	0	0	0	0	0	0	0	0	0	0	0	0	0	0	0	0	0
Fe-S cluster assembly ATP-binding protein	K09013	1	1	1	1	1	1	1	1	1	1	1	1	1	1	1	1	1	1	1	1	1	1	1	0	0	1	0	0	1	1	1	1	1	1	1	1	0	1	1	0	1	1	1	0	1	1	1	1
Fe-S cluster assembly protein SufB	K09014	1	1	1	1	1	1	1	1	1	1	1	1	1	1	1	1	1	1	1	1	1	1	1	0	0	1	0	0	1	1	1	1	1	1	1	1	0	1	2	0	1	1	1	1	1	1	1	1
Fe-S cluster assembly protein SufD	K09015	1	1	1	1	1	1	1	1	1	1	1	1	1	1	1	1	1	1	1	1	2	1	1	0	1	1	0	0	1	1	1	1	1	1	1	1	0	1	1	0	1	1	1	1	1	1	1	1
TetR/AcrR family transcriptional regulator	K09017	1	0	0	0	1	1	1	0	1	1	1	0	1	0	1	1	0	1	1	1	1	0	1	0	0	1	1	0	1	1	1	1	1	1	1	1	0	1	0	0	1	0	1	1	1	1	1	1
2-iminobutanoate/2-iminopropanoate deaminase [EC:3.5.99.10]	K09022	3	3	3	2	4	3	2	2	2	2	2	2	2	2	2	3	2	3	1	2	2	1	3	0	1	5	3	4	6	5	5	6	5	4	5	6	2	4	3	2	2	2	6	6	6	6	6	5
N-acetylornithine carbamoyltransferase [EC:2.1.3.9]	K09065	0	1	1	0	0	0	0	0	0	0	0	0	0	0	0	0	1	0	0	0	1	0	0	1	0	0	0	0	0	0	0	0	0	0	0	0	0	0	1	0	0	1	0	0	0	0	0	0
uncharacterized protein	K09117	0	0	0	0	0	0	1	0	0	0	0	0	0	0	0	0	0	0	0	0	0	0	0	0	0	0	0	0	0	0	0	0	0	0	0	0	1	0	0	0	0	0	0	0	0	0	0	0
uncharacterized protein	K09118	0	1	0	1	1	1	0	1	0	0	0	0	0	0	0	0	0	0	0	0	0	0	0	1	0	0	0	0	0	0	0	0	0	0	0	0	1	0	1	1	0	0	0	0	0	1	0	0
uncharacterized protein	K09120	0	0	0	0	0	0	1	0	0	0	0	0	0	0	0	0	0	0	0	0	0	0	0	0	0	0	0	0	0	0	0	0	0	0	0	0	1	0	0	0	0	0	0	0	0	0	0	0
pyridinium-3,5-bisthiocarboxylic acid mononucleotide nickel chelatase [EC:4.99.1.12]	K09121	0	0	0	0	1	1	1	0	0	0	0	0	0	0	0	0	0	0	0	0	0	0	0	0	0	0	0	0	0	0	0	0	0	0	0	0	1	0	0	1	0	0	0	0	0	0	0	0
uncharacterized protein	K09122	0	0	0	0	0	0	0	0	0	0	0	0	0	0	0	0	0	0	0	0	0	0	0	0	0	0	0	0	0	0	0	0	0	0	0	0	0	0	0	1	0	0	0	0	0	0	0	0
cis-L-3-hydroxyproline dehydratase [EC:4.2.1.171]	K09123	0	0	0	0	0	0	0	0	0	0	0	0	0	0	0	0	0	0	0	0	0	0	0	0	0	1	0	0	1	1	1	1	1	1	1	0	0	1	0	0	0	0	1	1	1	1	1	1
uncharacterized protein	K09124	0	0	0	0	0	0	0	0	0	0	0	0	0	0	0	0	0	0	0	0	0	0	0	0	0	0	0	0	0	1	0	1	1	0	1	0	0	0	0	0	0	0	1	1	1	1	0	0
CRISPR-associated protein Cmr3	K09127	0	0	0	0	0	0	0	0	0	0	0	0	0	0	0	0	0	0	0	0	0	0	0	0	0	0	0	0	0	0	0	0	0	0	0	0	0	1	0	0	0	0	0	0	0	0	0	0
uncharacterized protein	K09131	0	0	0	0	0	0	1	0	0	0	0	0	0	0	0	0	0	0	0	0	0	0	0	0	0	0	0	0	0	0	0	0	0	0	0	0	1	0	0	1	0	0	0	0	0	0	0	0
uncharacterized protein	K09132	0	0	0	0	0	0	0	0	0	0	0	0	0	0	0	0	0	0	0	0	0	0	0	0	0	0	0	0	0	0	0	0	0	0	0	0	0	0	0	1	0	0	0	0	0	0	0	0
ribosomal protein S12 methylthiotransferase accessory factor	K09136	0	0	0	0	0	0	0	0	0	0	0	0	0	0	0	0	0	0	0	0	0	0	0	0	0	0	0	0	0	0	0	0	0	0	0	0	0	0	0	0	0	0	0	0	1	0	0	0
uncharacterized protein	K09137	0	0	1	1	1	1	0	0	1	1	1	1	1	1	1	1	0	1	1	1	1	1	1	0	1	0	0	0	0	0	0	0	0	0	0	0	0	0	0	0	1	0	0	0	0	0	0	0
uncharacterized protein	K09141	0	0	1	0	0	0	1	0	0	0	0	0	0	0	0	0	1	0	0	0	1	0	0	0	0	0	0	0	0	0	0	0	0	0	0	0	0	0	1	0	0	0	0	0	0	0	0	0
uncharacterized protein	K09144	0	0	0	0	0	0	0	0	0	0	0	0	0	0	0	0	0	0	0	0	0	0	0	0	0	4	0	0	2	2	4	1	0	2	2	1	0	0	0	0	0	0	3	2	2	1	2	0
antitoxin CptB	K09159	0	0	0	0	0	0	0	0	0	0	0	0	0	0	0	0	0	0	0	0	0	0	0	1	0	0	0	0	0	0	0	0	0	0	0	0	0	0	0	0	0	0	0	0	0	0	0	0
uncharacterized protein	K09163	0	0	0	1	1	0	0	1	0	0	0	0	0	0	0	0	0	0	0	0	0	0	0	0	0	0	0	0	0	0	0	0	0	0	0	0	1	0	0	0	0	0	0	0	0	0	0	0
uncharacterized protein	K09164	1	0	0	0	0	0	0	0	0	0	0	0	0	0	0	0	0	0	0	0	0	0	0	0	0	1	1	1	1	1	1	1	1	1	1	1	0	1	0	0	0	0	1	1	1	1	1	1
dodecin	K09165	0	1	0	1	1	1	1	2	1	1	1	0	1	1	1	1	1	1	1	1	0	1	1	0	0	0	0	0	0	0	0	0	0	0	0	0	0	0	2	0	1	1	0	0	0	0	0	0
uncharacterized protein	K09166	0	0	0	1	0	1	0	0	0	0	0	0	0	0	0	0	0	0	0	0	0	0	0	0	0	0	0	0	0	0	0	0	0	0	0	0	0	0	0	0	0	0	0	0	0	0	0	0
uncharacterized protein	K09167	0	0	0	0	0	0	1	0	0	0	0	0	0	0	0	0	0	0	0	0	0	0	0	0	0	2	1	1	2	2	2	1	3	1	2	1	1	2	0	0	0	0	2	2	2	1	2	2
uncharacterized protein	K09190	1	0	0	0	0	0	0	0	0	0	0	0	0	0	0	0	0	0	0	0	0	0	0	0	0	0	0	0	0	0	0	0	0	0	0	0	0	0	0	0	0	0	0	0	0	0	0	0
feruloyl esterase [EC:3.1.1.73]	K09252	0	0	0	0	0	0	0	0	0	0	0	0	0	0	0	0	0	0	0	0	0	0	0	0	0	1	1	1	1	1	1	1	1	1	1	1	0	1	0	0	0	0	1	1	1	1	1	1
uncharacterized protein	K09386	1	1	1	1	1	1	0	0	1	1	1	1	1	1	1	1	1	1	1	1	1	1	1	0	1	2	0	0	2	2	2	2	2	2	2	3	0	2	1	0	1	1	2	2	2	2	2	2
7-cyano-7-deazaguanine reductase [EC:1.7.1.13]	K09457	1	0	0	0	0	0	0	0	0	0	0	0	0	0	0	0	0	0	0	0	0	0	0	0	0	1	0	1	1	1	1	1	1	1	1	1	0	0	0	0	0	0	1	1	1	1	1	1
3-oxoacyl-[acyl-carrier-protein] synthase II [EC:2.3.1.179]	K09458	1	1	1	2	2	2	1	2	1	1	1	1	1	1	1	1	1	1	1	1	1	1	1	1	1	2	0	1	2	2	2	2	2	2	2	1	2	2	1	0	1	0	2	2	2	2	2	2
anthraniloyl-CoA monooxygenase [EC:1.14.13.40]	K09461	0	0	0	2	2	1	0	0	0	0	0	0	0	0	0	0	0	0	0	0	0	0	0	0	0	1	0	2	2	1	1	1	1	2	1	1	0	1	0	0	0	0	1	1	1	1	1	1
glutamyl-tRNA(Gln) amidotransferase subunit D [EC:6.3.5.7]	K09482	0	0	0	0	0	0	0	0	0	0	0	0	0	0	0	0	0	0	0	0	0	0	0	0	0	0	0	0	0	0	0	0	0	0	0	0	1	0	0	0	0	0	0	0	0	0	0	0
all-trans-retinol 13,14-reductase [EC:1.3.99.23]	K09516	0	0	0	0	0	0	1	0	1	1	1	0	1	1	1	1	0	0	0	0	0	0	1	0	0	0	0	0	0	0	0	0	0	0	0	0	0	0	1	0	1	0	0	0	0	0	0	0
immune inhibitor A [EC:3.4.24.-]	K09607	0	0	0	0	0	0	1	0	0	0	0	0	0	0	0	0	0	0	0	0	0	0	0	0	0	0	0	0	0	0	0	0	0	0	0	0	2	0	0	0	0	0	0	0	0	0	0	0
lipopolysaccharide transport system permease protein	K09690	0	1	1	1	0	1	0	0	0	0	0	0	0	0	0	0	0	0	0	0	0	0	0	0	1	0	0	0	0	0	0	0	0	0	0	0	0	0	0	0	0	0	0	0	0	0	0	0
lipopolysaccharide transport system ATP-binding protein	K09691	0	1	1	1	1	1	0	0	0	0	0	0	0	0	0	0	0	0	0	0	0	0	0	0	0	0	0	0	0	0	0	0	0	0	0	0	0	0	0	0	0	0	0	0	0	0	0	0
sodium transport system permease protein	K09696	0	0	0	0	0	0	0	0	0	0	0	0	0	0	0	0	0	0	0	0	0	0	0	0	0	0	0	0	0	0	0	0	0	0	0	0	0	0	0	1	0	0	0	0	0	0	0	0
nondiscriminating glutamyl-tRNA synthetase [EC:6.1.1.24]	K09698	0	0	0	0	0	0	0	1	0	0	0	0	0	0	0	0	0	0	0	0	0	0	0	0	0	0	0	0	0	0	0	0	0	0	0	0	0	0	0	0	0	0	0	0	0	0	0	0
2-oxoisovalerate dehydrogenase E2 component (dihydrolipoyl transacylase) [EC:2.3.1.168]	K09699	1	0	0	0	0	0	0	0	0	0	0	0	0	0	0	0	0	0	0	0	0	0	0	0	0	0	0	0	0	0	0	0	0	0	0	0	0	0	0	0	0	0	0	0	0	0	0	0
uncharacterized protein	K09701	0	0	0	0	0	0	0	1	0	0	0	0	0	0	0	0	0	0	0	0	0	0	0	0	0	1	0	0	0	0	0	0	0	0	0	0	1	0	0	0	0	0	0	0	0	0	0	0
uncharacterized protein	K09704	0	0	0	0	0	0	1	0	0	0	0	0	0	0	0	0	0	0	0	0	0	0	0	0	0	0	0	0	0	0	0	0	0	0	0	0	1	0	0	0	0	0	0	0	0	0	0	0
uncharacterized protein	K09705	0	0	0	1	1	0	0	0	0	0	0	0	0	0	0	0	0	0	0	0	0	0	0	0	0	0	0	0	0	0	0	0	0	0	0	0	0	0	0	0	0	0	0	0	0	0	0	0
3-methylfumaryl-CoA hydratase [EC:4.2.1.153]	K09709	0	0	0	0	0	0	0	1	0	0	0	0	0	0	0	0	0	0	0	0	0	0	0	0	0	1	0	0	1	1	1	0	0	1	1	1	0	1	0	0	0	0	1	1	1	1	1	1
ribosome-associated protein	K09710	1	1	1	1	1	1	0	1	1	1	1	1	1	1	1	1	1	1	1	1	1	1	1	0	2	1	1	1	1	1	1	1	1	1	1	1	1	1	1	1	1	1	1	1	1	1	1	1
uncharacterized protein	K09726	0	0	0	0	0	0	1	0	0	0	0	0	0	0	0	0	0	0	0	0	0	0	0	0	0	0	0	0	0	0	0	0	0	0	0	0	0	0	0	0	0	0	0	0	0	0	0	0
nucleoid-associated protein EbfC	K09747	0	1	1	1	1	1	0	1	1	1	1	1	1	1	1	1	1	1	1	1	1	1	1	0	1	1	0	1	1	1	1	1	1	1	1	1	1	1	2	1	1	1	1	1	1	1	1	1
ribosome maturation factor RimP	K09748	0	1	1	1	1	1	1	1	1	1	1	1	1	1	1	1	1	1	1	1	1	1	1	0	0	1	1	1	1	1	1	1	1	1	1	1	1	1	1	1	1	1	1	1	1	1	1	1
DNA recombination protein RmuC	K09760	0	0	0	0	0	0	1	0	0	1	0	0	1	1	1	1	0	1	1	1	0	1	1	0	0	0	0	0	0	0	0	0	0	0	0	0	0	0	0	0	1	0	0	0	0	0	0	0
16S rRNA (uracil1498-N3)-methyltransferase [EC:2.1.1.193]	K09761	0	1	1	0	0	0	0	1	1	1	1	1	1	1	1	1	1	1	1	1	1	1	1	0	0	1	1	0	1	1	1	1	1	1	1	0	0	1	1	0	1	1	1	1	1	1	1	1
uncharacterized protein	K09763	0	0	0	1	1	1	0	1	0	0	0	0	0	0	0	0	0	0	0	0	0	0	0	0	0	0	0	0	0	0	0	0	0	0	0	0	0	0	0	0	0	0	0	0	0	0	0	0
uncharacterized protein	K09764	0	1	1	1	1	1	1	1	1	1	1	1	1	1	1	1	1	1	1	1	0	1	1	0	0	1	1	0	1	1	1	1	1	1	1	1	1	1	1	1	1	0	1	1	1	1	1	1
cyclic-di-GMP-binding protein	K09767	2	3	1	0	0	0	0	0	1	0	1	0	0	1	1	0	0	0	0	0	1	0	1	0	0	0	0	0	0	0	0	0	0	0	0	0	0	0	0	0	1	0	0	0	0	0	0	0
uncharacterized protein	K09768	1	0	1	1	1	1	0	0	1	1	1	1	1	1	1	1	0	1	1	1	1	1	1	0	0	0	0	0	0	0	0	0	0	0	0	0	0	0	0	0	0	1	0	0	0	0	0	0
2',3'-cyclic-nucleotide 2'-phosphodiesterase [EC:3.1.4.16]	K09769	0	0	0	0	0	0	0	0	0	0	0	0	0	0	0	0	0	0	0	0	0	0	0	0	0	0	0	0	0	0	0	0	0	0	0	0	1	0	0	1	0	0	0	0	0	0	0	0
[pyruvate, water dikinase]-phosphate phosphotransferase / [pyruvate, water dikinase] kinase [EC:2.7.4.28 2.7.11.33]	K09773	1	0	0	0	0	0	0	0	0	0	0	0	0	0	0	0	0	0	0	0	0	0	0	0	0	1	1	1	1	1	1	1	1	1	1	1	0	1	0	0	0	0	1	1	1	1	1	1
lipopolysaccharide export system protein LptA	K09774	0	0	0	0	0	0	1	0	0	0	0	0	0	0	0	0	0	0	0	0	0	0	0	0	0	0	0	0	0	0	0	0	0	0	0	0	1	0	0	0	0	0	0	0	0	0	0	0
uncharacterized protein	K09779	0	0	0	1	1	1	0	0	0	0	0	0	0	0	0	0	0	0	0	0	0	0	0	0	0	1	0	1	1	1	1	1	1	1	1	1	0	1	0	0	0	0	1	1	1	0	1	1
uncharacterized protein	K09780	0	0	0	0	0	0	0	0	0	0	0	0	0	0	0	0	0	0	0	0	0	0	0	0	0	1	0	1	1	1	1	0	1	1	1	1	0	0	0	0	0	0	1	1	1	0	1	1
uncharacterized protein	K09785	0	0	0	0	0	0	0	0	0	0	0	0	0	0	0	0	0	0	0	0	0	0	0	0	0	0	0	0	0	0	0	0	0	0	0	0	0	0	0	0	0	0	1	0	0	0	0	1
uncharacterized protein	K09786	0	0	0	0	0	0	1	0	0	0	0	0	0	0	0	0	0	0	0	0	0	0	0	1	0	0	0	0	0	0	0	0	0	0	0	0	1	0	0	0	0	0	0	0	0	0	0	0
2-methylaconitate isomerase [EC:5.3.3.-]	K09788	1	0	0	0	0	0	0	0	0	0	0	0	0	0	0	0	0	0	0	0	0	0	0	0	0	0	0	0	0	0	0	0	0	0	0	0	0	0	0	0	0	0	0	0	0	0	0	0
uncharacterized protein	K09790	0	1	1	0	0	0	0	1	1	1	1	0	1	1	0	1	1	1	1	1	1	1	0	1	0	1	1	1	1	1	1	1	1	1	1	1	0	1	0	0	0	0	1	1	1	1	1	1
uncharacterized protein	K09791	0	1	1	1	1	1	1	1	1	1	1	1	1	1	1	1	1	1	1	1	0	1	1	1	0	1	1	0	1	1	1	1	1	1	1	1	1	1	1	1	1	0	1	1	1	1	1	1
uncharacterized protein	K09792	0	1	1	0	0	0	0	0	1	1	1	1	1	1	1	0	2	1	0	1	1	0	1	0	0	0	0	0	0	0	0	0	0	0	0	0	1	0	0	0	1	0	0	0	0	0	0	0
uncharacterized protein	K09793	0	1	1	1	1	1	0	1	1	1	1	0	1	1	1	1	0	1	0	1	1	0	1	0	0	0	0	0	0	0	0	0	0	0	0	0	1	0	1	0	1	1	0	0	0	0	0	0
periplasmic copper chaperone A	K09796	0	1	1	0	0	0	0	0	1	1	1	1	1	1	1	1	0	1	1	1	1	0	1	0	0	0	0	0	0	0	0	0	0	0	0	0	1	0	0	0	1	0	0	0	0	0	0	0
uncharacterized protein	K09797	0	0	0	0	0	0	0	0	1	0	1	0	1	0	1	1	0	0	1	1	0	1	1	0	0	0	0	0	0	0	0	0	0	0	0	0	0	0	0	0	1	0	0	0	0	0	0	0
translocation and assembly module TamB	K09800	0	1	1	1	1	1	1	1	3	2	2	1	2	2	2	3	2	2	2	3	3	2	2	1	2	1	0	0	1	1	1	1	1	1	1	1	2	1	2	1	2	2	1	1	1	1	1	1
uncharacterized protein	K09803	0	0	0	0	0	0	0	0	1	1	0	0	0	0	1	0	1	0	0	0	0	0	0	0	0	0	0	0	0	0	0	0	1	0	1	0	0	0	0	1	0	1	0	0	1	0	0	1
uncharacterized protein	K09807	0	0	0	0	0	0	0	0	0	0	0	0	0	0	0	0	1	0	0	0	0	0	0	0	0	0	0	0	0	0	0	0	0	0	0	0	0	0	1	0	0	0	0	0	0	0	0	0
lipoprotein-releasing system permease protein	K09808	0	3	2	2	2	2	3	2	1	1	1	1	1	1	1	1	1	1	1	1	1	1	1	1	0	2	1	1	1	1	2	2	1	1	1	1	3	1	2	1	3	1	1	1	2	1	1	1
lipoprotein-releasing system ATP-binding protein [EC:7.6.2.-]	K09810	0	1	1	2	2	1	1	2	2	2	2	2	1	2	2	2	2	2	2	2	2	1	2	1	0	1	0	1	1	1	1	1	1	1	1	1	1	1	1	1	1	1	1	1	1	1	1	1
cell division transport system permease protein	K09811	0	1	1	1	1	1	1	1	1	1	1	1	1	1	1	1	0	1	1	1	1	1	1	0	1	1	1	1	1	1	1	1	1	1	1	1	1	1	1	1	1	1	1	1	1	1	1	1
cell division transport system ATP-binding protein	K09812	0	1	1	1	1	1	1	1	1	1	1	1	1	1	1	1	1	1	1	1	1	1	1	0	1	1	1	1	1	1	1	1	1	1	1	1	1	1	1	1	1	1	1	1	1	1	1	1
zinc transport system permease protein	K09816	0	1	1	0	1	1	0	0	1	1	1	0	1	1	1	1	1	1	1	1	1	1	2	1	1	0	0	0	0	0	0	0	0	0	0	0	0	0	1	0	0	0	0	0	0	0	0	0
zinc transport system ATP-binding protein [EC:7.2.2.20]	K09817	0	1	1	0	1	1	0	0	1	1	1	0	1	1	1	1	1	1	1	1	1	1	2	1	0	0	0	0	0	0	0	0	0	0	0	0	0	0	0	0	1	0	0	0	0	0	0	0
Fur family transcriptional regulator, peroxide stress response regulator	K09825	0	0	0	1	1	0	0	2	1	1	1	1	1	1	1	1	0	1	1	1	0	0	1	0	0	1	0	0	1	1	1	1	1	1	1	1	1	1	0	1	0	0	1	1	1	1	1	1
uncharacterized protein	K09857	0	1	1	0	0	0	0	0	1	1	1	0	1	1	1	1	1	1	1	2	1	1	1	0	0	0	0	0	0	0	0	0	0	0	0	0	0	0	1	0	1	1	0	0	0	0	0	0
uncharacterized protein	K09859	0	1	0	1	1	1	0	1	1	1	1	1	1	1	1	1	0	1	1	1	1	1	1	0	1	0	0	0	0	0	0	0	0	0	0	0	1	0	1	0	1	1	0	0	0	0	0	0
uncharacterized protein	K09861	1	0	0	0	0	0	0	0	0	0	0	0	0	0	0	0	0	0	0	0	0	0	0	0	0	0	0	0	0	0	0	0	0	0	0	0	0	0	0	0	0	0	0	0	0	0	0	0
carotenoid phi-ring synthase / carotenoid chi-ring synthase [EC:1.3.99.39 1.3.99.40]	K09879	0	1	1	0	0	0	0	0	1	1	1	1	1	1	1	1	0	1	1	1	0	0	1	0	0	0	0	0	0	0	0	0	0	0	0	0	0	0	1	0	1	1	0	0	0	0	0	0
cobaltochelatase CobS [EC:6.6.1.2]	K09882	0	0	0	0	0	0	0	0	0	0	0	0	0	0	0	0	0	0	0	0	0	0	0	1	0	0	0	0	0	0	0	0	0	0	0	0	1	0	0	0	0	0	0	0	0	0	0	0
cobaltochelatase CobT [EC:6.6.1.2]	K09883	0	0	0	0	0	0	0	0	0	0	0	0	0	0	0	0	0	0	0	0	0	0	0	1	0	0	0	0	0	0	0	0	0	0	0	0	0	0	0	0	0	0	0	0	0	0	0	0
cell division protein ZapA	K09888	0	1	1	1	1	1	1	1	1	1	1	1	1	1	1	1	1	1	1	1	0	1	1	1	1	1	1	0	0	1	1	0	1	0	1	0	1	0	1	1	1	1	1	1	0	0	1	0
uridylate kinase [EC:2.7.4.22]	K09903	1	0	1	1	1	1	1	1	1	1	1	1	1	1	1	1	1	1	1	1	1	1	1	1	0	1	0	0	1	1	1	1	1	1	1	1	1	1	1	1	1	0	1	1	1	1	1	1
uncharacterized protein	K09915	0	0	0	0	0	1	0	0	0	0	0	0	0	0	0	0	0	0	0	0	0	0	0	0	0	0	0	0	0	0	0	0	0	0	0	0	0	0	0	0	0	0	0	0	0	0	0	0
uncharacterized protein	K09927	0	0	0	0	0	0	0	0	0	0	0	0	0	0	0	0	0	0	0	0	0	0	0	0	0	1	0	1	1	1	1	1	1	1	1	1	0	1	0	0	0	0	1	1	1	1	1	1
uncharacterized protein	K09931	1	0	0	0	0	0	0	1	0	0	0	0	0	0	0	0	0	0	0	0	0	0	0	0	0	1	0	0	1	1	1	1	1	1	1	1	1	1	0	1	0	0	1	1	1	1	1	1
bacterial/archaeal transporter family-2 protein	K09936	0	0	0	1	1	1	0	0	0	0	0	0	0	0	0	0	0	0	0	0	0	0	0	0	1	0	0	0	0	0	0	0	0	0	0	0	0	0	0	0	0	0	0	0	0	0	0	0
uncharacterized protein	K09950	0	0	0	0	0	0	0	0	0	0	0	0	0	0	0	0	0	0	0	0	0	0	0	0	0	1	0	0	0	1	1	1	1	1	1	1	0	1	0	0	0	0	1	1	1	0	1	1
CRISPR-associated protein Cas2	K09951	0	0	0	0	0	0	0	0	0	0	0	0	0	0	0	0	0	0	0	0	0	0	0	0	0	0	0	0	0	0	0	0	0	1	0	1	0	1	0	0	0	0	1	0	0	0	0	0
uncharacterized protein	K09955	0	3	2	0	0	0	0	0	0	0	0	0	0	0	0	0	1	0	0	0	1	0	0	0	0	0	0	0	0	0	0	0	0	0	0	0	0	0	0	0	1	0	0	0	0	0	0	0
uncharacterized protein	K09966	0	0	0	0	0	0	0	0	1	1	1	1	1	1	1	1	0	1	1	1	0	0	0	0	0	0	0	0	0	0	0	0	0	0	0	0	0	0	0	0	1	0	0	0	0	0	0	0
uncharacterized protein	K09980	0	0	0	0	0	0	0	0	0	0	0	0	0	0	0	0	0	0	0	0	0	0	0	1	0	0	0	0	0	0	0	0	0	0	0	0	0	0	0	0	0	0	0	0	0	0	0	0
uncharacterized protein	K09984	0	0	0	0	0	0	0	0	0	0	0	0	0	0	0	0	0	0	0	0	0	0	0	0	1	0	0	0	0	0	0	0	0	0	0	0	0	0	0	0	0	0	0	0	0	0	0	0
7-carboxy-7-deazaguanine synthase [EC:4.3.99.3]	K10026	1	1	1	1	2	1	1	1	1	1	1	1	1	1	1	1	2	1	1	1	1	1	1	0	1	0	0	0	0	0	0	0	0	0	0	0	1	0	1	0	1	1	0	0	0	0	1	0
phytoene desaturase [EC:1.3.99.26 1.3.99.28 1.3.99.29 1.3.99.31]	K10027	0	1	1	0	0	0	0	0	1	1	1	0	1	1	1	1	0	1	1	1	0	0	1	0	0	0	0	0	0	0	0	1	0	0	0	0	0	0	1	0	1	1	0	0	1	0	0	0
GDP-D-mannose 3', 5'-epimerase [EC:5.1.3.18 5.1.3.-]	K10046	0	1	1	1	0	1	0	0	0	0	0	0	0	0	0	0	0	0	0	0	0	0	0	0	0	0	0	0	0	0	0	0	0	0	0	0	0	0	1	0	0	1	0	0	0	0	0	0
nickel transport protein	K10094	0	0	0	0	0	0	0	1	0	0	0	0	0	0	0	0	0	0	0	0	0	0	0	0	0	1	1	0	1	1	1	1	1	1	1	0	0	1	0	0	0	0	1	1	1	0	1	1
multiple sugar transport system ATP-binding protein [EC:7.5.2.-]	K10112	0	0	0	0	1	1	2	0	0	0	0	0	0	0	0	0	0	0	0	0	0	0	0	0	0	1	0	0	0	1	1	1	0	0	1	0	2	1	0	0	0	0	1	1	1	1	1	1
LL-diaminopimelate aminotransferase [EC:2.6.1.83]	K10206	0	0	0	0	0	0	0	0	0	0	0	0	0	0	0	0	0	0	0	0	0	0	0	0	0	0	0	0	0	0	0	0	0	0	0	0	1	0	0	0	0	0	0	0	0	0	0	0
alpha-glucoside transport system substrate-binding protein	K10232	1	0	0	0	0	0	0	0	0	0	0	0	0	0	0	0	0	0	0	0	0	0	0	0	0	0	0	0	0	0	0	0	0	0	0	0	0	0	0	0	0	0	0	0	0	0	0	0
alpha-glucoside transport system permease protein	K10233	1	0	0	0	0	0	0	0	0	0	0	0	0	0	0	0	0	0	0	0	0	0	0	0	0	0	0	0	0	0	0	0	0	0	0	0	0	0	0	0	0	0	0	0	0	0	0	0
alpha-glucoside transport system permease protein	K10234	1	0	0	0	0	0	0	0	0	0	0	0	0	0	0	0	0	0	0	0	0	0	0	0	0	0	0	0	0	0	0	0	0	0	0	0	0	0	0	0	0	0	0	0	0	0	0	0
alpha-glucoside transport system ATP-binding protein	K10235	1	0	0	0	0	0	0	0	0	0	0	0	0	0	0	0	0	0	0	0	0	0	0	0	0	0	0	0	0	0	0	0	0	0	0	0	0	0	0	0	0	0	0	0	0	0	0	0
trehalose/maltose transport system substrate-binding protein	K10236	0	0	0	0	0	0	1	0	0	0	0	0	0	0	0	0	0	0	0	0	0	0	0	0	0	0	0	0	0	0	0	0	0	0	0	0	1	0	0	0	0	0	0	0	0	0	0	0
trehalose/maltose transport system permease protein	K10237	0	0	0	0	0	0	1	0	0	0	0	0	0	0	0	0	0	0	0	0	0	0	0	0	0	0	0	0	0	0	0	0	0	0	0	0	1	0	0	0	0	0	0	0	0	0	0	0
trehalose/maltose transport system permease protein	K10238	0	0	0	0	0	0	1	0	0	0	0	0	0	0	0	0	0	0	0	0	0	0	0	0	0	0	0	0	0	0	0	0	0	0	0	0	1	0	0	0	0	0	0	0	0	0	0	0
acyl-lipid omega-6 desaturase (Delta-12 desaturase) [EC:1.14.19.23 1.14.19.45]	K10255	0	0	0	0	0	0	0	0	0	0	0	0	0	0	0	0	0	0	0	0	0	0	0	1	0	0	0	0	0	0	0	0	0	0	0	0	0	0	0	0	0	0	0	0	0	0	0	0
ribose transport system substrate-binding protein	K10439	0	0	0	1	1	1	1	0	0	0	0	0	0	0	0	0	0	0	0	0	0	0	0	0	0	0	0	0	0	0	0	0	0	0	0	0	0	0	0	0	0	0	0	0	0	0	0	0
ribose transport system permease protein	K10440	0	0	0	1	1	1	1	0	0	0	0	0	0	0	0	0	0	0	0	0	0	0	0	0	0	0	0	0	0	0	0	0	0	0	0	0	0	0	0	0	0	0	0	0	0	0	0	0
ribose transport system ATP-binding protein [EC:7.5.2.7]	K10441	0	0	0	1	1	1	0	0	0	0	0	0	0	0	0	0	0	0	0	0	0	0	0	0	0	0	0	0	0	0	0	0	0	0	0	0	0	0	0	0	0	0	0	0	0	0	0	0
heparan-alpha-glucosaminide N-acetyltransferase [EC:2.3.1.78]	K10532	0	0	0	0	0	0	0	0	0	0	0	0	0	0	0	0	0	0	0	0	0	0	0	0	0	1	1	1	1	1	1	1	1	2	1	1	0	1	0	0	0	0	1	1	1	1	1	1
hydroxylamine dehydrogenase [EC:1.7.2.6]	K10535	0	0	0	0	0	0	0	0	1	1	0	0	0	0	2	0	0	0	0	0	0	0	0	0	0	0	0	0	0	0	0	0	0	0	0	0	1	0	0	0	1	0	0	0	0	0	0	0
fructose transport system substrate-binding protein	K10552	0	0	0	0	0	0	0	0	0	0	0	0	0	0	0	0	0	0	0	0	0	0	0	0	0	0	0	0	0	0	1	0	0	0	0	0	0	0	0	0	0	0	0	0	0	0	0	0
formamidopyrimidine-DNA glycosylase [EC:3.2.2.23 4.2.99.18]	K10563	0	0	2	2	2	1	1	3	1	2	2	1	2	2	1	2	2	2	2	2	1	2	2	1	1	3	1	0	2	2	3	2	2	2	2	2	2	1	1	1	2	1	2	2	3	2	2	2
p-cumate 2,3-dioxygenase subunit alpha [EC:1.14.12.25]	K10619	0	0	0	0	0	0	0	0	0	0	0	0	0	0	0	0	0	0	0	0	0	0	0	0	0	1	0	1	1	1	1	1	1	1	1	0	0	0	0	0	0	0	1	1	0	0	1	1
5,6,7,8-tetrahydromethanopterin hydro-lyase [EC:4.2.1.147]	K10713	0	0	0	0	0	0	0	0	0	0	0	0	0	0	0	0	0	0	0	0	0	0	0	0	0	0	0	0	0	0	0	0	0	0	0	0	0	0	0	1	0	0	0	0	0	0	0	0
voltage-gated potassium channel	K10716	0	0	0	0	0	0	1	0	1	1	0	0	1	1	0	1	0	0	1	1	0	1	0	0	0	2	2	1	2	2	2	2	1	2	2	1	0	1	1	0	1	1	2	2	1	2	2	2
DNA replication ATP-dependent helicase/nuclease Dna2 [EC:5.6.2.3 3.1.-.-]	K10742	0	0	0	0	0	0	0	1	0	0	0	0	0	0	0	0	0	0	0	0	0	0	0	0	0	0	0	0	0	0	0	0	0	0	0	0	0	0	0	0	0	0	0	0	0	0	0	0
DNA ligase 1 [EC:6.5.1.1 6.5.1.6 6.5.1.7]	K10747	0	0	0	0	0	0	1	0	0	0	0	0	0	0	0	0	0	0	0	0	0	0	0	0	0	0	0	0	0	0	0	0	0	0	0	0	1	0	0	0	0	0	0	0	0	0	0	0
endonuclease III [EC:4.2.99.18]	K10773	3	2	2	2	2	1	1	2	1	1	1	1	1	1	1	1	2	1	1	1	1	1	1	0	1	2	2	1	2	2	2	2	2	2	2	2	2	2	2	1	1	3	2	2	2	2	3	2
AraC family transcriptional regulator, regulatory protein of adaptative response / methylated-DNA-[protein]-cysteine methyltransferase [EC:2.1.1.63]	K10778	0	0	1	1	1	1	1	0	1	1	1	1	1	1	1	1	1	1	1	1	1	1	0	0	1	1	0	0	0	1	1	0	0	0	1	0	0	0	1	0	1	1	0	1	1	1	0	0
enoyl-[acyl-carrier protein] reductase III [EC:1.3.1.104]	K10780	0	0	1	1	1	1	0	0	1	1	1	1	1	1	1	1	0	1	1	1	0	1	1	0	1	1	0	1	1	1	1	1	1	1	1	1	0	1	1	0	1	0	1	1	1	1	1	1
D-proline reductase (dithiol) PrdB [EC:1.21.4.1]	K10794	0	0	0	0	0	0	0	1	0	0	0	0	0	0	0	0	0	0	0	0	0	0	0	0	0	0	0	0	0	0	0	0	0	0	0	0	0	0	0	1	0	0	0	0	0	0	0	0
acyl-CoA thioesterase I [EC:3.1.2.- 3.1.2.2 3.1.1.2 3.1.1.5]	K10804	1	0	0	1	1	0	1	0	0	0	0	0	0	0	0	0	0	0	0	0	0	0	0	0	0	0	0	0	0	0	0	0	0	0	0	0	1	0	0	0	0	0	0	0	0	0	0	0
acyl-CoA thioesterase II [EC:3.1.2.-]	K10805	1	0	0	0	0	0	0	0	0	0	0	0	0	0	0	0	0	0	0	0	0	0	0	0	0	1	1	1	1	1	1	1	1	1	1	1	0	1	0	0	0	0	1	1	1	1	1	1
acyl-CoA thioesterase YciA [EC:3.1.2.-]	K10806	0	0	1	1	1	1	0	0	0	0	0	0	0	0	0	0	1	0	0	1	1	0	0	1	1	0	0	0	0	0	0	0	0	0	0	0	1	0	1	1	1	0	0	0	0	0	0	0
ferric hydroxamate transport system ATP-binding protein [EC:7.2.2.16]	K10829	0	0	0	0	0	0	0	1	0	0	0	0	0	0	0	0	0	0	0	0	0	0	0	0	0	0	0	0	0	0	0	0	0	0	0	0	0	0	0	0	0	0	0	0	0	0	0	0
CRP/FNR family transcriptional regulator, cyclic AMP receptor protein	K10914	0	0	1	1	0	0	0	0	1	1	0	0	0	1	0	1	0	1	0	0	0	0	0	0	1	0	0	0	0	0	0	0	0	0	0	0	1	0	0	1	0	0	0	0	0	0	0	0
two-component system, response regulator FlrC	K10943	0	0	0	0	0	0	0	0	0	0	0	0	0	0	0	0	0	0	0	0	0	0	0	0	0	0	0	0	0	0	0	0	0	0	0	0	1	0	0	0	0	0	0	0	0	0	0	0
PadR family transcriptional regulator, regulatory protein PadR	K10947	0	6	5	6	6	7	5	2	2	2	1	0	2	2	2	2	3	2	1	2	3	1	2	0	0	7	1	2	5	5	5	4	7	4	4	4	13	2	2	0	1	2	4	5	5	4	6	7
DNA end-binding protein Ku	K10979	0	1	1	0	0	0	1	0	0	0	0	0	0	0	0	0	0	0	0	0	1	0	0	0	0	1	0	0	1	1	1	1	1	1	1	1	1	1	1	1	0	1	1	1	1	1	1	1
thiol-activated cytolysin	K11031	0	0	0	0	0	0	0	1	0	0	0	0	0	0	0	0	0	0	0	0	0	0	0	0	0	0	0	0	0	0	0	0	0	0	0	0	0	0	0	0	0	0	0	0	0	0	0	0
hemolysin III	K11068	0	1	0	1	1	1	0	0	1	1	1	0	1	1	0	1	0	1	1	1	1	1	1	0	0	0	0	0	0	0	0	0	0	0	0	0	0	0	1	0	1	0	0	0	0	0	0	0
ATP-binding cassette, subfamily B, bacterial MsbA [EC:7.5.2.6]	K11085	1	1	1	1	1	1	1	0	0	1	1	0	1	1	1	1	1	1	1	1	1	1	1	0	0	0	0	0	0	0	0	0	0	0	0	0	1	0	0	1	1	0	0	0	0	0	0	0
60 kDa SS-A/Ro ribonucleoprotein	K11089	0	0	0	0	0	0	0	0	1	0	0	0	0	0	1	1	0	0	0	0	0	0	0	0	0	0	0	0	0	0	0	0	0	0	0	0	0	0	0	0	0	0	0	0	0	0	0	0
potassium/hydrogen antiporter	K11105	1	0	1	0	0	0	0	1	0	0	0	0	0	0	0	0	1	0	0	0	0	0	0	0	0	1	0	0	1	1	1	1	1	1	1	0	0	1	1	1	0	1	1	1	1	1	1	1
dehydrogenase/reductase SDR family member 1 [EC:1.1.-.-]	K11163	0	0	0	0	0	0	0	0	0	0	0	0	0	0	0	0	0	0	0	0	0	0	0	0	0	1	1	1	1	1	1	1	1	1	1	0	1	1	0	0	0	0	1	1	1	2	1	1
dehydrogenase/reductase SDR family member 12 [EC:1.1.-.-]	K11168	0	0	0	0	0	0	0	0	0	0	0	0	0	0	0	0	0	0	0	0	0	0	0	0	0	0	0	0	0	0	0	0	0	0	0	0	0	0	0	0	0	0	0	0	0	0	0	0
phosphoribosylglycinamide formyltransferase 1 [EC:2.1.2.2]	K11175	1	1	1	0	1	1	0	1	1	1	1	1	1	1	1	1	1	1	1	1	1	1	1	0	1	1	0	0	1	1	1	1	1	1	1	1	1	1	0	1	1	1	1	1	1	1	1	1
xanthine dehydrogenase YagR molybdenum-binding subunit [EC:1.17.1.4]	K11177	0	0	0	0	0	0	0	0	0	0	0	0	0	0	0	0	0	0	0	0	0	0	0	0	0	0	0	0	0	0	0	0	0	0	0	0	1	0	0	0	0	0	0	0	0	0	0	0
xanthine dehydrogenase YagS FAD-binding subunit [EC:1.17.1.4]	K11178	1	0	1	1	1	1	1	0	1	1	1	1	1	1	0	1	1	1	1	1	0	1	1	0	0	1	1	2	1	2	1	2	1	1	2	1	3	0	1	0	0	0	2	1	1	1	2	1
deaminated glutathione amidase [EC:3.5.1.128]	K11206	0	1	1	0	0	0	0	0	1	1	1	0	1	1	0	0	1	1	1	1	0	1	0	0	0	0	0	0	0	0	0	0	0	0	0	0	0	0	1	0	0	1	0	0	0	0	0	0
3-deoxy-D-manno-octulosonic acid kinase [EC:2.7.1.166]	K11211	0	1	1	1	1	1	1	1	1	1	1	0	1	1	1	1	1	1	1	1	1	1	1	0	0	0	0	0	0	0	0	0	0	0	0	0	1	0	1	1	1	0	0	0	0	0	0	0
formylmethanofuran dehydrogenase subunit E [EC:1.2.7.12]	K11261	0	0	0	0	0	0	0	0	0	0	0	0	0	0	0	0	0	0	0	0	0	0	0	0	0	0	0	0	0	0	0	0	0	0	0	0	0	0	0	1	0	0	0	0	0	0	0	0
two-component system, chemotaxis family, sensor kinase Cph1 [EC:2.7.13.3]	K11354	0	0	0	0	0	0	0	1	0	0	0	0	0	0	0	0	0	0	0	0	0	0	0	0	0	0	0	0	0	0	0	0	0	0	0	0	0	0	0	0	0	0	0	0	0	0	0	0
two-component system, chemotaxis family, response regulator Rcp1	K11355	0	0	0	0	0	0	0	1	0	0	0	0	0	0	0	0	0	0	0	0	0	0	0	0	0	0	0	0	0	0	0	0	0	0	0	0	0	0	0	0	0	0	0	0	0	0	0	0
2-oxoisovalerate dehydrogenase E1 component [EC:1.2.4.4]	K11381	0	0	2	2	2	2	0	2	1	2	2	1	2	2	0	2	2	2	1	2	2	2	1	1	1	2	1	2	1	1	2	1	2	1	1	0	1	1	2	1	2	1	1	2	2	1	1	2
two-component system, NtrC family, sensor histidine kinase KinB [EC:2.7.13.3]	K11383	0	0	0	1	1	1	0	0	0	0	0	0	0	0	0	0	0	0	0	0	0	0	0	0	0	0	0	0	0	0	0	0	0	0	0	0	0	0	0	0	0	0	0	0	0	0	0	0
two-component system, NtrC family, response regulator AlgB	K11384	0	0	0	0	1	1	0	0	0	0	0	0	0	0	0	0	0	0	0	0	0	0	0	0	0	0	0	0	0	0	0	0	0	0	0	0	0	0	0	0	0	0	0	0	0	0	0	0
NAD+-dependent protein deacetylase sirtuin 4 [EC:2.3.1.286]	K11414	0	0	0	1	1	1	0	1	0	0	0	0	0	0	0	0	0	0	0	0	0	0	0	0	0	0	0	0	0	0	0	0	0	0	0	0	0	0	0	0	0	0	0	0	0	0	0	0
histone deacetylase 11 [EC:3.5.1.98]	K11418	1	0	0	0	0	0	1	2	0	0	0	0	0	0	0	0	0	0	0	0	0	0	0	0	0	1	0	1	1	0	1	1	1	1	0	1	1	0	0	0	0	0	1	1	0	1	1	1
two-component system, cell cycle response regulator DivK	K11443	0	0	0	0	0	0	0	0	1	1	1	1	1	1	1	1	0	1	1	1	0	0	0	0	1	0	0	0	0	0	0	0	0	0	0	0	1	0	0	0	0	0	0	0	0	0	0	0
glycolate oxidase FAD binding subunit	K11472	0	0	0	0	0	0	0	0	0	0	0	0	0	0	0	0	0	0	0	0	0	0	0	0	0	0	0	0	0	0	0	0	0	0	0	0	0	0	0	0	0	0	0	0	0	0	0	0
glycolate oxidase iron-sulfur subunit	K11473	0	1	1	0	0	0	1	1	1	1	1	1	1	1	1	1	1	1	1	1	1	1	1	0	0	0	0	0	0	0	0	0	0	0	0	0	0	0	1	1	0	1	0	0	0	0	0	0
glc operon protein GlcG	K11477	2	0	0	0	0	0	0	0	0	0	0	0	0	0	0	0	0	0	0	0	0	0	0	0	0	0	0	0	1	1	0	1	0	1	1	1	0	0	0	0	0	0	0	1	0	1	0	0
(S)-2-hydroxy-acid oxidase [EC:1.1.3.15]	K11517	0	0	0	0	1	1	0	1	0	0	0	0	0	0	0	0	0	0	0	0	0	0	0	0	0	0	0	0	0	0	0	0	0	0	0	0	0	0	0	0	0	0	0	0	0	0	0	0
glycerate 2-kinase [EC:2.7.1.165]	K11529	0	0	0	0	0	0	0	0	0	0	0	0	0	0	0	0	0	0	0	0	0	0	0	0	0	0	0	0	0	0	0	0	0	0	0	0	0	0	0	1	0	0	0	0	0	0	0	0
(4S)-4-hydroxy-5-phosphonooxypentane-2,3-dione isomerase [EC:5.3.1.32]	K11530	0	0	0	0	1	1	0	0	0	0	0	0	0	0	0	0	0	0	0	0	0	0	0	1	0	0	0	0	0	0	0	0	0	0	0	0	0	0	0	0	0	0	0	0	0	0	0	0
lia operon protein LiaG	K11621	0	4	5	3	3	2	4	2	2	3	3	2	0	3	3	3	3	3	3	3	3	0	3	1	2	2	2	1	2	2	2	2	2	2	2	2	4	2	1	1	3	2	2	2	2	2	2	2
fructose-bisphosphate aldolase, class I [EC:4.1.2.13]	K11645	0	1	1	0	1	1	1	1	1	1	1	0	1	1	1	1	1	0	0	1	0	0	0	1	1	0	0	0	0	0	0	0	0	0	0	0	1	0	1	1	1	1	0	0	0	0	0	0
C4-dicarboxylate transporter, DctM subunit	K11690	2	0	0	0	0	0	0	0	0	0	0	0	0	0	0	0	0	0	0	0	0	0	0	0	0	3	2	3	3	3	3	2	4	2	3	3	0	1	0	1	0	0	3	3	3	2	6	2
manganese/zinc/iron transport system substrate-binding protein	K11707	0	0	0	0	0	0	0	0	0	1	1	0	1	1	1	0	1	1	0	1	0	1	1	0	1	0	0	0	0	0	0	0	0	0	0	0	0	0	0	0	0	0	0	0	0	0	0	0
manganese/zinc/iron transport system permease protein	K11708	0	0	0	0	0	0	0	0	1	1	1	0	1	1	1	0	1	1	0	1	0	0	0	0	1	0	0	0	0	0	0	0	0	0	0	0	0	0	0	0	0	0	0	0	0	0	0	0
manganese/zinc/iron transport system permease protein	K11709	0	0	0	0	0	0	0	0	1	1	1	0	1	1	1	0	1	1	0	1	0	0	0	0	1	0	0	0	0	0	0	0	0	0	0	0	0	0	0	0	0	0	0	0	0	0	0	0
manganese/zinc/iron transport system ATP- binding protein [EC:7.2.2.5]	K11710	0	0	0	0	0	0	0	0	1	1	1	0	1	0	1	0	1	1	0	1	0	0	1	0	1	0	0	0	0	0	0	0	0	0	0	0	0	0	0	0	0	0	0	0	0	0	0	0
cysteine desulfurase / selenocysteine lyase [EC:2.8.1.7 4.4.1.16]	K11717	1	1	0	1	1	1	1	1	1	1	1	1	1	1	1	1	1	1	1	1	2	1	1	0	0	1	0	0	1	1	1	1	1	1	1	1	0	1	1	0	1	1	1	1	1	1	1	1
lipopolysaccharide export system permease protein	K11720	1	1	1	1	1	1	1	1	1	1	1	1	1	1	1	1	1	1	1	1	1	1	1	0	0	1	0	0	1	1	1	1	1	1	1	1	1	1	1	1	0	1	1	1	1	1	1	1
phospholysine phosphohistidine inorganic pyrophosphate phosphatase [EC:3.6.1.1 3.1.3.-]	K11725	0	0	0	0	0	0	1	0	0	0	0	0	0	0	0	0	0	0	0	0	0	0	0	0	0	0	0	0	0	0	0	0	0	0	0	0	0	0	0	0	0	0	0	0	0	0	0	0
quaternary ammonium compound-resistance protein SugE	K11741	0	0	0	0	0	0	0	0	0	0	0	0	0	0	0	0	0	0	0	0	0	0	0	0	0	0	0	0	0	0	0	0	0	0	0	0	0	0	0	0	1	0	0	0	0	0	0	0
AI-2 transport protein TqsA	K11744	0	1	1	0	0	0	0	0	1	1	1	1	1	1	1	1	1	1	1	1	1	1	1	0	0	1	0	1	1	1	1	1	1	0	1	0	0	1	1	0	0	1	1	1	1	0	1	1
glutathione-regulated potassium-efflux system ancillary protein KefC	K11745	0	0	0	0	0	0	0	0	0	1	0	0	1	0	0	0	0	1	1	0	1	0	0	0	0	0	0	0	0	0	0	0	0	0	0	0	0	0	1	0	0	0	0	0	0	0	0	0
glutathione-regulated potassium-efflux system ancillary protein KefG	K11748	0	0	0	0	0	0	0	0	1	1	0	0	0	1	0	1	0	1	1	0	1	1	1	0	0	0	0	0	0	0	0	0	0	0	0	0	0	0	1	0	1	0	0	0	0	0	0	0
regulator of sigma E protease [EC:3.4.24.-]	K11749	1	2	3	1	1	1	1	1	2	2	2	1	1	2	2	2	2	2	2	2	3	1	0	1	2	1	1	0	1	1	1	1	1	1	1	1	1	1	2	1	1	1	1	1	1	1	1	1
5'-nucleotidase / UDP-sugar diphosphatase [EC:3.1.3.5 3.6.1.45]	K11751	0	0	0	0	0	0	0	0	0	0	0	0	0	0	0	0	0	0	0	0	0	0	0	0	0	1	0	0	1	1	1	1	1	1	1	1	0	1	0	0	0	0	1	1	1	1	1	1
diaminohydroxyphosphoribosylaminopyrimidine deaminase / 5-amino-6-(5-phosphoribosylamino)uracil reductase [EC:3.5.4.26 1.1.1.193]	K11752	0	1	1	1	1	1	1	1	0	1	1	1	1	1	1	1	1	1	1	1	1	1	0	1	1	1	1	1	1	1	1	1	1	1	1	1	1	1	0	1	1	0	1	1	1	1	1	1
riboflavin kinase / FMN adenylyltransferase [EC:2.7.1.26 2.7.7.2]	K11753	1	0	1	1	1	1	1	1	1	1	1	1	1	1	1	1	1	1	1	1	1	1	1	1	1	1	0	1	1	1	1	1	1	1	1	1	1	1	2	1	1	1	1	1	1	1	1	1
dihydrofolate synthase / folylpolyglutamate synthase [EC:6.3.2.12 6.3.2.17]	K11754	1	0	1	1	1	1	0	1	1	1	1	1	1	1	0	1	1	1	1	1	1	1	1	0	0	1	0	0	1	1	1	1	1	1	1	0	1	1	0	1	1	0	1	1	1	1	1	1
phosphoribosyl-AMP cyclohydrolase / phosphoribosyl-ATP pyrophosphohydrolase [EC:3.5.4.19 3.6.1.31]	K11755	0	0	0	1	1	1	0	1	0	1	1	1	0	1	1	1	0	1	0	0	0	0	1	0	0	0	0	0	0	0	0	0	0	0	0	0	0	0	0	1	0	0	0	0	0	0	0	0
chorismate dehydratase [EC:4.2.1.151]	K11782	0	1	1	0	0	0	0	0	0	0	0	0	0	0	0	0	1	0	0	0	2	0	0	0	0	0	0	0	0	0	0	0	0	0	0	0	0	0	1	1	0	1	0	0	0	0	0	0
cyclic dehypoxanthinyl futalosine synthase [EC:1.21.98.1]	K11784	0	0	0	0	0	0	0	0	0	0	0	0	0	0	0	0	1	0	0	0	1	0	0	0	0	0	0	0	0	0	0	0	0	0	0	0	0	0	1	1	0	1	0	0	0	0	0	0
1,4-dihydroxy-6-naphthoate synthase [EC:1.14.-.-]	K11785	0	0	1	0	0	0	0	0	0	0	0	0	0	0	0	0	1	0	0	0	1	0	0	0	0	0	0	0	0	0	0	0	0	0	0	0	0	0	1	0	0	1	0	0	0	0	0	0
type VI secretion system protein ImpL	K11891	0	0	0	0	0	0	0	0	0	0	0	0	0	0	0	0	0	0	0	0	0	0	0	0	1	0	0	0	0	0	0	0	0	0	0	0	0	0	0	0	0	0	0	0	0	0	0	0
type VI secretion system secreted protein Hcp	K11903	0	0	0	0	0	0	0	0	0	0	0	0	0	0	0	0	0	0	0	0	0	0	0	0	0	0	0	0	0	0	0	0	0	0	0	0	0	0	0	0	0	1	0	0	0	0	0	0
ATP-dependent RNA helicase RhlE [EC:3.6.4.13]	K11927	1	2	2	1	1	1	0	1	2	0	2	0	2	2	1	2	2	2	1	2	1	0	1	0	1	1	1	1	1	1	1	1	1	1	1	1	0	1	0	0	2	1	1	1	1	1	1	1
sodium/proline symporter	K11928	1	0	0	0	0	0	1	0	0	0	0	0	0	0	0	0	0	0	0	0	0	0	0	0	0	1	0	0	1	1	1	1	1	1	1	1	0	1	0	0	0	0	1	1	1	0	1	1
poly-beta-1,6-N-acetyl-D-glucosamine synthase [EC:2.4.1.-]	K11936	0	0	0	0	0	0	0	3	0	0	0	0	0	0	0	0	0	0	0	0	0	0	0	1	1	0	0	0	0	0	0	0	0	0	0	0	1	0	1	0	1	0	0	0	0	0	0	0
isobutyryl-CoA mutase [EC:5.4.99.13]	K11942	0	0	0	0	0	0	0	0	0	0	0	0	0	0	0	0	0	0	0	0	0	0	0	1	0	0	0	0	0	0	0	0	0	0	0	0	0	0	0	0	0	0	0	0	0	0	0	0
tRNA(adenine34) deaminase [EC:3.5.4.33]	K11991	0	1	1	1	1	1	0	0	1	1	1	1	1	1	1	1	1	1	1	1	1	1	1	0	0	1	0	1	0	1	1	1	1	1	1	1	1	1	2	2	1	1	1	1	2	1	1	1
conjugal transfer ATP-binding protein TraC	K12063	0	0	0	0	0	0	0	0	0	0	0	0	0	0	0	0	0	0	0	0	0	0	0	0	0	3	1	0	0	0	1	0	3	0	0	0	0	0	0	0	0	0	0	0	2	0	0	6
eukaryotic-like serine/threonine-protein kinase [EC:2.7.11.1]	K12132	0	14	18	6	11	8	11	0	10	10	10	3	12	9	11	11	8	11	7	13	12	12	5	1	0	0	0	0	0	0	0	0	0	0	0	0	17	0	9	1	16	10	0	0	0	0	0	0
hydrogenase-4 component D [EC:1.-.-.-]	K12139	0	0	0	0	0	0	1	0	0	0	0	0	0	0	0	0	0	0	0	0	0	0	0	0	0	0	0	0	0	0	0	0	0	0	0	0	0	0	0	0	0	0	0	0	0	0	0	0
guanidinobutyrase [EC:3.5.3.7]	K12255	0	0	0	0	0	0	0	0	0	0	0	0	0	0	0	0	0	0	0	0	0	0	0	0	0	0	0	0	0	0	0	0	0	0	0	0	0	0	0	0	0	0	1	1	1	1	1	0
putrescine---pyruvate transaminase [EC:2.6.1.113]	K12256	1	0	0	0	0	0	0	0	0	0	0	0	0	0	0	0	0	0	0	0	0	0	0	0	0	1	1	1	1	1	1	1	1	1	1	0	0	1	0	0	0	0	1	1	1	1	1	1
MSHA biogenesis protein MshL	K12282	0	0	0	0	0	0	0	0	0	0	0	0	0	0	0	0	0	0	0	0	0	0	0	0	1	0	0	0	0	0	0	0	0	0	0	0	0	0	0	0	0	0	0	0	0	0	0	0
S-sulfo-L-cysteine synthase (O-acetyl-L-serine-dependent) [EC:2.5.1.144]	K12339	0	0	0	1	1	1	0	0	0	0	0	0	0	0	0	0	0	0	0	0	0	0	0	0	0	0	0	0	0	0	0	0	0	0	0	0	1	0	0	1	0	0	0	0	0	0	0	0
outer membrane protein	K12340	1	3	4	4	4	4	5	7	2	2	2	1	2	3	2	2	2	2	2	2	1	2	3	0	2	2	0	0	2	2	2	1	1	1	2	1	4	2	3	0	2	2	2	1	2	1	2	1
3-oxo-5-alpha-steroid 4-dehydrogenase 1 [EC:1.3.1.22]	K12343	0	0	0	0	0	0	0	0	0	0	0	0	0	0	0	0	0	0	0	0	0	0	0	0	0	1	0	0	1	1	1	1	1	1	1	1	0	0	0	0	0	0	1	1	1	1	1	1
sphingomyelin phosphodiesterase 2 [EC:3.1.4.12]	K12351	0	0	0	0	0	0	0	0	0	0	0	0	0	0	0	0	0	0	0	0	0	0	0	0	0	0	0	0	0	0	0	0	0	0	0	0	1	0	0	0	0	0	0	0	0	0	0	0
hexosaminidase [EC:3.2.1.52]	K12373	0	0	0	0	0	0	1	0	0	0	0	0	0	0	0	0	1	0	0	0	0	0	0	0	0	0	0	0	0	0	0	0	0	0	0	0	0	0	1	0	1	0	0	0	0	0	0	0
NAD-dependent deacetylase [EC:2.3.1.286]	K12410	0	1	1	0	0	0	1	1	1	0	1	1	1	1	0	0	1	1	0	2	1	1	2	0	0	1	0	1	1	0	1	1	1	0	0	1	1	0	1	0	0	0	1	1	1	1	1	1
tight adherence protein B	K12510	0	1	1	1	1	1	0	0	0	1	1	0	0	1	0	0	1	1	0	0	0	1	1	1	1	0	0	0	0	0	0	0	0	0	0	0	0	0	0	0	1	0	0	0	0	0	0	0
tight adherence protein C	K12511	0	1	1	0	1	1	0	0	1	1	0	0	0	1	1	0	1	0	0	0	0	1	0	1	1	0	0	0	0	0	0	0	0	0	0	0	0	0	0	0	1	0	0	0	0	0	0	0
bifunctional aspartokinase / homoserine dehydrogenase 1 [EC:2.7.2.4 1.1.1.3]	K12524	0	0	0	0	0	0	0	0	0	0	0	0	0	0	0	0	0	0	0	0	0	0	0	0	0	0	1	0	0	0	0	0	0	0	0	0	0	1	0	0	0	0	0	0	0	0	0	0
putative selenate reductase [EC:1.97.1.9]	K12527	0	1	1	0	0	0	0	0	0	0	0	0	0	0	0	0	1	0	0	0	0	0	0	0	0	0	0	0	0	0	0	0	0	0	0	0	0	0	1	0	0	1	0	0	0	0	0	0
ribonuclease R [EC:3.1.13.1]	K12573	0	1	1	1	1	1	1	1	1	1	1	1	1	1	1	1	1	1	1	1	0	1	1	1	1	1	1	1	1	1	1	1	1	1	1	1	1	1	1	1	1	0	1	1	1	1	1	1
ribonuclease J [EC:3.1.-.-]	K12574	1	0	0	0	0	0	0	0	0	0	0	0	0	0	0	0	0	0	0	0	0	0	0	0	0	0	0	0	0	0	0	0	0	0	0	0	0	0	0	1	0	0	0	0	0	0	0	0
phosphatidylinositol alpha 1,6-mannosyltransferase [EC:2.4.1.-]	K12583	0	0	0	0	0	0	1	0	1	1	1	1	1	1	1	1	1	1	1	0	1	1	0	0	0	0	0	0	0	0	0	0	0	0	0	0	0	0	0	0	0	0	0	0	0	0	0	0
delta-1-pyrroline-5-carboxylate synthetase [EC:2.7.2.11 1.2.1.41]	K12657	0	0	0	0	0	0	0	0	0	0	0	0	0	0	0	0	0	0	0	0	0	0	0	0	0	0	0	0	0	0	0	0	0	0	0	1	0	0	0	0	0	0	0	0	0	0	0	0
aminobenzoyl-glutamate utilization protein B	K12941	2	0	0	0	0	0	0	1	0	0	0	0	0	0	0	0	0	0	0	0	0	0	0	0	0	2	1	1	0	2	2	2	2	1	2	1	0	2	0	0	0	0	2	2	2	2	2	2
aminobenzoyl-glutamate transport protein	K12942	0	0	0	0	0	0	0	0	0	0	0	0	0	0	0	0	0	0	0	0	1	0	0	0	0	0	0	0	0	0	0	0	0	0	0	0	0	0	0	0	0	0	0	0	0	0	0	0
5-methylthioadenosine/S-adenosylhomocysteine deaminase [EC:3.5.4.31 3.5.4.28]	K12960	1	0	0	0	0	0	0	1	0	1	1	1	0	1	0	1	0	1	1	1	0	1	0	0	1	2	2	0	2	2	2	2	2	2	2	1	0	1	0	0	1	0	2	2	2	1	2	2
lipid A 3-O-deacylase [EC:3.1.1.-]	K12976	0	0	0	0	0	0	0	0	1	0	0	0	0	0	0	0	0	0	0	0	0	0	0	0	1	0	0	0	0	0	0	0	0	0	0	0	0	0	0	0	0	0	0	0	0	0	0	0
lipid A 4'-phosphatase [EC:3.1.3.-]	K12978	0	1	0	1	1	1	0	0	1	1	1	1	1	1	1	1	1	1	1	1	1	1	0	0	0	0	0	0	0	0	0	0	0	0	0	0	0	0	1	0	1	1	0	0	0	0	0	0
heptosyltransferase I [EC:2.4.-.-]	K12982	1	1	1	1	1	1	2	1	1	1	1	1	1	1	1	1	1	1	1	1	0	1	1	0	0	1	0	0	0	0	1	0	0	0	0	0	2	0	1	2	0	1	0	0	0	0	0	0
perosamine synthetase [EC:2.6.1.102]	K13010	2	0	0	0	0	1	1	0	0	0	0	0	0	0	0	0	0	0	0	0	0	0	0	0	0	0	0	0	0	0	0	0	0	0	0	0	0	0	0	0	0	0	0	0	0	0	0	0
UDP-N-acetyl-D-glucosamine dehydrogenase [EC:1.1.1.136]	K13015	1	0	1	1	1	1	1	0	1	1	1	1	1	1	1	1	0	1	1	1	0	1	1	0	0	1	0	0	1	1	1	1	1	1	1	1	1	1	0	1	1	0	1	1	1	1	1	1
UDP-2-acetamido-2-deoxy-ribo-hexuluronate aminotransferase [EC:2.6.1.98]	K13017	2	0	1	0	0	1	0	1	1	1	1	1	1	1	0	1	1	0	1	1	1	1	0	0	0	0	0	0	0	0	0	0	0	0	0	0	1	0	1	1	0	1	0	0	0	0	0	0
UDP-2-acetamido-3-amino-2,3-dideoxy-glucuronate N-acetyltransferase [EC:2.3.1.201]	K13018	0	0	0	0	0	1	0	0	0	0	0	0	0	0	0	0	0	0	0	0	0	0	0	0	0	0	0	0	0	0	0	0	0	0	0	0	0	0	0	0	0	0	0	0	0	0	0	0
[truncated: 485 more rows]
[truncated: 4 more columns]

## Sheet: Pfam
Function	Pfam	3300020477_45	3300025550_6	3300025554_5	3300026122_2	3300026127_2	3300026196_11	3300027893_57	3300027962_15	Bin_M15_27	Bin_M162_005	Bin_M182_011	Bin_M42_016	Bin_M51_014	Bin_M92_019	Bin_S15_23	Bin_S162_005	Bin_S162_007	Bin_S182_010	Bin_S212_14	Bin_S43_010	Bin_S43_056	Bin_S53_006	Bin_S91_007	GCA_004357565.1	GCA_004524915.1	GCA_009836005.1	GCA_009836275.1	GCA_009836785.1	GCA_009837975.1	GCA_009838765.1	GCA_009840115.1	GCA_009841005.1	GCA_009841015.1	GCA_009842445.1	GCA_009845855.1	GCA_009846385.1	GCA_011774835.1	GCA_012270965.1	GCA_013042495.1	GCA_016209945.1	GCA_016649455.1	GCA_018679175.1	IRC1_bin_13	IRC2_bin_12	IRC3_bin_28	IRC4_bin_13	RHO1_bin_50	RHO2_bin_49
Maltogenic Amylase, C-terminal domain	PF16657	0	1	1	0	1	1	0	0	1	0	1	0	1	0	0	1	0	1	1	1	0	0	1	0	0	0	0	0	0	0	0	0	0	0	0	0	1	0	0	0	0	0	0	0	0	0	0	0
Ribosomal protein L14p/L23e	PF00238	1	1	1	1	1	1	0	1	1	1	1	1	1	1	1	1	1	1	1	1	1	1	1	1	1	1	1	0	1	1	1	1	1	1	1	1	1	1	1	1	1	1	1	1	1	1	1	1
Transposase DDE domain	PF01609	0	0	0	1	0	0	0	0	1	0	0	0	0	0	0	0	0	0	0	0	0	0	0	0	0	0	0	0	0	0	0	0	0	0	0	0	0	7	0	0	0	0	0	0	0	0	0	0
Glycoside hydrolase 97	PF10566	0	0	1	0	0	0	0	0	0	0	0	0	0	0	0	0	0	1	0	0	0	0	0	0	0	0	0	0	0	0	0	0	0	0	0	0	2	0	1	0	0	0	0	0	0	0	0	0
Aldehyde oxidase and xanthine dehydrogenase, a/b hammerhead domain	PF01315	1	0	2	0	0	1	1	0	0	0	0	1	0	1	0	0	0	0	0	0	1	0	0	0	1	1	2	1	0	1	0	2	2	0	2	1	1	1	3	1	0	1	2	2	2	4	1	2
Domain of unknown function (DUF5655)	PF18899	0	0	0	0	0	0	0	0	0	0	0	0	0	0	0	0	0	0	0	0	0	0	0	0	0	0	0	0	0	0	0	0	0	0	0	0	0	0	0	0	0	0	0	0	0	0	1	0
SecA Wing and Scaffold domain	PF07516	0	0	0	0	0	1	0	1	0	0	0	0	1	0	0	0	0	0	0	1	0	0	0	0	0	0	0	0	1	0	0	0	1	1	0	1	0	0	0	0	0	0	0	0	1	0	0	0
NADH dehydrogenase	PF00146	2	0	1	2	1	1	1	1	1	1	1	1	1	1	1	1	1	1	1	1	2	1	1	0	0	1	1	1	1	1	1	1	1	1	1	1	1	1	1	2	1	2	1	1	1	1	1	1
Protein of unknown function (DUF3224)	PF11528	0	0	0	0	0	0	0	0	0	0	0	0	0	0	0	0	0	0	0	0	0	0	0	0	0	1	0	1	1	1	1	1	1	1	1	1	0	1	0	0	0	0	1	1	1	1	1	1
LTXXQ motif family protein	PF07813	0	0	0	0	0	0	0	1	0	0	0	0	0	0	0	0	0	0	0	0	0	0	0	0	1	0	0	0	0	0	0	0	0	0	0	0	3	0	0	0	1	1	0	0	0	0	0	0
Family of unknown function (DUF5694)	PF18950	0	1	1	0	0	0	0	3	0	0	0	0	0	0	0	0	1	0	0	0	1	0	0	0	0	0	0	0	0	0	0	0	0	0	0	0	0	0	0	0	0	0	0	0	0	0	0	0
Protein of unknown function (DUF3124)	PF11322	0	0	0	0	0	0	0	1	0	0	0	0	0	0	0	0	0	0	0	0	0	0	0	0	0	0	0	0	0	0	0	0	0	0	0	0	0	0	0	0	0	0	0	0	0	0	0	0
Protein of unknown function (DUF1264)	PF06884	0	0	0	0	0	0	0	0	0	0	0	0	0	0	0	0	0	0	0	0	0	0	0	0	1	0	0	0	0	0	0	0	0	0	0	0	0	0	0	0	0	0	0	0	0	0	0	0
NIF3 (NGG1p interacting factor 3)	PF01784	1	1	1	1	1	1	1	1	1	1	1	1	1	1	1	1	1	1	1	1	1	1	1	0	0	1	1	1	1	1	1	1	1	1	1	1	1	1	1	0	1	1	1	1	1	1	1	1
SbcC/RAD50-like, Walker B motif	PF13558	0	0	0	0	0	0	1	0	0	0	0	0	0	0	0	0	0	0	0	0	0	0	0	0	0	0	0	0	0	0	0	0	0	0	0	0	0	0	0	0	0	0	1	0	0	0	0	0
Ribosomal protein S14p/S29e	PF00253	0	1	1	1	1	1	1	1	1	1	1	1	1	1	1	1	1	1	1	1	1	1	1	1	1	1	0	0	1	1	1	1	0	0	1	1	0	1	1	1	1	1	1	1	1	1	1	0
Protein of unknown function (DUF402)	PF04167	1	1	1	1	1	1	1	1	0	1	1	1	1	1	1	1	1	1	1	1	1	1	1	0	1	1	1	0	1	1	1	1	1	1	1	1	1	1	1	1	1	1	1	1	1	1	1	1
Acyl transferase domain	PF00698	0	1	1	1	1	1	0	1	1	1	1	1	1	1	1	1	1	1	1	1	1	1	1	0	1	1	0	2	1	1	1	1	1	1	3	2	1	1	1	1	1	0	1	1	3	2	2	2
AMP-binding enzyme C-terminal domain	PF14535	0	0	0	0	0	0	0	0	0	0	0	0	0	0	0	0	0	0	0	0	0	0	0	0	0	0	0	0	0	0	1	0	0	0	0	0	0	0	0	0	0	0	0	0	0	0	0	1
Domain of unknown function (DUF3127)	PF11325	0	0	1	1	1	2	0	0	1	0	2	0	0	0	1	1	0	0	1	1	0	0	0	0	0	0	0	0	0	0	0	0	0	0	0	0	0	0	0	0	1	0	0	0	0	0	0	0
Transaldolase/Fructose-6-phosphate aldolase	PF00923	1	1	0	0	0	0	2	1	1	0	1	2	0	1	1	0	0	1	0	1	1	2	0	1	1	1	1	1	1	1	1	1	1	0	1	1	1	1	0	1	0	1	1	1	1	1	1	1
Ribosomal protein S6	PF01250	1	1	1	1	1	1	1	1	1	1	1	1	1	1	1	1	1	1	1	1	1	1	1	0	1	1	1	1	1	1	1	1	1	1	1	1	1	1	1	1	1	1	1	1	1	1	1	1
POTRA domain TamA domain 1	PF17243	0	0	0	0	0	0	0	0	1	1	0	0	0	1	1	0	1	1	1	1	2	0	1	0	0	0	0	0	0	0	0	0	0	0	0	0	0	0	0	0	1	0	0	0	0	0	0	0
Protein of unknown function (DUF1566)	PF07603	0	0	0	0	0	0	0	0	0	0	0	0	0	0	0	1	0	0	0	0	1	0	0	0	0	0	0	0	0	0	0	0	0	0	0	0	0	0	0	0	0	1	0	0	0	0	0	0
Bacterial PH domain	PF03703	0	0	0	0	0	0	2	0	0	0	0	0	0	0	0	0	0	0	0	0	0	0	0	0	0	4	3	2	5	4	4	2	6	3	5	2	2	4	0	0	0	0	4	4	4	2	4	4
L-rhamnose mutarotase	PF05336	1	0	0	0	0	0	0	0	0	0	0	0	0	0	0	0	0	0	0	0	0	0	0	0	0	0	0	0	0	0	0	0	0	0	0	0	0	0	0	0	0	0	0	0	0	0	0	0
IMS family HHH motif	PF11798	0	0	0	0	0	0	0	0	0	0	0	0	0	0	0	0	0	0	0	0	0	0	0	0	0	0	0	0	0	0	0	0	0	0	0	0	0	0	0	0	0	0	0	0	0	0	0	0
Tetratricopeptide repeat	PF13431	0	1	1	0	0	0	0	0	2	2	2	0	3	2	3	3	1	3	0	4	1	0	2	0	0	0	0	0	0	0	0	0	0	0	0	0	0	0	1	0	3	0	0	0	0	0	0	0
CsbD-like	PF05532	0	0	0	0	0	0	0	0	0	0	0	0	0	0	0	0	0	0	0	0	0	0	0	0	0	0	0	0	0	0	0	0	0	0	0	0	2	0	0	0	0	0	0	0	0	0	0	0
Dimerisation domain of Zinc Transporter	PF16916	0	1	0	0	1	1	0	1	0	0	0	0	0	0	0	1	0	1	0	1	2	1	1	0	1	0	0	1	0	0	1	0	0	1	1	0	1	0	1	0	0	0	0	1	1	1	0	0
Protein of unknown function (DUF2813)	PF11398	0	0	0	0	0	0	0	0	0	0	0	0	0	0	0	0	0	0	0	0	0	0	0	0	0	0	0	0	0	0	0	0	0	0	0	0	0	0	0	0	0	0	0	0	0	0	1	0
Domain of unknown function (DUF4397)	PF14344	0	1	1	0	0	0	0	1	1	3	2	1	2	3	3	2	1	3	2	3	0	3	2	0	0	0	0	0	0	0	0	0	0	0	0	0	1	0	1	0	1	1	0	0	0	0	0	0
Enolase C-terminal domain-like	PF13378	6	2	2	2	1	1	1	1	1	1	2	2	1	0	1	1	2	1	1	1	1	1	1	0	1	1	0	1	2	1	2	1	0	1	2	2	1	0	2	0	1	0	0	0	2	1	0	2
Phage ABA sandwich domain	PF18066	0	0	0	0	0	0	0	1	0	0	0	0	0	0	0	0	0	0	0	0	0	0	0	0	0	0	0	0	0	0	0	0	0	0	0	0	0	0	0	0	0	0	0	0	0	0	0	0
Formate/nitrite transporter	PF01226	0	0	0	0	0	0	0	0	0	0	0	0	0	0	0	0	0	0	0	0	0	0	0	0	0	0	0	0	0	0	0	0	0	0	0	0	0	0	0	0	1	0	0	0	0	0	0	0
Glycosyltransferase like family	PF13712	0	0	0	0	0	0	0	0	0	0	0	0	0	0	0	0	0	0	0	0	0	0	0	0	0	0	0	0	0	0	0	0	0	0	0	0	1	0	0	0	0	0	0	0	0	0	0	0
Domain of unknown function (DUF4062)	PF13271	0	0	0	0	0	0	0	0	0	0	0	0	0	0	0	0	0	0	0	0	0	0	0	0	0	0	0	1	0	0	0	0	0	0	0	0	0	0	0	0	0	0	0	0	0	0	0	0
ATPase family associated with various cellular activities (AAA)	PF00004	1	1	1	4	3	2	0	2	3	3	3	2	3	4	2	3	3	2	3	2	4	3	2	0	1	3	0	2	5	2	2	3	3	2	2	0	0	2	2	1	3	1	2	3	3	0	4	1
Cysteine-rich secretory protein family	PF00188	0	0	0	0	0	0	0	0	2	2	2	2	0	2	2	2	1	2	2	2	2	0	2	0	1	0	0	0	0	0	0	0	0	0	1	0	0	0	2	0	1	1	0	0	0	0	0	0
AAA domain	PF13671	0	0	0	1	1	1	0	1	0	0	0	0	0	0	1	0	0	0	0	0	0	0	0	0	0	0	0	0	0	0	0	0	0	0	0	0	1	0	0	1	0	0	1	0	0	0	1	0
Domain of unknown function (DUF3536)	PF12055	0	0	0	1	1	1	0	0	0	0	0	0	0	0	0	0	0	0	0	0	1	0	0	0	0	1	1	0	0	1	1	1	1	0	1	1	0	0	1	0	1	1	0	1	1	1	0	0
Uncharacterised protein, DegV family COG1307	PF02645	0	1	0	1	0	0	0	0	1	1	0	1	1	1	0	1	0	0	1	1	1	1	1	1	0	0	0	0	0	0	0	0	0	0	0	0	1	0	1	0	1	1	0	0	0	0	0	0
Domain of unknown function (DUF4143)	PF13635	0	0	0	0	0	1	2	0	0	0	0	0	0	0	0	0	0	0	0	0	0	0	0	0	0	1	3	2	4	3	1	2	1	3	1	2	0	7	0	1	0	0	3	2	5	1	6	0
Barstar (barnase inhibitor)	PF01337	0	0	0	0	0	0	0	0	0	0	0	0	0	0	0	0	0	0	0	0	0	0	0	0	1	0	0	0	0	0	0	0	0	0	0	0	0	0	0	0	0	0	0	0	0	0	0	0
Predicted membrane protein (DUF2335)	PF10097	0	0	0	0	0	0	0	0	0	0	0	0	0	0	0	0	0	0	0	0	0	0	0	0	0	0	0	0	0	0	0	0	1	0	0	0	0	1	0	0	0	0	0	0	0	0	0	0
Copper/zinc superoxide dismutase (SODC)	PF00080	0	1	1	0	0	0	0	1	1	1	1	0	1	1	1	1	0	1	0	1	1	1	1	0	0	0	0	0	0	1	0	0	0	0	1	0	1	0	3	0	1	1	0	0	0	0	0	0
Cell cycle protein	PF01098	1	1	3	3	2	2	1	2	2	2	2	2	2	2	2	2	2	2	2	2	2	2	2	1	2	2	2	1	2	2	2	2	2	3	2	2	2	2	2	1	3	1	2	3	2	2	2	2
Udp N-acetylglucosamine O-acyltransferase; Domain 2	PF13720	0	0	1	1	1	1	0	1	0	1	1	0	0	0	1	0	0	0	0	0	0	0	0	0	1	1	0	0	1	0	1	1	0	0	0	1	0	1	1	0	0	0	1	1	1	0	1	1
Na+-transporting oxaloacetate decarboxylase beta subunit	PF03977	1	0	0	0	0	0	0	0	0	0	0	0	0	0	0	0	0	0	0	0	0	0	0	0	0	0	0	0	0	0	0	0	0	0	0	0	0	0	0	0	0	0	0	0	0	0	0	0
NifU-like N terminal domain	PF01592	1	1	0	1	1	1	1	0	1	1	1	1	1	1	1	1	1	1	1	1	2	1	1	0	0	1	0	0	1	1	1	1	1	1	1	1	1	1	1	0	1	1	1	1	1	1	1	1
Photosynthetic reaction centre cytochrome C subunit	PF02276	0	0	0	1	1	1	0	1	0	0	0	0	0	0	0	0	0	0	0	0	0	0	0	0	0	0	0	0	0	0	0	0	0	0	0	0	0	0	0	0	0	0	0	0	0	0	0	0
Ribosomal L27 protein	PF01016	0	1	1	0	1	1	0	1	1	1	1	1	1	1	1	1	0	1	1	1	0	1	1	0	1	1	1	1	1	1	1	1	1	1	1	1	1	1	1	1	1	0	1	1	1	0	1	1
Sterol methyltransferase C-terminal	PF08498	0	0	0	0	0	0	0	0	0	0	0	0	0	0	0	0	0	0	0	0	0	0	0	0	0	1	0	0	1	0	1	0	1	0	1	0	0	0	0	0	0	0	0	1	1	1	2	0
RNA polymerase beta subunit	PF04563	0	1	1	0	0	0	0	1	0	0	0	0	0	0	0	0	0	0	0	0	0	0	0	0	0	0	0	1	0	0	0	0	0	1	0	0	1	0	0	1	1	1	0	0	0	0	1	0
Zn-dependent metallo-hydrolase RNA specificity domain	PF07521	0	0	0	0	0	0	0	0	0	1	1	0	1	0	1	0	0	0	0	1	1	1	1	0	1	0	0	0	0	0	0	0	0	0	0	0	0	0	1	0	0	0	0	0	0	0	0	0
Domain of unknown function (DUF5668)	PF18917	0	0	0	0	0	0	0	1	0	0	0	0	0	0	0	0	0	0	0	0	0	0	0	0	0	0	0	0	0	0	0	0	0	0	0	0	0	0	0	0	0	0	0	0	0	0	0	0
ATP synthase (F/14-kDa) subunit	PF01990	0	0	0	1	1	1	0	1	0	0	0	0	0	0	0	0	0	0	0	0	0	0	0	0	0	0	0	0	0	0	0	0	0	0	0	0	0	0	0	0	0	0	0	0	0	0	0	0
Iron-binding zinc finger CDGSH type	PF09360	0	1	0	0	0	0	1	1	2	0	1	1	1	0	2	1	1	1	1	2	3	0	1	1	0	1	0	1	1	1	1	1	1	1	1	1	0	1	2	0	0	0	1	1	1	1	1	1
YidC periplasmic domain	PF14849	1	0	0	1	1	1	1	1	1	1	1	0	0	1	1	1	0	1	1	1	1	1	1	0	0	1	0	0	1	0	0	0	1	1	1	1	0	0	1	0	0	0	1	1	0	0	0	0
Male sterility protein	PF07993	0	0	0	0	0	0	0	1	1	1	0	0	0	0	0	0	1	1	0	1	3	1	0	1	0	0	0	1	0	0	0	0	0	0	0	0	0	0	0	0	1	0	0	0	0	1	1	0
Hexapeptide repeat of succinyl-transferase	PF14602	1	0	0	0	0	0	0	0	0	0	0	0	0	0	0	0	0	0	0	0	0	0	0	0	0	0	0	0	0	0	0	0	1	1	1	1	0	0	0	0	0	0	0	0	0	0	0	0
Domain of unknown function (DUF4350)	PF14258	0	0	0	0	0	0	0	0	0	0	0	0	0	0	0	0	0	0	0	0	0	0	0	0	0	1	0	0	1	1	1	1	1	1	1	1	0	1	0	0	0	0	1	1	1	1	1	1
Endosomal/lysosomal potassium channel TMEM175	PF06736	0	0	0	2	2	2	0	0	0	0	0	0	0	0	0	0	0	0	0	0	0	0	0	0	0	0	0	0	0	0	0	0	0	0	0	0	0	0	0	0	0	0	0	0	0	0	0	0
MarR family	PF12802	0	2	2	2	2	2	3	1	2	1	1	1	0	2	2	2	1	1	1	1	0	1	1	0	0	1	0	0	0	0	1	0	0	0	0	0	3	0	0	1	1	0	0	1	0	1	1	0
Amino acid kinase family	PF00696	1	0	1	2	2	2	1	4	2	2	2	2	2	2	2	2	2	2	2	2	2	2	1	2	1	3	2	2	4	3	3	4	3	3	3	4	3	4	2	2	1	1	3	3	4	4	4	3
YGGT family	PF02325	0	0	0	0	0	0	1	0	0	0	0	0	0	0	0	0	0	0	0	0	0	0	0	0	0	0	0	0	0	0	0	0	0	0	0	0	1	0	0	0	0	0	0	0	0	0	0	0
ATP:guanido phosphotransferase, C-terminal catalytic domain	PF00217	0	2	0	1	1	1	1	1	1	1	1	1	1	1	1	1	1	1	1	1	1	1	1	0	0	1	1	1	1	1	1	1	1	1	1	1	1	1	1	1	1	1	1	1	1	1	1	1
DNA polymerase Ligase (LigD)	PF13298	0	0	0	0	0	0	1	0	0	0	0	0	0	0	0	0	0	0	0	0	0	0	0	0	0	0	0	0	1	0	0	0	1	0	0	0	2	0	0	1	0	0	0	1	1	0	1	1
Rho termination factor, RNA-binding domain	PF07497	1	2	1	0	2	1	0	2	1	1	2	0	0	2	1	0	0	1	2	1	1	1	2	0	0	1	0	0	0	1	1	1	1	0	2	1	1	2	0	0	0	0	0	2	1	0	2	0
Protein of unknown function (DUF3568)	PF12092	0	0	0	1	1	1	0	0	0	0	0	0	0	0	0	0	0	0	0	0	0	0	0	0	0	0	0	0	0	0	0	0	0	0	0	0	0	0	0	0	0	0	0	0	0	0	0	0
Haem-binding uptake, Tiki superfamily, ChaN	PF04187	0	0	1	0	0	0	0	0	1	1	1	1	1	1	1	1	1	1	1	1	1	1	1	0	1	0	0	0	0	0	0	0	0	0	0	0	0	0	0	1	1	0	0	0	0	0	0	0
Bacterial SH3 domain	PF06347	0	1	1	0	0	0	1	0	1	1	1	1	1	1	1	1	1	1	1	1	1	1	1	0	0	0	0	1	1	1	0	1	1	0	0	1	0	1	0	1	1	0	0	1	0	0	0	1
Cytochrome bd terminal oxidase subunit I	PF01654	0	1	1	1	1	1	0	1	0	0	0	0	0	0	0	0	0	0	0	0	0	0	0	0	1	1	0	1	1	1	1	0	2	1	1	1	1	1	0	2	0	0	1	1	1	1	1	1
Protein export membrane protein	PF02355	1	2	1	2	2	2	0	0	2	2	2	0	1	2	2	1	1	1	2	2	2	2	2	0	2	1	0	2	2	2	1	1	2	2	2	1	1	2	1	2	2	2	2	2	2	1	1	2
DoxX-like family	PF13564	0	0	0	1	1	1	0	0	0	0	0	0	0	0	0	0	0	0	0	0	0	0	0	0	0	1	0	1	0	1	1	1	1	0	1	1	0	0	0	0	0	0	1	1	1	1	1	1
FGGY family of carbohydrate kinases, N-terminal domain	PF00370	3	1	1	0	1	0	1	0	1	0	0	0	1	1	0	0	1	0	0	1	1	1	1	0	1	1	1	0	0	1	1	0	1	0	1	0	0	0	1	0	0	0	0	2	1	0	1	0
CoA-binding domain	PF13727	0	1	1	0	0	0	0	0	0	0	0	0	0	0	0	0	0	0	0	0	0	0	0	0	0	0	0	0	0	0	0	0	0	0	0	0	0	0	0	0	0	0	0	0	0	0	0	0
PPIC-type PPIASE domain	PF13145	0	0	0	0	0	0	0	0	1	1	1	2	1	1	1	1	2	2	2	1	1	1	2	1	0	0	0	0	0	0	0	0	0	0	0	0	0	0	1	0	2	1	0	0	0	0	0	0
NACHT domain	PF05729	0	0	0	0	0	0	0	0	0	0	0	0	0	0	0	0	0	0	0	0	0	0	0	0	0	0	0	0	0	0	0	0	1	0	0	0	0	0	0	0	0	0	0	0	0	0	0	0
RNA methyltransferase PUA domain	PF20260	0	0	0	0	0	0	0	1	0	0	1	1	1	1	0	0	1	1	0	1	1	0	1	0	0	1	0	0	0	0	0	0	0	0	0	0	0	1	0	0	1	1	1	0	0	1	0	0
Protein of unknown function (DUF2892)	PF11127	0	3	2	2	2	2	0	2	2	2	2	1	2	2	2	2	1	2	2	2	1	2	0	0	0	0	0	0	0	0	0	0	0	0	0	0	2	0	2	0	2	2	0	0	0	0	0	0
NADH-ubiquinone/plastoquinone oxidoreductase chain 6	PF00499	2	0	1	1	1	1	1	1	1	1	1	1	1	1	1	1	1	1	1	1	2	1	1	0	0	1	0	0	0	1	1	1	1	0	1	1	1	1	1	1	2	0	1	1	1	1	1	1
AIR synthase related protein, N-terminal domain	PF00586	3	1	2	5	5	3	0	3	3	3	3	1	1	2	3	1	1	1	3	1	3	3	2	2	2	3	2	2	3	3	1	3	1	2	2	2	3	3	3	1	1	2	3	1	2	2	2	1
Carotenoid biosynthesis protein	PF04240	0	0	0	0	0	0	0	0	0	0	0	0	0	0	0	0	0	0	0	0	0	0	0	0	0	0	0	0	0	0	0	1	0	0	0	0	0	0	0	0	0	0	0	0	1	0	0	0
tRNA methyl transferase PRC-barrel domain	PF20259	1	0	0	0	0	0	0	0	0	1	0	0	0	0	0	0	1	0	0	1	0	0	1	1	0	0	0	0	0	0	1	1	1	1	0	1	0	0	0	0	1	0	1	0	1	0	0	1
Tetracyclin repressor-like, C-terminal domain	PF16925	0	0	0	1	1	2	0	0	0	0	0	0	0	0	0	0	0	0	0	0	0	0	0	0	0	0	0	0	0	0	0	0	0	0	0	0	0	0	0	0	0	0	0	0	0	0	0	0
Glutathione S-transferase, N-terminal domain	PF02798	0	0	0	0	0	0	0	0	0	0	0	0	0	0	0	0	0	0	0	0	0	0	0	1	0	0	0	0	0	0	0	0	0	0	0	0	0	0	0	0	0	0	0	1	0	0	0	0
Ribosomal prokaryotic L21 protein	PF00829	0	1	1	0	1	1	0	1	0	0	0	1	0	0	1	0	1	1	1	0	1	0	1	0	2	1	0	0	1	0	0	0	1	0	0	0	1	0	1	1	0	1	0	1	0	0	0	0
Multicopper oxidase	PF07731	2	0	0	2	2	0	0	2	0	0	0	0	0	0	0	0	0	0	0	0	1	0	0	0	0	1	0	1	3	2	2	2	1	2	2	2	2	2	1	0	1	2	3	2	1	3	2	2
AAA domain (Cdc48 subfamily)	PF07724	0	2	2	1	1	1	4	1	1	0	1	1	1	0	1	0	2	1	2	1	1	1	1	1	0	1	0	1	0	1	1	0	1	1	1	3	1	1	0	0	1	1	0	1	2	1	0	1
Ribosomal protein S5, N-terminal domain	PF00333	1	1	0	0	0	1	0	0	1	1	1	0	1	0	1	0	1	0	1	0	0	0	1	0	0	1	1	1	0	1	1	1	0	1	1	1	1	1	0	0	1	0	0	1	0	1	0	1
Family of unknown function (DUF6632)	PF20337	1	0	0	0	0	0	0	1	0	0	0	0	0	0	0	0	0	0	0	0	0	0	0	0	0	0	0	0	0	0	0	0	0	0	0	0	1	0	0	0	0	0	0	0	0	0	0	0
Domain of unknown function (DUF4372)	PF14294	0	0	0	0	0	1	0	0	0	0	0	0	0	0	0	0	0	0	0	0	0	0	0	0	0	0	0	0	0	0	0	0	0	0	0	0	0	0	0	0	0	0	0	0	0	0	0	0
Electron transfer flavoprotein domain	PF01012	0	1	3	2	1	1	2	1	4	1	1	2	1	1	3	2	2	1	1	1	4	2	2	0	1	2	1	0	2	1	1	2	2	2	1	1	3	2	1	2	2	2	2	2	1	2	1	2
Family of unknown function (DUF6644)	PF20349	1	0	0	0	0	0	0	0	0	0	0	0	0	0	0	0	0	0	0	0	0	0	0	0	0	2	2	0	2	2	2	2	2	2	2	1	0	2	0	0	0	0	2	2	2	2	2	2
N-formylglutamate amidohydrolase	PF05013	0	0	0	0	0	0	1	0	0	0	0	0	0	0	0	0	0	0	0	0	0	0	0	0	0	0	0	0	0	0	0	0	0	0	0	0	0	0	0	0	0	0	0	0	0	0	0	0
Elongation factor SelB, winged helix	PF09107	0	1	1	0	0	0	0	0	1	0	0	0	0	0	0	0	0	1	0	0	0	1	0	0	0	1	0	0	0	0	1	1	0	0	1	0	0	0	0	1	0	0	1	1	0	1	1	0
FHA domain	PF00498	0	0	0	0	0	0	2	0	0	0	0	0	0	0	0	0	0	0	0	0	0	0	0	0	0	0	0	0	0	0	0	0	0	0	0	0	3	0	1	0	0	0	0	0	0	0	0	0
tRNA synthetases class I (M)	PF09334	0	0	0	1	2	2	0	1	2	2	2	0	2	2	1	1	0	2	1	0	0	1	0	0	2	2	0	0	0	1	1	2	1	1	1	0	1	1	1	1	0	1	1	2	1	1	1	1
Tetratricopeptide repeat	PF13432	3	13	20	8	12	14	8	4	14	7	10	7	11	10	15	14	9	13	9	10	9	8	13	1	4	5	1	3	9	5	3	9	4	7	6	8	13	6	15	10	20	8	7	7	7	8	6	4
Polysaccharide biosynthesis protein	PF01943	0	0	0	0	1	1	0	0	0	0	0	0	0	0	0	0	0	0	0	0	0	0	0	0	0	0	0	0	0	0	0	0	0	0	0	0	1	0	0	0	0	0	0	0	0	0	0	0
AAA+ lid domain	PF17862	0	0	0	0	0	0	1	1	0	0	0	0	0	0	0	0	0	0	1	0	0	0	0	1	0	0	0	0	0	0	0	0	0	0	0	1	2	0	1	1	0	0	0	0	0	0	0	0
Protein of unknown function (DUF1595)	PF07637	1	0	0	0	0	0	0	0	0	0	0	0	0	0	0	0	0	0	0	0	0	0	0	0	0	1	0	0	0	2	0	1	2	0	0	2	0	0	0	0	0	0	0	1	2	1	0	3
NAD-dependent glycerol-3-phosphate dehydrogenase N-terminus	PF01210	1	0	1	0	0	1	1	1	1	1	1	0	1	0	1	0	0	1	0	0	2	1	0	1	0	0	1	1	0	0	0	0	1	1	0	0	1	0	0	1	1	0	0	1	0	0	0	0
Nucleotidyltransferase domain	PF01909	1	0	0	1	2	1	0	0	0	0	0	0	0	0	0	0	0	0	0	0	0	0	0	0	0	0	0	1	0	0	1	1	2	0	0	0	1	4	0	1	0	0	1	3	2	1	0	0
MmeI, target recognition domain	PF20466	0	0	0	0	0	0	0	0	0	0	0	0	0	0	0	0	0	0	0	0	0	0	0	0	0	0	0	0	0	1	0	0	0	0	0	0	0	0	0	0	0	0	0	0	0	0	0	0
Damage-inducible protein CinA KH domain	PF18146	0	0	0	0	0	0	0	0	0	0	0	0	0	0	0	0	0	0	0	0	0	0	0	0	0	0	0	0	0	0	0	0	0	0	0	0	0	0	0	1	0	0	0	0	0	0	0	0
Protein of unknown function (DUF445)	PF04286	0	2	1	1	1	1	1	0	1	1	1	0	1	1	1	1	1	1	1	1	1	1	1	0	0	1	1	1	1	1	1	1	1	1	1	1	1	1	1	0	2	1	1	1	1	1	1	1
BMC domain	PF00936	0	1	2	0	0	0	0	0	0	0	0	0	0	0	0	0	2	0	0	0	1	0	0	2	2	0	0	0	0	0	0	0	0	0	0	0	0	0	1	0	0	0	0	0	0	0	0	0
Family of unknown function (DUF6573)	PF20213	0	0	0	0	0	0	0	0	0	0	0	0	0	0	0	0	0	0	0	0	0	0	0	0	0	0	0	0	0	0	0	0	1	0	0	0	0	0	0	0	0	0	0	0	0	0	0	0
Bifunctional transglycosylase second domain	PF14814	0	0	0	0	1	1	0	0	0	0	0	0	0	0	0	0	0	0	0	0	0	0	0	0	0	1	0	0	0	0	1	0	1	1	0	0	0	1	0	0	0	0	0	0	1	0	0	0
ThiF family	PF00899	0	1	0	2	0	0	1	0	1	1	0	0	1	0	1	0	0	1	0	1	0	1	0	0	0	0	0	0	1	1	0	1	1	0	1	0	0	2	1	0	1	0	1	0	1	0	1	1
DUF35 OB-fold domain, acyl-CoA-associated	PF01796	0	0	0	0	0	0	0	0	0	0	0	0	0	0	0	0	1	0	0	0	0	0	0	0	0	0	0	0	0	0	0	0	0	0	0	0	0	0	0	0	0	0	0	0	0	0	0	0
Ribosomal protein S12/S23	PF00164	0	1	1	1	1	1	1	1	1	1	1	0	1	1	1	1	1	1	1	2	0	1	1	1	0	1	0	1	1	1	1	1	1	1	1	1	0	1	1	1	1	0	0	1	1	1	1	1
Peptidase M16 inactive domain	PF05193	2	1	3	5	4	3	2	2	2	2	2	3	2	3	5	1	4	0	2	4	2	3	1	0	0	2	3	3	4	1	1	2	1	2	2	2	1	1	0	2	3	1	3	4	3	2	5	4
tRNA (Guanine-1)-methyltransferase	PF01746	1	1	1	1	1	0	0	1	1	1	1	0	1	1	0	1	1	1	1	1	1	1	1	0	0	1	1	1	1	1	1	1	1	1	1	1	1	1	1	0	0	1	1	1	1	1	1	1
SAM hydroxide adenosyltransferase N-terminal domain	PF01887	0	0	0	0	1	0	1	0	1	1	0	1	0	1	0	1	0	0	1	1	1	0	1	0	0	0	0	0	0	0	0	0	0	0	0	0	0	0	1	0	0	1	0	0	0	0	0	0
Cold shock domain	PF17876	0	0	0	0	0	0	0	0	0	0	1	0	0	0	0	0	0	0	0	0	0	0	0	0	0	0	0	0	1	0	0	1	0	1	0	1	0	0	0	0	0	0	1	1	0	0	1	1
Biotin protein ligase C terminal domain	PF02237	0	0	0	0	0	0	0	0	0	0	0	0	0	0	0	0	0	0	0	0	0	0	0	0	0	0	0	0	0	0	0	0	1	0	0	0	0	0	0	0	0	0	0	0	0	0	0	0
zinc-finger of transposase IS204/IS1001/IS1096/IS1165	PF14690	0	0	0	0	0	0	0	0	0	0	0	0	0	0	0	0	0	0	0	0	0	0	0	0	0	0	0	0	0	0	0	0	0	0	0	0	0	1	0	0	0	0	0	0	0	0	0	0
OMP85 superfamily	PF19143	0	0	0	0	0	0	0	0	1	0	1	0	1	1	0	1	0	0	0	0	1	0	0	0	0	0	0	0	0	0	0	0	0	0	0	0	0	0	0	0	0	0	0	0	0	0	0	0
RbsD / FucU transport protein family	PF05025	0	1	1	0	0	0	0	0	0	0	0	0	0	0	0	0	0	0	0	0	0	0	0	0	0	0	0	0	0	0	0	0	0	0	0	0	0	0	1	0	0	1	0	0	0	0	0	0
Glycosyltransferase family 9 (heptosyltransferase)	PF01075	1	2	2	2	2	1	2	1	2	2	2	2	3	2	2	2	2	2	2	2	2	2	2	0	2	1	0	0	1	1	1	1	1	1	1	1	4	1	3	2	1	3	1	1	1	1	1	1
SnoaL-like domain	PF13577	1	1	1	0	0	0	0	0	0	0	0	0	0	0	0	0	1	0	0	0	1	0	0	1	0	0	0	0	0	0	0	0	0	0	0	0	0	0	1	0	0	1	0	0	0	0	0	0
EPSP synthase (3-phosphoshikimate 1-carboxyvinyltransferase)	PF00275	2	2	2	2	2	2	1	2	2	2	2	2	2	2	2	2	1	2	1	2	2	3	2	0	0	1	2	3	2	1	2	2	2	2	1	3	2	1	2	2	2	2	1	1	2	2	2	2
Ribosomal protein L6	PF00347	1	1	1	1	1	1	1	1	1	1	1	1	1	1	1	1	1	1	1	1	1	1	1	1	1	1	1	0	1	1	1	2	1	1	1	0	1	1	1	1	1	2	1	1	1	1	1	1
Glutamyl-tRNAGlu reductase, N-terminal domain	PF05201	0	0	0	0	1	0	0	0	0	0	0	0	0	0	0	0	0	0	0	0	0	0	0	0	0	0	0	0	1	0	0	0	0	0	0	0	0	0	0	1	0	0	0	1	0	0	1	1
ABC transporter, phosphonate, periplasmic substrate-binding protein	PF12974	0	0	0	0	0	0	1	1	0	0	0	0	0	0	0	0	0	0	0	0	0	0	0	0	0	0	0	0	0	0	0	0	0	0	0	0	0	0	0	1	0	0	0	0	0	0	0	0
PA domain	PF02225	2	1	1	1	1	1	1	1	1	2	1	1	1	0	1	1	1	2	1	1	0	1	2	0	0	0	0	0	0	1	0	0	1	1	1	0	3	0	0	1	1	0	0	2	0	0	2	1
NMT1/THI5 like	PF09084	0	0	0	0	0	0	0	0	0	0	0	0	0	0	0	0	0	0	0	0	0	0	0	0	0	0	1	0	0	0	0	0	0	0	0	0	0	0	0	0	0	0	0	0	0	0	0	0
Cadmium resistance transporter	PF03596	0	0	0	0	0	0	0	0	0	1	1	1	1	1	1	1	0	1	1	1	0	0	1	0	0	0	0	0	0	0	0	0	0	0	0	0	0	0	0	0	1	0	0	0	0	0	0	0
Polyphosphate kinase C-terminal domain 2	PF13090	0	0	0	0	0	0	0	0	1	0	1	0	0	0	1	1	1	1	0	0	0	0	0	0	0	0	2	1	0	0	0	1	1	1	0	1	0	1	2	0	0	0	0	0	0	0	0	0
Insertion domain in 60S ribosomal protein L10P	PF17777	0	0	0	0	0	0	0	0	0	0	0	0	0	0	0	0	0	0	0	0	0	0	0	0	0	0	0	0	0	0	0	0	0	0	0	0	1	0	0	0	0	0	0	0	0	0	0	0
Cytochrome C oxidase subunit II, transmembrane domain	PF02790	1	0	0	0	0	1	0	2	0	0	0	1	1	0	0	1	1	0	0	1	0	0	0	0	1	1	0	0	0	1	1	2	0	2	1	0	1	1	0	0	0	0	1	0	1	2	1	1
Uncharacterized protein family UPF0029	PF01205	0	0	0	1	0	0	0	0	0	1	1	1	1	1	1	1	0	1	1	1	1	1	1	0	1	0	0	0	0	0	0	0	0	0	0	0	0	0	0	0	1	1	0	0	0	0	0	0
ssDNA thymidine ADP-ribosyltransferase, DarT	PF14487	0	0	0	0	0	0	0	0	0	0	0	0	0	0	0	0	0	0	0	0	0	0	0	0	0	0	0	0	1	0	0	0	0	1	0	1	0	0	0	0	0	0	0	0	0	0	0	0
Domain of Unknown function (DUF542)	PF04405	0	0	0	1	1	1	0	1	0	0	0	0	0	0	0	0	0	0	0	0	0	0	0	0	0	0	0	0	0	0	0	0	0	0	0	0	0	0	0	0	0	0	0	0	0	0	0	0
Oxidoreductase family, C-terminal alpha/beta domain	PF02894	0	1	0	0	1	1	0	1	1	1	1	1	1	0	1	1	0	0	1	0	1	0	0	1	1	1	0	0	1	1	0	0	1	1	1	0	0	1	0	1	1	0	1	1	0	1	1	0
Wzt C-terminal domain	PF14524	0	0	1	0	0	0	0	0	0	0	0	0	0	0	0	0	0	0	0	0	0	0	0	0	0	0	0	0	0	0	0	0	0	0	0	0	0	0	0	0	0	0	0	0	0	0	0	0
Domain of unknown function (DUF3387)	PF11867	0	0	0	0	0	0	0	0	0	0	0	0	0	0	0	0	0	0	0	0	0	0	0	0	0	0	0	0	0	0	0	0	0	0	0	0	0	3	0	0	0	0	0	0	0	0	0	0
Competence protein	PF03772	0	0	0	1	1	0	0	1	1	1	0	0	0	0	1	0	1	0	1	0	0	1	0	0	1	0	0	0	1	0	0	1	1	0	0	1	1	1	0	0	0	0	1	0	0	1	1	1
STAS domain	PF13466	0	1	1	0	0	0	0	0	0	0	0	0	0	0	0	0	1	0	0	0	0	0	0	0	1	1	1	0	1	1	1	1	1	1	1	1	0	1	0	0	0	0	1	1	1	1	1	1
2'-5' RNA ligase superfamily	PF13563	0	0	1	1	1	1	0	0	1	1	1	0	1	1	1	1	0	1	1	1	0	1	1	0	0	1	0	0	1	1	1	1	1	0	1	0	1	1	1	0	1	1	1	1	1	1	1	1
YaiO membrane beta barrel domain	PF19413	0	0	0	0	0	0	1	1	0	0	0	0	0	0	0	0	0	0	0	0	0	0	0	0	0	0	0	0	0	0	0	0	0	0	0	0	0	0	0	0	0	0	0	0	0	0	0	0
Adaptive response protein AidB N-terminal domain	PF18158	0	0	0	0	0	0	0	1	0	0	0	0	0	0	0	0	0	0	0	0	0	0	0	0	0	0	0	0	0	0	0	0	0	0	0	0	0	0	0	0	0	0	0	0	0	0	0	0
NUDIX domain	PF00293	5	3	3	5	5	5	3	4	4	3	4	3	4	4	5	3	1	4	5	3	2	3	3	1	1	6	4	4	4	5	6	4	6	4	4	4	4	6	4	3	3	3	5	6	5	4	5	5
GYD domain	PF08734	0	1	1	0	0	0	0	0	0	0	0	0	0	0	0	0	0	0	0	0	0	0	0	0	0	1	1	1	1	1	1	1	1	1	1	1	0	1	1	1	0	1	1	1	1	1	1	1
Aldo/keto reductase family	PF00248	2	3	3	6	6	5	5	5	3	3	3	2	3	3	3	3	3	3	3	3	7	2	3	0	0	5	4	5	5	3	5	4	6	4	4	2	5	3	3	0	3	3	4	5	4	3	5	4
Glutathionylspermidine synthase preATP-grasp	PF03738	0	0	0	0	0	0	0	0	0	0	0	0	0	0	0	0	0	0	0	0	0	0	0	1	0	0	0	0	0	0	0	0	0	0	0	0	0	0	0	0	0	0	0	0	0	0	0	0
Formiminotransferase domain	PF02971	0	0	0	0	0	0	0	1	0	0	0	0	0	0	0	1	1	1	0	0	1	1	0	1	1	1	0	0	0	1	1	1	0	0	1	1	0	1	0	0	2	0	0	0	0	0	1	0
Protein tyrosine and serine/threonine kinase	PF07714	0	0	0	0	0	0	0	0	1	0	0	0	0	0	0	0	0	0	0	0	0	0	0	0	0	0	0	0	0	0	0	0	0	0	0	0	0	0	0	0	0	0	0	0	0	0	0	0
HTH domain found in ParB protein	PF17762	0	0	1	1	0	1	0	1	0	1	0	1	0	0	0	1	1	1	0	1	1	1	1	0	0	0	0	0	1	1	1	1	1	1	1	1	0	0	0	1	0	1	0	0	0	1	1	0
CbiX	PF01903	1	0	0	0	0	0	0	1	0	0	0	0	0	0	0	0	0	0	0	0	0	0	0	0	0	0	0	0	0	0	0	0	0	0	0	0	0	0	0	0	0	0	0	0	0	0	0	0
Domain of unknown function (DUF4338)	PF14236	0	0	0	0	0	0	0	0	0	0	0	0	0	0	1	0	0	0	0	0	0	0	0	0	0	0	0	0	0	0	0	0	0	0	0	0	0	0	0	0	0	0	0	0	0	0	0	0
Helix-turn-helix domain	PF12840	0	0	4	2	3	2	0	1	1	1	1	0	1	1	1	1	1	1	1	1	3	1	1	0	0	1	0	1	2	0	1	2	1	1	0	2	3	1	2	1	2	0	1	2	0	0	2	0
Putative ATP-dependant zinc protease	PF05618	0	1	1	0	0	0	0	1	1	1	1	1	1	1	1	1	0	1	1	1	0	1	1	0	0	0	0	0	0	0	0	0	0	0	0	0	0	0	1	0	2	1	0	0	0	0	0	0
Radical SAM superfamily	PF04055	6	6	8	6	6	5	5	5	6	7	5	5	5	6	7	6	5	4	6	6	11	4	5	3	4	9	6	3	6	9	8	7	7	7	8	6	11	7	8	6	8	6	10	10	11	8	9	9
Uncharacterised protein family (UPF0182)	PF03699	0	1	0	2	1	1	1	1	0	0	0	0	0	0	0	0	0	0	0	0	0	0	0	1	0	0	0	0	0	0	0	0	0	0	0	0	1	0	1	1	0	0	0	0	0	1	0	0
Fibronectin type III domain	PF00041	0	2	4	1	1	0	0	1	1	1	1	1	1	1	1	1	5	0	1	1	5	1	0	0	1	3	0	0	1	0	0	0	0	0	2	0	0	0	2	0	0	1	0	0	0	1	4	0
MaoC like domain	PF01575	1	0	1	0	0	0	0	0	0	0	0	0	0	0	0	0	0	0	0	0	0	0	0	1	0	0	0	0	0	0	0	0	0	0	0	0	0	0	0	0	0	0	0	0	0	0	0	0
MoeA N-terminal region (domain I and II)	PF03453	1	0	0	1	0	0	0	0	0	0	1	0	1	0	0	1	0	0	0	0	2	1	0	0	0	0	1	1	1	0	0	1	0	0	0	0	0	1	0	1	0	0	0	0	0	0	0	0
Exonuclease	PF00929	0	1	2	2	2	2	1	2	1	1	1	1	1	1	1	1	1	1	1	1	2	1	1	0	1	1	1	0	1	1	1	1	1	1	1	1	1	1	2	1	2	1	1	1	1	1	1	1
ATPsynthase alpha/beta subunit N-term extension	PF16886	0	0	0	1	0	0	0	0	0	0	0	0	0	0	0	0	0	0	0	0	0	0	0	0	0	0	0	0	0	0	0	0	0	0	0	0	0	0	0	0	0	0	0	0	0	0	0	0
Nitrous oxide reductase propeller repeat	PF18764	0	1	1	0	0	0	0	1	0	0	0	0	0	0	0	0	0	0	0	0	0	0	0	0	1	0	0	0	0	0	0	0	0	0	0	0	0	0	0	0	0	0	0	0	0	0	0	0
BNR-Asp box repeat	PF15899	0	0	0	0	0	0	0	0	0	0	0	0	0	0	0	0	0	0	0	0	0	0	0	0	0	0	0	0	1	0	0	0	0	1	0	1	0	0	0	1	0	0	0	0	1	1	0	0
Aldose 1-epimerase	PF01263	1	1	1	0	0	0	1	0	1	1	0	0	1	1	1	1	0	1	0	2	1	1	1	0	0	0	0	0	0	0	0	0	0	0	0	0	0	0	1	0	1	1	0	0	0	0	0	0
Domain of unknown function (DUF4910)	PF16254	0	0	0	1	1	1	0	0	0	0	0	0	0	0	0	0	0	0	0	0	0	0	0	0	0	0	0	0	0	0	0	0	0	0	0	0	0	0	0	0	0	0	0	0	0	0	0	0
RNA polymerase Rpb6	PF01192	0	0	0	0	0	0	0	0	0	0	0	0	0	0	0	0	0	0	0	0	0	0	0	0	0	0	0	0	0	0	0	0	0	0	0	0	0	0	0	1	0	0	0	0	0	0	0	0
LexA-binding, inner membrane-associated putative hydrolase	PF04307	1	0	0	0	0	0	0	0	0	0	0	0	0	0	0	0	0	0	0	0	0	0	0	0	0	0	0	0	0	0	0	0	0	0	0	0	1	0	0	0	0	0	0	0	0	0	0	0
Domain of unknown function (DUF892)	PF05974	0	0	0	0	0	0	0	1	0	0	0	0	0	0	0	0	0	0	0	0	0	0	0	0	0	0	0	0	0	0	0	0	0	0	0	0	0	0	0	0	0	0	0	0	0	0	0	0
DDE superfamily endonuclease	PF13358	0	0	0	3	1	1	0	0	0	0	0	0	0	0	0	0	0	0	0	0	0	0	0	0	1	0	0	0	0	0	0	0	0	0	0	0	0	5	0	2	0	0	0	0	0	0	0	0
ABC transporter C-terminal domain	PF16326	0	0	0	0	0	0	0	0	0	1	0	0	0	0	0	0	0	0	0	0	1	0	0	0	1	0	0	1	1	0	0	0	0	0	0	1	0	0	0	0	1	0	0	0	0	0	0	1
Predicted membrane protein (DUF2207)	PF09972	0	1	0	1	1	1	0	2	1	1	1	1	1	1	1	1	1	1	1	1	1	1	1	0	1	1	0	0	1	1	1	1	1	1	1	0	1	1	1	0	1	1	1	1	1	1	1	1
Acyltransferase family	PF01757	0	0	0	0	0	0	0	0	0	0	0	0	0	0	0	0	0	0	0	0	0	0	0	0	0	1	1	0	1	1	1	0	2	1	1	1	0	1	0	0	0	0	1	1	2	0	2	0
Acetyl-CoA hydrolase/transferase C-terminal domain	PF13336	0	0	0	0	0	0	0	0	0	0	1	0	0	0	1	1	0	0	0	1	0	1	0	0	0	0	0	0	0	0	0	0	0	0	0	0	1	0	1	0	0	0	0	0	0	0	0	0
RsgA N-terminal domain	PF16745	1	0	0	0	0	0	2	0	0	0	0	1	0	0	0	0	0	0	0	0	1	1	0	0	0	1	0	0	0	0	1	0	0	1	0	1	0	0	0	0	1	0	0	0	1	0	0	1
PTS system mannose/fructose/sorbose family IID component	PF03613	0	1	1	1	1	1	1	1	1	1	1	1	1	1	1	1	1	1	1	1	1	1	1	1	1	1	0	1	1	1	1	1	1	1	1	1	1	1	0	1	1	0	1	1	1	1	1	1
Radical SAM-like domain	PF19238	0	0	0	0	0	0	0	0	1	1	0	1	0	0	0	0	1	0	1	0	0	0	0	0	0	0	0	0	1	0	1	0	0	0	0	0	0	0	0	0	0	0	0	0	1	0	1	0
Prismane/CO dehydrogenase family	PF03063	0	0	0	0	0	0	0	0	0	0	0	0	0	0	1	0	0	0	0	0	0	0	0	0	0	0	0	0	0	0	0	0	0	0	0	0	0	0	0	0	0	0	0	0	0	0	0	0
Peptidase family M28	PF04389	6	5	8	5	6	6	10	3	8	7	8	5	7	7	8	6	8	6	6	6	11	6	5	3	0	6	2	2	5	4	5	4	4	5	4	4	5	4	8	5	12	6	5	3	4	4	5	5
Aconitase C-terminal domain	PF00694	1	1	1	2	2	1	0	2	1	1	2	2	0	2	3	1	1	1	2	1	3	1	2	0	2	1	1	3	1	2	1	1	2	2	2	2	0	0	2	2	3	1	2	0	2	2	0	1
Motility protein A N-terminal	PF20560	0	0	0	0	0	0	0	1	0	0	0	0	0	0	0	0	0	0	0	0	0	0	0	0	0	0	0	0	0	0	0	0	0	0	0	0	0	0	0	0	0	0	0	0	0	0	0	0
Protein of unknown function (DUF418)	PF04235	1	0	0	0	0	0	0	0	0	0	0	0	0	0	0	0	0	0	0	0	0	0	0	0	0	0	0	1	1	1	0	1	1	1	1	0	0	0	0	0	0	0	1	1	1	1	1	1
Domain of unknown function (DUF5666)	PF18914	0	0	0	0	0	0	0	1	0	0	0	0	0	0	0	0	0	0	0	0	0	0	0	0	0	0	0	0	0	0	0	0	0	0	0	0	0	0	0	0	0	0	0	0	0	0	0	0
Pyruvate ferredoxin oxidoreductase beta subunit C terminal	PF12367	0	0	0	0	0	0	0	0	1	1	0	0	0	1	1	0	0	0	1	0	0	1	0	0	0	0	0	0	0	0	0	0	0	0	0	0	0	0	0	0	1	0	0	0	0	0	0	0
Protein of unknown function (DUF2853)	PF11015	0	0	0	0	1	1	0	0	0	0	0	0	0	0	0	0	0	0	0	0	0	0	0	0	0	0	0	0	0	0	0	0	0	0	0	0	0	0	0	0	0	0	0	0	0	0	0	0
RuvB C-terminal winged helix domain	PF05491	1	1	0	0	0	0	0	1	1	0	0	0	1	0	0	0	0	0	1	0	0	0	1	0	1	0	0	0	0	0	0	0	0	1	1	1	0	0	0	1	0	0	0	1	0	0	0	0
Domain of unknown function (DUF3943)	PF13084	0	1	2	0	0	0	0	0	3	3	3	1	3	3	3	3	1	4	3	3	2	1	3	0	0	0	0	0	0	0	0	0	0	0	0	0	0	0	1	0	4	0	0	0	0	0	0	0
Arsenical pump membrane protein	PF02040	0	0	0	0	0	0	0	0	0	0	0	0	0	0	0	0	0	0	0	0	0	0	0	1	0	0	0	0	0	0	0	0	0	0	0	0	0	0	0	0	0	0	0	0	0	0	0	0
Peptidase M50B-like	PF13398	1	1	1	1	1	1	0	0	0	0	0	0	0	0	0	0	1	0	0	0	0	0	0	1	1	1	1	1	1	1	1	1	1	1	1	1	1	1	1	0	0	1	1	1	1	1	1	1
Uncharacterised ArCR, COG2043	PF02596	0	0	0	0	0	0	0	0	0	0	0	0	0	0	0	0	0	0	0	0	0	0	0	0	0	0	0	0	0	1	0	1	0	0	0	0	0	0	0	0	0	0	0	0	0	0	0	0
Oxidoreductase NAD-binding domain	PF00175	0	0	0	0	1	1	1	0	1	0	1	0	0	1	1	1	0	1	1	1	1	1	0	0	1	0	0	0	0	0	0	0	0	0	0	0	0	0	0	0	0	0	0	0	0	0	0	0
Protein of unknown function with PCYCGC motif	PF13798	0	0	0	1	1	1	0	0	0	0	0	0	0	0	0	0	0	0	0	0	0	0	0	0	0	0	0	0	0	0	0	0	0	0	0	0	0	0	0	1	0	1	0	0	0	0	0	0
D-arabinono-1,4-lactone oxidase	PF04030	0	0	0	0	0	0	0	0	0	0	0	0	0	0	0	0	0	0	0	0	0	0	0	0	0	0	0	0	0	0	0	0	0	0	0	0	1	0	0	0	0	0	0	0	0	0	0	0
SAV_6107-like HEPN	PF18726	0	0	0	0	0	0	0	0	0	0	0	0	0	0	0	0	0	0	0	0	0	0	0	0	0	0	0	0	0	0	0	0	0	0	0	0	0	0	0	1	0	0	0	0	0	0	0	0
C-terminal domain of alpha-glycerophosphate oxidase	PF16901	0	0	0	0	1	0	0	1	1	0	0	0	1	0	0	0	1	1	0	1	1	0	0	0	0	1	0	1	1	0	1	1	0	1	0	1	0	1	0	0	1	1	1	1	1	0	0	0
TLC ATP/ADP transporter	PF03219	0	0	0	0	0	0	1	1	0	0	0	0	0	0	0	0	0	0	0	0	0	0	0	1	2	0	0	0	0	0	0	1	0	0	0	0	0	0	0	0	0	0	0	0	0	0	0	0
Alanine dehydrogenase/PNT, N-terminal domain	PF05222	0	0	1	2	2	2	1	0	2	0	0	2	0	1	1	2	0	3	2	1	0	1	3	1	0	0	1	1	1	1	0	2	1	1	2	1	1	0	1	2	1	0	2	1	2	2	0	1
Ribonucleotide reductase, small chain	PF00268	0	0	0	0	0	0	0	0	0	0	0	0	0	0	0	0	0	0	0	0	0	0	0	0	0	0	0	0	0	0	0	0	0	0	0	0	1	0	0	0	0	0	0	0	0	0	0	0
Glycosyl transferase family, a/b domain	PF00591	1	0	0	0	1	1	0	0	1	0	2	1	1	1	1	0	0	2	1	1	0	1	1	1	1	1	1	1	0	0	0	1	1	2	0	0	1	1	0	0	1	0	0	0	1	3	1	0
Sigma-70 region 3	PF04539	0	2	0	1	2	1	1	2	0	1	0	1	1	1	1	1	0	0	1	3	1	1	1	0	0	0	0	1	0	0	0	1	0	1	0	0	1	0	0	1	0	0	0	1	0	1	1	0
Cupin domain	PF07883	2	2	1	3	3	2	4	5	3	2	1	1	1	2	2	1	3	3	2	5	3	2	1	0	4	4	2	1	5	5	4	4	3	5	5	4	7	4	3	4	4	2	5	5	5	5	5	3
Ion transport protein	PF00520	0	0	0	0	0	0	1	0	1	1	0	0	1	1	0	1	0	0	1	1	1	1	0	0	0	3	2	1	3	2	3	2	1	2	2	3	0	2	1	0	1	1	3	2	3	2	4	3
Permease for cytosine/purines, uracil, thiamine, allantoin	PF02133	0	0	0	0	0	0	0	0	0	0	0	0	0	0	0	0	0	0	0	0	0	0	0	0	1	0	0	0	0	0	0	0	0	0	0	0	0	0	1	0	0	1	0	0	0	0	0	0
Y_Y_Y domain	PF07495	0	0	0	0	0	0	0	0	0	0	0	1	1	0	0	0	0	0	1	0	0	0	0	0	0	0	0	0	0	0	0	0	0	0	0	0	0	0	0	0	1	0	0	0	0	0	0	0
Glycosyl transferases group 1	PF13692	1	0	1	2	4	3	0	0	3	4	1	1	3	1	3	4	1	2	1	2	0	2	2	1	1	0	0	0	0	0	0	0	0	0	0	0	3	0	2	1	1	0	0	0	0	0	0	0
Domain of unknown function (DUF4126)	PF13548	0	0	0	0	0	0	1	0	1	1	1	1	1	1	1	1	0	1	1	1	0	1	1	0	0	0	0	0	0	0	0	0	0	0	0	0	1	0	0	1	2	0	0	0	0	0	0	0
Domain of unknown function (DUF1949)	PF09186	0	1	1	0	1	1	0	1	0	0	0	0	0	0	0	0	1	0	0	0	0	0	0	1	0	0	0	0	0	0	0	0	0	0	0	0	0	0	1	0	0	0	0	0	0	0	0	0
Uncharacterized conserved protein (DUF2203)	PF09969	0	0	1	1	1	1	1	1	1	1	1	0	1	1	1	1	0	1	1	1	0	1	1	1	1	0	0	0	0	0	0	0	0	0	0	0	0	0	1	1	1	0	0	0	0	0	0	0
Dehydroquinase class II	PF01220	1	0	1	1	1	1	0	1	1	1	1	1	1	1	1	1	1	1	1	1	1	1	1	1	1	1	1	1	1	1	1	1	1	1	1	1	1	1	1	1	1	1	1	1	1	1	1	1
Ribosomal protein S8	PF00410	1	1	1	1	1	1	1	1	1	1	1	1	1	1	1	1	1	1	1	1	1	1	1	1	1	1	0	0	1	1	1	1	1	1	1	1	1	1	1	1	1	2	1	1	1	1	1	1
MazG nucleotide pyrophosphohydrolase domain	PF03819	1	0	1	2	2	2	1	1	1	1	1	1	1	1	1	1	1	1	1	1	1	1	1	1	1	1	0	1	1	1	1	2	1	1	1	0	1	1	0	1	1	0	1	1	1	1	0	1
L-lactate permease	PF02652	1	0	0	0	0	0	0	0	0	0	0	0	0	0	0	0	0	0	0	0	0	0	0	0	0	0	0	0	0	0	0	0	0	0	0	0	0	0	0	0	0	0	0	0	0	0	0	0
MatE	PF01554	1	0	2	2	2	1	0	1	2	1	1	0	1	2	2	1	2	2	1	1	3	2	1	0	2	2	2	2	2	2	2	2	2	2	2	2	0	2	3	0	2	3	2	2	2	2	2	2
Bacterial signalling protein N terminal repeat	PF03707	0	0	0	0	0	0	0	0	0	0	0	0	0	0	0	0	0	0	0	0	0	0	0	0	0	0	0	0	0	0	0	0	0	0	0	0	0	0	0	0	0	0	0	0	0	0	0	0
LD-carboxypeptidase N-terminal domain	PF02016	0	0	0	0	0	0	0	0	0	0	0	0	0	0	0	0	0	0	0	0	0	0	0	0	0	0	0	0	0	0	0	0	0	0	0	0	0	0	0	1	0	0	0	0	0	0	0	0
Thymidine kinase	PF00265	0	1	1	0	0	0	0	1	1	1	1	1	1	1	1	1	1	1	1	0	1	1	1	0	1	1	0	1	1	1	1	1	1	1	1	1	0	1	2	0	1	0	1	0	1	1	1	1
GTP1/OBG	PF01018	0	1	0	1	0	0	0	1	1	1	1	0	1	1	1	0	0	0	1	0	0	0	1	0	0	0	0	0	1	1	0	0	1	0	1	0	1	0	1	1	1	0	1	0	1	0	1	1
von Willebrand factor type A domain	PF00092	2	1	1	0	0	1	2	0	2	2	1	1	2	1	2	2	3	2	1	2	1	2	2	0	0	4	0	0	2	1	3	4	4	3	2	4	2	3	3	1	1	0	4	2	4	2	2	2
SecA preprotein cross-linking domain	PF01043	1	1	1	1	1	0	1	0	0	0	0	0	0	0	1	0	1	1	0	0	0	1	0	0	1	1	0	0	0	0	1	1	0	0	0	0	1	1	0	0	1	0	0	1	0	0	0	0
Rieske [2Fe-2S] domain	PF00355	2	4	3	2	2	2	0	2	5	3	2	2	3	4	4	1	4	3	2	3	3	1	2	3	2	1	2	0	4	3	1	2	2	4	3	1	4	1	6	0	6	4	2	2	2	1	3	1
Acyclic terpene utilisation family protein AtuA	PF07287	1	1	1	1	1	1	0	1	1	2	2	1	0	1	1	1	1	1	1	2	1	1	2	0	1	1	0	0	1	1	1	1	1	1	1	1	1	1	0	1	1	0	1	1	1	0	1	1
ABC transporter transmembrane region	PF13748	0	0	0	0	0	0	0	0	0	0	0	0	0	0	0	0	0	0	0	0	0	0	0	0	0	1	1	2	1	1	1	1	1	1	1	1	0	1	0	0	0	0	1	1	1	1	1	1
DNA polymerase beta palm	PF14792	0	0	0	0	0	0	1	1	0	0	0	0	0	0	0	0	0	0	0	1	0	0	0	0	0	0	0	1	0	1	0	0	0	0	0	0	0	1	0	0	0	0	0	0	0	0	0	0
HicB family	PF05534	0	0	0	0	0	0	0	0	0	0	0	0	0	0	0	0	1	0	0	0	0	0	0	0	0	0	1	1	1	2	0	1	1	1	2	1	0	1	0	0	1	1	3	2	3	1	2	0
Thiamine pyrophosphate enzyme, central domain	PF00205	0	1	1	0	0	0	0	1	0	1	0	1	0	0	1	1	0	0	2	0	0	0	2	0	0	0	0	1	0	1	0	0	0	0	2	0	1	0	0	0	1	0	0	0	1	1	0	0
Polyribonucleotide nucleotidyltransferase, RNA binding domain	PF03726	0	0	1	0	0	1	0	0	0	1	0	0	1	0	0	0	0	1	0	0	0	1	0	0	0	1	0	0	0	0	0	0	1	0	0	0	0	0	0	0	1	0	0	0	0	1	0	0
Ribosomal protein L34	PF00468	0	0	0	0	0	0	1	1	1	0	0	0	0	1	0	0	1	0	0	1	0	0	0	0	0	0	0	0	0	0	0	0	0	0	0	0	0	0	0	0	0	0	0	0	0	0	0	0
Capsule assembly protein Wzi	PF14052	1	0	0	0	0	0	0	0	0	0	0	0	0	0	0	0	0	0	0	0	1	0	0	1	0	0	0	0	0	0	0	0	0	0	0	0	0	0	1	0	0	0	0	0	0	0	0	0
Antidote-toxin recognition MazE, bacterial antitoxin	PF04014	0	0	0	2	2	2	0	2	2	2	1	1	2	1	2	2	1	2	2	1	3	2	2	0	1	1	1	4	5	2	1	2	3	4	2	4	2	1	0	0	1	1	3	3	4	3	3	1
NFACT protein RNA binding domain	PF18297	0	0	0	0	0	0	0	0	0	0	0	0	0	0	0	0	0	0	0	0	0	0	0	1	0	0	0	0	0	0	0	0	0	0	0	0	0	0	0	0	0	0	0	0	0	0	0	0
Putative zinc- or iron-chelating domain	PF03692	0	0	0	0	0	0	0	0	1	0	1	0	1	1	0	0	0	1	1	0	0	1	1	0	0	0	0	0	0	0	0	0	0	0	0	0	0	0	0	0	2	0	0	0	0	0	0	0
Beta-lactamase	PF00144	27	13	12	5	8	7	12	11	8	6	6	1	8	8	8	7	8	11	4	9	13	8	4	2	1	26	11	18	25	24	26	21	25	23	24	21	8	22	7	0	17	6	26	28	24	24	28	26
Ankyrin repeat	PF00023	0	0	0	0	0	0	0	0	0	0	0	0	0	0	0	0	0	0	0	0	0	0	0	0	0	0	0	1	2	0	0	0	2	1	2	1	0	0	0	0	0	0	0	1	1	0	2	0
Glycosyl hydrolases family 15	PF00723	0	0	0	1	0	0	0	0	0	0	1	0	1	0	0	0	1	0	0	0	0	0	0	0	0	0	0	0	0	0	0	0	0	0	0	0	1	0	0	0	0	0	0	0	0	0	0	0
Mur ligase family, glutamate ligase domain	PF02875	0	0	0	1	2	1	0	3	2	2	3	2	3	2	3	4	3	4	3	1	2	4	1	3	1	1	1	2	1	2	1	3	2	0	2	1	2	2	2	1	4	0	1	1	1	2	0	0
Endonuclease/Exonuclease/phosphatase family	PF03372	1	2	4	0	0	0	3	2	1	1	1	0	1	1	1	2	3	1	0	1	5	1	1	0	1	0	0	0	0	0	0	1	0	0	0	0	5	0	2	1	2	3	0	1	2	1	2	0
Domain of unknown function (DUF4842)	PF16130	0	0	0	0	0	0	0	0	0	0	0	0	0	0	0	0	0	0	0	0	0	0	0	0	1	0	0	0	0	0	0	0	0	0	0	0	0	0	0	0	0	0	0	0	0	0	0	0
Domain of unknown function (DUF3303)	PF11746	0	2	2	1	1	2	0	0	1	0	1	1	1	1	1	1	1	2	1	1	0	2	1	0	1	0	0	0	0	0	0	0	0	0	0	0	0	0	0	0	0	0	0	0	0	0	0	0
ABC 3 transport family	PF00950	0	2	1	0	1	1	1	1	3	3	3	0	3	3	3	1	3	3	1	3	1	1	3	1	3	0	0	0	0	0	0	0	0	0	0	0	1	0	1	1	2	0	0	0	0	0	0	0
Aldehyde dehydrogenase family	PF00171	7	6	6	5	5	5	4	6	8	6	3	4	5	7	5	5	5	9	5	8	9	5	6	3	4	7	4	5	8	8	7	8	8	7	8	6	4	7	5	5	9	4	7	7	7	8	7	7
Putative undecaprenyl diphosphate synthase	PF01255	1	2	2	1	1	1	1	1	1	1	1	1	1	1	1	1	2	1	1	1	2	1	0	0	1	1	1	0	1	1	1	1	1	1	1	1	1	1	2	1	2	2	1	1	1	1	1	1
Urocanase C-terminal domain	PF17392	0	0	0	0	0	0	0	1	0	0	0	0	0	0	0	0	0	0	0	0	0	0	0	0	1	1	0	1	0	1	0	0	1	0	1	1	0	0	1	0	0	0	0	1	0	0	0	0
Protein of unknown function (DUF433)	PF04255	0	0	0	0	0	0	0	0	0	0	0	0	0	0	0	0	0	0	0	0	0	0	0	0	0	3	0	0	2	1	2	2	1	1	0	2	0	3	0	1	0	0	2	2	2	1	2	0
Glycosyl transferase family 21	PF13506	0	1	1	0	0	0	0	0	0	0	0	0	0	0	0	0	0	0	0	0	1	0	0	0	0	0	0	0	0	0	0	0	0	0	0	0	0	0	1	0	0	1	0	0	0	0	0	0
Inositol monophosphatase family	PF00459	4	2	2	1	2	1	2	2	3	2	2	2	1	2	2	2	2	1	2	2	2	1	2	0	1	1	1	1	1	1	1	1	1	1	1	1	2	1	1	2	2	1	1	1	1	1	1	1
TonB-dependent Receptor Plug Domain	PF07715	2	4	5	7	9	11	6	17	5	5	6	2	5	8	6	7	2	8	5	4	7	5	6	0	2	14	1	5	12	12	12	11	10	13	13	11	3	8	6	3	5	4	10	10	12	10	13	12
Major intrinsic protein	PF00230	1	1	1	0	0	0	0	0	1	1	1	0	1	1	1	1	0	1	1	2	1	1	1	0	0	1	0	1	1	1	1	1	1	1	1	1	0	1	0	0	2	0	1	1	1	1	1	1
MutS domain V	PF00488	1	0	0	1	0	1	0	2	0	0	0	0	1	1	0	1	0	0	0	2	1	1	0	1	1	0	0	1	1	1	0	0	1	0	0	1	2	1	0	1	1	0	1	0	1	1	0	1
PepSY-associated TM region	PF03929	0	0	0	0	0	0	0	1	0	0	0	0	0	0	0	0	0	0	0	0	0	0	0	0	0	1	1	0	1	1	1	1	1	1	0	0	0	0	0	0	0	0	1	1	1	1	1	0
Family of unknown function (DUF6263)	PF19777	0	0	0	0	0	0	0	0	0	0	0	0	0	0	0	0	0	0	0	0	0	0	0	0	0	2	2	2	2	2	2	1	2	2	2	2	1	1	0	0	0	0	2	2	2	2	2	2
ATP-dependent protease La (LON) substrate-binding domain	PF02190	0	0	0	1	0	1	0	0	0	0	0	1	1	1	1	0	0	1	0	1	0	0	0	0	0	1	1	0	0	0	0	0	1	0	0	0	1	0	1	1	1	1	0	0	0	1	0	0
Domain of unknown function (DUF4442)	PF14539	0	0	0	0	0	0	0	3	1	1	1	1	1	2	1	1	0	1	1	1	0	1	1	0	0	0	0	0	0	0	0	0	0	0	0	0	0	0	0	0	1	0	0	0	0	0	0	0
Domain of unknown function (DUF4347)	PF14252	0	0	0	0	0	0	0	0	0	0	0	0	0	0	0	0	0	0	0	0	0	0	0	0	0	0	0	0	0	0	0	0	0	0	0	0	0	0	1	0	0	0	0	0	0	0	0	0
Sporulation protein YtfJ (Spore_YtfJ)	PF09579	0	0	0	0	0	0	0	1	0	0	0	0	0	0	0	0	0	0	0	0	0	0	0	0	0	0	0	0	0	0	0	0	0	0	0	0	0	0	0	0	0	0	0	0	0	0	0	0
Phage Tail Collar Domain	PF07484	0	0	0	0	0	0	0	0	0	0	0	0	0	0	0	0	0	0	0	0	0	0	0	0	0	0	0	0	0	0	0	0	0	0	0	0	0	0	0	0	1	0	0	0	0	0	0	0
Putative metallopeptidase domain	PF13203	1	0	0	0	0	0	0	0	0	0	0	0	0	0	0	0	0	0	0	0	0	0	0	0	0	0	0	0	0	0	0	0	0	0	0	0	0	0	0	0	0	0	0	0	0	0	0	0
7TM receptor with intracellular HD hydrolase	PF07698	0	0	0	0	0	0	0	0	1	0	0	1	0	0	1	0	0	0	0	0	0	0	0	0	1	1	0	0	1	1	0	1	0	0	0	1	0	0	1	0	0	0	1	1	0	0	0	1
Protein of unknown function (DUF1499)	PF07386	1	0	0	1	1	1	1	1	0	0	0	0	0	0	0	0	0	0	0	0	0	0	0	1	1	2	0	0	2	2	2	1	1	2	2	2	1	1	0	2	1	0	2	2	1	1	1	2
Glyoxalase-like domain	PF13468	0	0	0	1	1	0	0	1	0	0	0	0	0	0	0	0	1	0	0	0	1	0	0	0	1	2	0	2	2	2	2	2	2	2	2	2	0	2	0	0	1	0	2	2	2	2	2	2
Protein of unknown function (DUF983)	PF06170	0	0	0	1	1	1	0	1	1	1	1	1	1	1	1	1	0	1	1	0	0	1	1	0	1	0	0	0	0	0	0	0	0	1	0	0	0	0	0	0	1	0	0	0	0	0	0	0
TIR domain	PF13676	0	0	0	0	0	0	0	0	0	0	0	0	0	0	0	0	0	0	0	0	0	0	0	1	0	1	0	0	0	0	1	0	0	0	0	0	1	0	0	0	0	0	0	0	0	0	1	0
Uncharacterized conserved protein (DUF2267)	PF10025	0	0	0	0	0	0	0	1	0	0	0	0	0	0	0	0	0	0	0	0	0	0	0	0	0	0	0	0	0	0	0	0	0	0	0	0	0	0	0	0	0	0	0	0	0	0	0	0
Acetyltransferase (GNAT) domain	PF13523	0	0	0	0	0	0	0	0	0	0	0	0	0	0	0	0	0	0	0	0	0	0	0	0	0	0	0	0	0	0	0	0	0	0	0	0	0	0	0	0	0	1	0	0	0	0	0	0
MlaD protein	PF02470	3	4	3	4	4	4	2	4	4	5	5	4	5	5	5	5	3	5	4	6	4	4	5	0	4	3	2	3	3	3	3	3	3	1	3	2	3	3	3	3	4	3	3	3	3	3	3	3
PD-(D/E)XK nuclease superfamily	PF12705	1	3	2	2	2	2	0	3	3	3	0	2	3	3	3	3	2	4	2	3	2	2	1	0	0	2	3	1	2	3	2	2	2	3	2	2	2	3	3	1	3	1	3	2	2	2	2	2
Proline racemase	PF05544	1	1	1	0	0	0	0	0	0	0	0	0	0	1	0	0	1	0	0	0	1	1	0	0	0	1	0	1	1	1	1	1	1	1	1	1	0	1	1	0	1	0	1	1	1	1	1	1
YwiC-like protein	PF14256	0	1	1	0	0	0	0	0	0	0	0	1	1	0	1	1	0	1	0	0	1	0	0	0	0	0	0	0	0	0	0	0	0	0	0	0	1	0	1	0	1	1	0	0	0	0	0	0
Elongation factor P, C-terminal	PF09285	1	0	0	1	1	1	1	0	1	0	0	0	0	0	0	0	0	0	0	0	0	0	0	1	0	0	0	0	0	0	0	0	0	0	0	0	0	0	0	0	0	0	0	0	0	0	0	0
Ribosomal protein S16	PF00886	1	1	1	1	1	0	0	1	1	1	1	0	1	1	1	1	1	1	1	1	1	1	1	0	0	1	0	0	1	1	1	1	1	1	1	1	1	1	1	0	1	1	1	1	1	1	1	1
Domain of unknown function (DUF1707)	PF08044	0	0	1	1	1	1	1	0	0	1	1	1	1	1	1	1	0	1	1	1	0	1	1	0	0	1	0	0	1	1	1	1	1	0	0	1	0	0	0	0	1	1	1	1	1	1	1	1
Thi4 family	PF01946	0	0	0	0	0	0	0	0	0	0	0	0	0	0	0	0	0	0	0	0	0	0	0	0	0	0	0	0	0	0	0	0	0	0	0	0	1	0	0	0	0	0	0	0	0	0	0	0
Peptidase family M20/M25/M40	PF01546	4	3	2	3	2	5	4	4	4	2	2	4	2	2	5	4	1	3	2	3	5	3	1	1	2	5	7	5	5	4	5	8	8	4	2	3	4	8	2	5	6	3	5	6	2	5	3	5
Putative RNA methylase family UPF0020	PF01170	0	1	0	0	0	0	0	1	0	0	0	0	0	0	0	0	0	0	0	0	0	0	0	0	0	0	0	1	0	0	0	0	0	0	0	0	0	0	0	0	0	0	0	0	0	0	1	0
Phosphoribosylglycinamide synthetase, ATP-grasp (A) domain	PF01071	0	1	1	1	0	0	0	0	1	0	1	0	0	1	0	0	1	0	0	0	0	0	1	1	0	1	0	0	0	0	1	1	0	0	1	0	1	0	0	1	0	0	1	0	1	0	0	0
Transposase DDE domain	PF13751	0	0	0	0	0	0	0	1	0	0	0	0	0	0	0	0	0	0	0	0	0	0	0	0	0	0	0	0	0	0	0	0	0	0	0	0	0	0	0	0	0	0	0	0	0	0	0	0
Glyoxalase/Bleomycin resistance protein/Dioxygenase superfamily	PF00903	7	4	5	4	4	4	2	1	2	1	2	2	1	3	3	1	2	2	2	1	0	0	2	1	1	5	2	2	6	6	5	6	6	6	6	6	7	3	0	0	2	3	5	6	6	6	6	5
Primosomal protein N C-terminal domain	PF18074	0	0	0	0	0	0	1	0	0	0	0	0	0	0	0	0	1	0	0	0	0	0	1	0	0	0	1	1	1	0	0	0	1	1	0	0	0	0	0	0	0	0	1	0	0	0	0	0
Malate synthase	PF01274	1	0	0	0	0	0	0	0	1	1	1	0	1	1	1	1	0	1	0	1	0	2	1	0	0	0	0	0	0	0	0	0	0	0	0	0	0	0	0	1	0	0	0	0	0	0	0	0
Protein of unknown function (DUF3800)	PF12686	0	0	0	0	0	0	0	0	0	0	0	0	0	0	0	0	0	0	0	0	0	0	0	0	0	0	0	0	0	0	0	0	0	0	0	0	0	0	0	0	0	0	0	0	0	0	1	0
Aspartate/ornithine carbamoyltransferase, Asp/Orn binding domain	PF00185	0	1	1	1	0	0	1	1	1	1	1	1	0	1	1	2	0	2	1	1	3	1	2	1	0	2	0	1	2	2	2	2	2	0	2	1	1	0	2	2	0	1	1	2	1	0	2	0
NAD-dependent glycerol-3-phosphate dehydrogenase C-terminus	PF07479	0	1	0	0	1	0	0	0	1	0	0	1	0	1	0	1	1	0	1	1	0	0	1	0	1	1	1	0	1	1	1	1	0	0	1	1	0	1	1	0	0	0	1	0	1	1	1	1
Nucleoside diphosphate kinase	PF00334	0	0	1	1	1	1	0	1	1	1	1	1	1	1	1	1	1	1	1	1	1	1	1	0	1	1	1	1	1	1	1	0	1	1	1	1	1	1	1	1	1	0	1	1	1	1	1	1
Respiratory-chain NADH dehydrogenase, 30 Kd subunit	PF00329	2	1	1	1	0	0	0	0	1	0	0	0	1	0	0	1	0	1	0	0	0	0	0	0	0	0	1	1	1	0	0	0	0	0	1	1	1	0	1	0	0	0	0	1	0	0	0	1
Beta-lactamase superfamily domain	PF13483	1	0	1	1	1	1	0	1	0	0	0	0	0	0	0	0	0	0	0	0	0	0	0	0	1	0	0	0	0	0	0	0	0	0	0	0	1	0	0	1	0	0	0	0	0	0	0	1
D-isomer specific 2-hydroxyacid dehydrogenase, catalytic domain	PF00389	2	0	2	1	2	2	0	1	1	2	1	0	1	1	0	1	2	1	0	1	2	2	1	0	1	0	0	0	0	1	0	0	1	0	0	1	2	0	1	1	1	0	0	1	0	0	0	1
Transcriptional regulatory protein, C terminal	PF00486	0	1	0	1	1	1	2	0	2	1	1	0	0	1	1	1	1	0	1	0	0	1	0	1	0	2	0	2	1	2	1	2	0	1	1	1	3	1	0	0	1	0	0	2	3	0	1	1
RNA polymerase Rpb1, domain 1	PF04997	0	0	1	0	0	0	1	0	0	1	1	0	1	1	0	0	1	0	0	0	0	0	1	1	0	0	0	0	0	0	0	1	0	1	0	0	0	0	0	1	1	0	0	0	0	0	0	1
Sodium/hydrogen exchanger family	PF00999	1	1	2	3	3	3	1	3	5	5	3	3	3	4	4	5	3	5	5	4	3	2	6	0	2	1	0	0	1	0	1	1	2	0	0	0	5	1	1	2	5	3	0	0	0	1	0	0
Glycosyltransferase family 36	PF06165	0	0	0	0	0	0	1	0	0	0	0	0	0	0	0	0	0	0	0	0	0	0	0	0	1	0	0	0	0	0	0	0	0	0	0	0	0	0	0	0	1	0	0	0	0	0	0	0
McrBC 5-methylcytosine restriction system component	PF10117	0	0	0	0	0	0	0	0	0	0	0	0	0	0	0	0	0	0	0	0	0	0	0	0	0	0	0	1	0	0	0	0	0	0	0	0	0	0	0	0	0	0	0	1	0	0	0	1
RimK-like ATP-grasp domain	PF08443	0	1	1	0	0	0	0	1	0	0	0	0	0	0	0	1	0	1	0	1	0	1	1	0	1	2	1	2	2	2	2	2	2	2	2	1	1	2	0	2	0	1	2	2	2	2	2	2
WD domain, G-beta repeat	PF00400	0	0	0	0	0	0	0	0	0	0	0	0	0	0	0	0	0	0	0	0	0	0	0	0	0	0	0	0	0	0	0	0	0	0	0	0	0	0	1	0	0	0	0	0	0	0	0	0
Mycothiol maleylpyruvate isomerase N-terminal domain	PF11716	3	0	0	0	0	0	0	0	0	0	0	0	0	0	0	0	0	0	0	0	0	0	0	0	0	0	0	0	0	0	0	0	0	0	0	0	0	0	0	0	0	0	0	0	0	0	0	0
Beta-lactamase hydrolase-like protein, phosphatase-like domain	PF04273	0	0	0	0	0	0	0	0	0	1	1	0	1	0	0	1	0	1	0	1	0	1	1	0	0	0	0	0	0	0	0	0	0	0	0	0	0	0	0	0	0	0	0	0	0	0	0	0
RNA polymerase Rpb2, domain 6	PF00562	0	0	1	0	0	1	0	0	0	0	0	0	0	1	0	0	0	1	0	0	0	1	0	0	0	1	1	0	0	1	0	1	0	0	0	0	0	0	0	0	0	0	0	0	1	0	0	1
Transketolase, pyrimidine binding domain	PF02779	3	2	2	1	1	0	1	1	3	2	2	0	1	0	4	3	2	3	1	2	3	2	0	0	3	2	0	2	1	2	2	1	2	0	1	3	3	2	3	1	0	1	0	1	2	3	2	4
Lysine-2,3-aminomutase	PF12544	0	0	0	0	0	0	0	0	0	0	0	0	0	0	0	0	0	0	0	0	0	0	0	0	0	0	0	0	0	0	0	0	0	0	0	0	1	0	0	0	0	0	0	0	0	0	0	0
Isocitrate lyase family	PF00463	0	0	0	0	0	0	0	0	1	1	1	0	1	1	1	1	0	1	0	1	0	1	1	1	0	0	0	0	0	0	0	0	0	0	0	0	0	0	0	1	0	0	0	0	0	0	0	0
Protein of unknown function (DUF1207)	PF06727	0	1	0	2	2	2	0	1	0	1	1	1	0	0	0	1	0	1	0	0	1	0	0	0	0	1	0	1	1	1	1	1	1	1	1	1	0	0	0	1	2	1	1	1	1	1	1	1
Elongation factor SelB, winged helix	PF09106	0	0	0	0	0	0	0	0	0	0	0	0	0	0	0	0	0	0	0	1	0	0	0	0	0	0	0	0	0	0	0	0	0	0	0	0	0	0	0	0	0	0	0	0	0	0	0	0
Phosphoribosylglycinamide synthetase, N domain	PF02844	0	0	0	0	1	0	0	1	0	0	0	0	1	0	1	0	0	0	1	0	0	0	0	0	0	0	1	1	1	0	0	0	0	1	0	1	1	1	0	0	1	1	0	0	0	1	1	0
Maltokinase N-terminal cap domain	PF18085	0	0	0	0	0	0	1	0	0	0	0	0	0	0	0	0	0	0	0	0	0	0	0	0	0	0	0	0	0	0	0	0	0	0	0	0	0	0	0	0	0	0	0	0	0	0	0	0
Polysaccharide biosynthesis C-terminal domain	PF14667	0	1	2	1	0	1	1	0	0	0	0	0	0	0	0	0	0	0	0	0	1	0	0	0	0	0	0	0	0	0	0	0	0	0	0	0	1	0	0	0	0	0	0	0	0	0	0	0
Bacterial extracellular solute-binding proteins, family 3	PF00497	0	2	2	0	0	0	0	0	0	0	1	1	1	0	1	1	1	1	1	0	3	0	0	0	0	1	1	0	1	1	1	1	1	0	1	1	0	0	2	1	2	1	1	1	1	1	1	1
Pyruvate phosphate dikinase, AMP/ATP-binding domain	PF01326	0	2	0	0	0	0	0	0	1	2	1	0	2	1	1	1	0	1	2	1	1	1	1	0	1	1	0	1	0	1	1	0	0	1	0	1	1	0	0	0	0	0	0	0	0	0	1	0
DNA polymerase III subunits gamma and tau domain III	PF12169	0	1	0	0	1	1	0	0	0	0	0	1	0	0	1	0	0	1	0	0	0	0	0	0	0	1	0	1	0	1	1	0	0	1	1	0	1	0	1	1	1	0	1	0	0	1	1	1
Bacterial cellulose synthase subunit	PF03170	0	0	0	0	0	0	0	0	0	0	0	0	0	0	0	0	0	0	0	0	0	0	0	0	0	1	0	0	0	0	0	0	1	0	0	0	0	0	0	0	0	0	1	1	0	0	0	0
Acyl-CoA reductase (LuxC)	PF05893	0	1	1	1	1	1	1	1	1	1	1	1	1	1	1	1	1	1	0	1	1	1	1	0	1	0	0	0	0	0	0	0	0	0	0	0	1	0	0	1	1	1	0	0	0	0	0	0
Polyketide cyclase / dehydrase and lipid transport	PF03364	0	0	0	1	1	1	0	1	0	0	0	0	0	0	1	0	1	0	0	1	1	0	0	0	0	0	1	1	1	1	0	0	1	0	1	1	3	0	0	1	1	0	1	0	1	1	1	1
Formiminotransferase domain, N-terminal subdomain	PF07837	0	0	0	1	1	1	0	0	1	1	0	0	1	0	0	0	0	0	1	1	0	0	1	0	0	0	0	0	1	0	0	0	1	1	0	0	0	0	1	1	0	1	1	1	1	1	0	1
Penicillin binding protein transpeptidase domain	PF00905	1	3	1	4	3	2	0	1	3	1	3	1	1	1	3	3	2	2	0	2	2	2	2	1	0	2	2	1	2	2	2	2	1	3	1	4	3	3	1	0	2	0	2	1	1	1	1	2
Phosphoenolpyruvate carboxykinase C-terminal P-loop domain	PF00821	0	0	0	0	0	0	0	0	0	0	0	0	0	0	0	0	1	0	0	0	0	0	0	0	0	0	0	0	0	0	0	0	0	0	0	0	0	0	0	0	0	0	0	0	0	0	0	0
PhoD-like phosphatase, N-terminal domain	PF16655	0	0	0	0	0	0	0	0	0	0	0	0	0	0	0	0	0	0	0	0	0	0	0	0	0	0	1	0	1	1	0	0	0	0	1	0	0	0	0	0	0	0	1	1	1	1	1	1
Uroporphyrinogen decarboxylase (URO-D)	PF01208	2	0	0	1	1	1	3	1	0	0	0	0	0	0	0	0	0	0	0	0	0	0	0	0	0	1	0	2	0	1	1	1	1	1	1	1	1	1	0	1	0	0	1	1	1	1	1	1
Arc-like DNA binding domain	PF03869	0	0	0	0	0	0	0	1	0	0	0	0	0	0	0	0	0	0	0	0	0	0	0	0	1	0	0	0	1	1	0	1	0	1	1	1	0	1	0	1	1	0	0	0	1	0	0	0
Cytochrome c oxidase subunit III	PF00510	2	1	1	1	1	1	0	2	1	1	1	1	1	1	1	0	2	1	0	1	1	1	1	0	1	2	0	2	2	2	2	2	2	2	2	1	3	2	1	0	1	0	2	2	2	2	2	2
ATP synthase (C/AC39) subunit	PF01992	0	0	0	1	1	1	0	1	0	0	0	0	0	0	0	0	0	0	0	0	0	0	0	0	0	0	0	0	0	0	0	0	0	0	0	0	0	0	0	0	0	0	0	0	0	0	0	0
Integrase core domain	PF13683	0	0	0	1	1	2	0	0	0	0	0	0	0	0	0	0	0	0	0	0	0	0	0	0	1	0	0	1	1	0	0	0	1	1	0	0	0	4	1	0	1	1	1	0	2	0	0	0
Major Facilitator Superfamily	PF07690	8	6	8	6	7	6	3	4	6	4	6	1	5	4	5	5	2	5	4	5	5	2	4	3	3	8	5	4	7	8	7	7	7	6	7	7	4	7	6	4	3	4	7	7	7	6	8	7
Apoptosis-inducing factor, mitochondrion-associated, C-term	PF14721	0	0	0	1	1	1	0	0	0	0	0	0	0	0	0	0	0	0	0	0	0	0	0	0	0	0	0	0	0	0	0	0	0	0	0	0	0	0	0	0	0	0	0	0	0	0	0	0
Domain of unknown function (DUF4920)	PF16267	0	0	0	0	0	0	0	0	1	1	1	0	1	0	1	1	0	1	0	1	0	1	1	0	0	0	0	0	0	0	0	0	0	0	0	0	0	0	0	0	1	0	0	0	0	0	0	0
Family of unknown function (DUF6526)	PF20136	0	0	0	0	0	0	0	0	0	0	0	0	0	0	0	0	0	0	0	0	0	0	0	0	0	1	1	1	1	2	1	0	1	1	2	1	0	0	0	0	0	0	1	0	1	0	1	1
Copper chaperone PCu(A)C	PF04314	0	1	1	0	0	0	0	0	1	1	1	1	1	1	1	1	0	1	1	1	1	0	1	0	0	0	0	0	0	0	0	0	0	0	0	0	1	0	0	0	1	0	0	0	0	0	0	0
tRNA synthetases class I (W and Y)	PF00579	2	1	2	2	1	1	1	1	1	1	2	1	1	1	2	1	1	2	1	1	1	2	1	0	1	2	1	1	1	1	2	1	3	2	1	1	2	1	1	1	1	1	1	1	1	1	1	2
Pyridoxal-dependent decarboxylase, pyridoxal binding domain	PF02784	0	0	1	0	0	0	0	1	2	2	2	0	2	0	2	1	1	2	0	0	0	0	1	0	1	0	0	0	0	0	0	1	1	0	0	0	0	0	1	0	2	1	0	0	0	1	1	0
Protein of unknown function (DUF1706)	PF08020	0	0	0	0	0	0	0	0	0	0	0	0	0	0	0	0	0	0	0	0	0	0	0	0	0	0	0	0	0	0	0	0	0	0	0	0	0	0	0	0	0	1	0	0	0	0	0	0
Membrane transport protein	PF03547	0	0	0	0	0	0	0	0	0	0	0	0	0	0	0	0	0	0	0	0	1	0	0	0	0	0	0	0	0	0	0	0	0	0	0	0	0	0	0	0	0	0	0	0	0	0	0	0
Domain of unknown function (DUF6602)	PF20247	0	0	0	1	0	0	0	0	0	0	0	0	0	0	0	0	0	0	0	0	0	0	0	0	0	0	0	0	0	0	0	0	0	0	0	0	0	0	0	0	0	0	0	0	0	0	0	0
STAS domain	PF01740	0	1	2	0	0	0	1	1	2	1	1	1	1	1	1	1	1	1	2	1	1	1	1	0	0	2	1	1	1	1	2	1	1	1	2	1	1	1	2	1	1	0	1	1	2	0	2	2
BlaR1 peptidase M56	PF05569	0	0	0	1	1	1	2	4	0	0	0	0	0	0	0	0	0	0	0	0	1	0	0	0	0	5	0	3	5	2	6	5	3	1	2	4	2	3	0	0	1	0	7	6	3	4	10	4
Tryptophan 2,3-dioxygenase	PF03301	0	0	0	1	1	0	0	0	0	0	0	0	0	0	0	0	0	0	0	0	0	0	0	0	0	1	0	1	1	1	1	1	1	1	1	1	0	1	0	0	0	0	1	1	1	1	1	1
PEP-utilising enzyme, N-terminal	PF05524	0	1	1	1	1	0	0	0	0	1	1	1	0	0	1	1	0	1	1	0	0	1	0	1	0	0	0	0	0	0	0	1	1	0	0	1	0	1	0	1	0	0	1	0	0	1	0	1
Bacterial regulatory helix-turn-helix protein, lysR family	PF00126	0	0	0	0	0	0	0	1	1	1	2	1	2	1	1	1	0	1	0	0	0	0	2	0	0	0	0	0	2	2	0	0	0	2	1	0	0	0	0	0	0	0	0	0	0	0	3	0
ABC-2 family transporter protein	PF12730	0	0	0	0	0	0	0	0	0	0	0	0	0	0	0	0	0	0	0	0	0	0	0	0	0	0	0	0	0	0	0	0	1	0	0	0	0	0	0	0	0	0	0	0	0	0	0	0
Elongation factor Tu C-terminal domain	PF03143	0	1	0	2	1	2	1	2	2	2	2	1	2	1	2	2	2	2	0	0	1	1	1	0	2	0	0	0	0	0	0	0	0	0	0	0	0	0	0	0	2	1	0	0	1	0	0	0
Protein of unknown function (DUF3226)	PF11536	0	0	0	0	0	0	0	0	0	0	0	0	0	0	0	0	0	0	0	0	0	0	0	0	0	0	0	0	0	0	0	0	0	0	0	0	0	2	0	0	0	0	0	0	0	0	1	0
K+-transporting ATPase, c chain	PF02669	0	0	0	0	1	1	0	0	0	0	0	0	0	0	0	0	0	0	0	0	0	0	0	0	0	0	0	0	0	0	0	0	0	0	0	0	0	0	0	0	0	0	0	0	0	0	0	0
TspO/MBR family	PF03073	0	1	1	1	1	0	0	0	0	0	0	0	0	0	0	0	1	0	0	0	1	0	0	0	0	0	0	0	0	0	0	0	0	0	0	0	0	0	1	0	0	2	0	0	0	0	0	0
NAD synthase	PF02540	1	1	0	0	0	1	1	1	0	1	0	0	1	0	0	1	0	0	0	0	0	1	0	1	1	1	2	2	1	2	1	1	1	1	2	1	1	1	0	0	1	0	1	2	1	1	1	1
Glu-tRNAGln amidotransferase C subunit	PF02686	0	0	0	1	1	1	1	1	0	0	0	0	0	0	0	0	0	0	0	0	0	0	0	0	0	0	0	0	0	0	0	0	0	0	0	0	1	0	0	1	0	0	0	0	0	0	0	0
Pyridoxal-dependent decarboxylase, C-terminal sheet domain	PF00278	0	1	1	0	0	0	0	0	0	0	0	1	0	1	0	1	0	0	1	1	1	1	0	0	1	1	1	0	1	1	1	0	0	1	1	1	0	1	0	1	0	0	1	1	1	0	0	1
CrcB-like protein, Camphor Resistance (CrcB)	PF02537	2	0	1	1	1	1	0	0	1	1	1	1	1	1	1	1	0	1	1	1	1	1	1	0	1	0	0	0	0	0	0	0	0	0	0	0	0	0	0	0	0	0	0	0	0	0	0	0
Carbohydrate-selective porin, OprB family	PF04966	0	0	0	1	1	1	0	0	2	2	2	0	1	3	2	2	0	2	2	0	1	0	2	0	0	0	0	0	0	0	0	0	0	0	0	0	0	0	0	0	1	0	0	0	0	0	0	0
Peptidase family S58	PF03576	1	1	2	3	4	4	1	2	2	2	2	1	2	2	3	1	2	2	2	2	2	2	2	0	1	3	1	1	5	4	3	2	5	4	4	3	2	3	1	2	2	1	3	4	3	2	2	3
Cytochrome C oxidase, cbb3-type, subunit III	PF13442	6	3	4	8	6	8	3	5	4	4	4	2	3	3	4	3	4	3	3	3	4	3	4	1	1	5	5	7	5	8	6	6	5	3	9	7	7	8	4	7	3	3	4	6	7	7	7	6
Domain of unknown function (DUF4395)	PF14340	0	0	0	1	1	1	0	0	0	0	0	0	0	0	0	0	0	0	0	0	0	0	0	0	0	0	0	0	0	0	0	0	0	0	0	0	0	0	0	0	0	0	0	0	0	0	0	0
Uncharacterised ACR, YggU family COG1872	PF02594	0	0	0	0	0	0	1	0	0	0	0	0	0	0	0	0	0	0	0	0	0	0	0	0	0	0	0	0	0	0	0	0	0	0	0	0	1	0	0	1	0	0	0	0	0	0	0	0
RNA polymerase Rpb2, domain 2	PF04561	0	0	0	1	1	0	1	0	1	1	1	0	1	0	1	1	1	0	1	0	0	0	1	1	0	0	0	0	0	0	0	0	0	0	1	0	0	1	0	0	0	1	0	0	0	1	0	0
Cytidylyltransferase family	PF01148	2	1	1	1	1	1	1	1	1	1	1	1	1	1	1	1	1	1	1	1	0	1	0	0	0	1	0	0	1	1	1	1	1	1	1	1	1	1	1	1	1	1	1	1	1	1	1	1
Pyruvate formate lyase-like	PF02901	0	0	1	0	0	0	0	0	1	0	1	0	0	1	0	1	0	0	1	1	2	0	1	0	0	0	0	0	0	0	0	0	0	0	0	0	0	0	1	0	1	1	0	0	0	0	0	0
FlhB HrpN YscU SpaS Family	PF01312	0	0	0	0	0	0	0	1	0	0	0	0	0	0	0	0	0	0	0	0	0	0	0	0	0	0	0	0	0	0	0	0	0	0	0	0	0	0	0	0	0	0	0	0	0	0	0	0
Isopentenyl transferase	PF01745	0	0	0	0	0	0	0	0	0	0	0	0	0	0	0	0	0	0	0	0	1	0	0	0	0	0	0	0	0	0	0	0	0	0	0	0	0	0	0	0	0	0	0	0	0	0	0	0
Serine hydroxymethyltransferase	PF00464	1	1	1	1	1	1	1	1	0	1	1	1	1	1	1	1	1	1	2	1	1	1	1	1	1	1	1	1	1	1	1	1	1	1	1	1	1	1	1	1	1	1	1	1	1	1	1	1
Porphobilinogen deaminase, C-terminal domain	PF03900	0	0	0	1	0	0	0	1	0	0	0	0	0	0	0	0	0	0	0	0	0	0	0	0	0	0	0	1	0	1	0	0	0	0	1	0	1	1	0	0	0	0	1	0	0	0	1	0
Recombination protein O N terminal	PF11967	0	0	0	0	1	1	1	0	1	0	0	0	1	1	0	0	1	0	0	0	0	0	0	0	0	0	1	1	1	1	0	0	0	0	1	0	0	0	1	0	0	0	1	1	1	1	1	0
MOSC domain	PF03473	2	0	0	1	1	0	0	0	1	0	1	0	1	1	1	0	1	0	1	0	1	0	0	1	0	0	0	0	0	1	0	1	1	1	0	0	2	0	0	1	1	0	0	0	0	0	0	0
Formylglycinamide ribonucleotide amidotransferase linker domain	PF18072	1	0	0	0	0	0	1	0	1	0	0	0	0	0	0	0	0	0	0	0	0	0	0	0	0	1	1	0	0	0	1	0	0	1	1	0	0	1	1	0	1	0	0	1	0	0	0	1
Protein of unknown function (DUF1214)	PF06742	0	0	0	0	0	0	0	0	2	1	0	0	2	0	1	0	0	2	0	1	2	2	1	0	0	0	0	0	0	0	0	0	0	0	0	0	0	0	0	0	2	0	1	0	1	0	1	1
(2R)-phospho-3-sulfolactate synthase (ComA)	PF02679	0	0	0	0	0	0	0	1	0	0	0	0	0	0	0	0	0	0	0	0	0	0	0	0	0	0	0	0	0	0	0	0	0	0	0	0	1	0	0	0	0	0	0	0	0	0	0	0
Peptidoglycan-synthase activator LpoB	PF13036	0	1	0	1	1	1	0	1	1	1	1	1	1	1	1	1	1	1	1	1	1	1	1	0	1	0	0	0	0	0	0	0	0	0	0	0	1	0	1	0	1	1	0	0	0	0	0	0
FTR, proximal lobe	PF02741	0	0	0	0	0	0	0	0	0	0	0	0	0	0	0	0	0	0	0	0	0	0	0	0	0	0	0	0	0	0	0	0	0	0	0	0	0	0	0	1	0	0	0	0	0	0	0	0
Replication-relaxation	PF13814	0	0	0	0	0	0	0	0	0	0	0	0	0	0	0	0	0	0	0	0	0	0	0	0	0	0	0	1	0	0	0	0	0	0	0	0	0	0	0	0	0	0	0	0	0	0	0	0
Multiubiquitin	PF14452	0	0	0	0	0	0	0	0	0	0	0	0	0	0	0	0	0	0	0	0	0	0	0	0	0	0	0	0	0	0	0	0	0	0	0	0	0	0	0	0	0	0	0	1	1	0	0	0
UvrB/uvrC motif	PF02151	0	1	1	2	2	2	2	1	1	1	1	1	2	1	1	1	2	2	1	3	2	3	1	0	0	1	1	1	2	1	1	2	1	1	1	2	2	1	2	3	1	0	2	1	1	1	1	1
CcmB protein	PF03379	2	2	1	1	1	1	0	1	1	1	1	1	0	1	1	1	1	1	1	1	2	2	1	0	1	1	1	0	1	1	1	0	1	1	1	1	1	1	1	1	2	1	1	1	1	1	1	1
NusA-like KH domain	PF13184	1	0	1	1	0	0	0	0	0	0	1	1	1	1	1	0	0	0	0	0	1	0	0	0	0	1	1	1	0	1	1	1	0	0	0	0	0	1	0	0	0	0	0	0	0	1	0	1
Short repeat of unknown function (DUF308)	PF03729	0	1	1	0	0	0	0	0	1	2	1	1	1	1	1	1	0	1	1	1	1	1	1	0	1	0	0	0	0	0	0	0	0	0	0	0	0	0	0	0	1	0	0	0	0	0	0	0
Phosphoribosylformylglycinamidine (FGAM) synthase	PF02700	1	0	0	1	1	1	0	1	0	0	0	0	0	0	0	0	0	0	0	0	0	0	0	0	1	1	1	1	1	1	1	1	1	1	1	1	0	1	0	0	0	0	1	1	1	1	1	1
ISXO2-like transposase domain	PF12762	0	0	0	0	0	0	0	0	0	0	0	0	0	0	0	0	0	0	0	0	0	0	0	0	0	1	1	0	0	1	1	0	0	0	1	0	0	0	0	0	0	0	1	0	0	0	1	1
Family of unknown function (DUF6580)	PF20221	0	0	0	0	0	0	0	0	0	0	0	0	0	0	0	0	0	0	0	0	0	0	0	0	0	1	0	0	1	0	1	0	1	1	0	1	0	0	0	0	0	0	0	0	0	1	0	0
Uncharacterized ACR, COG1993	PF02641	0	0	1	1	1	1	0	0	1	1	1	1	1	1	1	1	0	1	1	1	1	1	1	0	1	0	0	0	0	0	0	0	0	0	0	0	0	0	0	0	1	0	0	0	0	0	0	0
Signal peptidase, peptidase S26	PF10502	2	1	1	2	2	2	2	1	1	1	1	1	1	1	1	1	1	1	1	1	0	2	1	0	3	3	0	2	3	3	3	2	4	3	3	3	1	2	1	1	1	1	3	3	3	2	3	3
DSBA-like thioredoxin domain	PF01323	0	0	0	0	1	1	0	2	0	0	0	1	1	1	0	1	0	1	0	1	1	1	0	1	0	0	0	0	0	0	0	0	0	0	0	0	0	0	0	0	1	0	0	0	0	1	0	0
Domain of unknown function DUF11	PF01345	0	0	0	0	0	0	0	0	0	0	0	0	0	0	0	0	0	0	0	0	0	0	0	0	0	0	0	0	0	0	0	0	0	0	0	0	0	0	0	0	0	1	0	0	0	0	0	0
Molybdopterin oxidoreductase	PF00384	2	1	2	1	0	1	3	0	3	1	0	0	3	1	5	2	0	1	1	3	2	2	0	0	1	1	1	1	2	0	1	0	2	2	1	0	2	0	1	0	4	2	1	1	0	2	1	2
Amino acid permease	PF13520	2	1	2	12	11	12	1	3	0	0	0	0	0	0	2	1	2	1	0	0	3	0	0	2	2	6	5	5	5	4	6	5	5	5	4	3	3	4	3	5	3	1	5	5	5	4	5	5
RTX calcium-binding nonapeptide repeat (4 copies)	PF00353	0	0	0	1	0	0	0	0	0	0	0	0	0	0	0	0	0	0	0	0	1	0	0	0	0	0	0	0	0	0	0	0	0	0	0	0	0	0	0	0	0	0	0	0	0	0	0	0
Ribosomal protein S5, C-terminal domain	PF03719	0	0	1	1	1	0	1	1	0	0	0	1	0	1	0	1	0	1	0	1	1	1	0	1	1	0	0	0	1	0	0	0	1	0	0	0	0	0	1	1	0	2	1	0	1	0	1	0
Ferric reductase like transmembrane component	PF01794	0	1	1	0	0	0	1	0	1	1	1	0	1	1	0	1	0	1	1	1	2	1	0	0	0	0	0	0	0	0	0	0	0	0	0	0	1	0	1	0	1	0	0	0	0	0	0	0
Family of unknown function (DUF6444)	PF20042	0	0	0	0	0	0	0	0	0	0	0	0	0	0	0	0	0	0	0	0	0	0	0	0	0	0	0	0	0	0	0	0	0	0	0	0	1	0	0	0	0	0	0	0	0	0	0	0
Phosphoglucomutase/phosphomannomutase, alpha/beta/alpha domain III	PF02880	0	0	0	1	0	0	0	0	0	1	1	1	1	1	1	1	1	1	0	1	1	1	0	0	0	0	1	1	0	0	0	0	0	1	0	1	0	0	0	0	1	0	0	0	0	0	0	0
Ribosomal protein L1p/L10e family	PF00687	0	1	1	1	1	1	1	1	1	1	1	0	1	1	1	1	1	1	1	1	0	1	0	0	1	1	1	2	1	1	1	1	1	1	1	1	0	1	1	1	1	1	0	1	1	1	1	1
Heavy-metal resistance	PF13801	0	0	0	1	1	1	0	0	1	1	1	1	1	1	1	1	0	1	1	1	0	1	1	0	0	0	0	0	0	0	0	0	0	0	0	0	0	0	0	0	1	0	0	0	0	0	0	0
3'DNA-binding domain (3'BD)	PF17764	0	1	0	0	0	1	1	0	1	0	0	0	0	0	0	0	0	1	0	0	0	0	0	0	0	0	0	1	0	0	0	0	0	0	1	0	0	0	0	0	0	0	0	0	0	0	0	0
Domain of unknown function (DUF4332)	PF14229	0	0	0	0	0	0	0	1	0	0	0	0	0	0	0	0	0	0	0	0	0	0	0	0	0	0	0	0	0	0	0	0	0	0	0	0	1	0	0	0	0	0	0	0	0	0	0	0
Acetyltransferase (GNAT) domain	PF13420	0	0	0	0	0	0	0	0	0	0	0	0	0	0	0	0	0	0	0	0	0	0	0	0	0	1	0	0	1	0	0	0	0	1	0	1	0	0	0	0	0	0	0	1	0	0	0	0
tRNA synthetases class I (I, L, M and V)	PF00133	1	2	2	1	0	0	1	1	1	0	1	0	0	1	0	0	2	2	0	2	2	0	0	1	3	1	0	4	3	1	2	2	0	3	3	2	2	2	3	2	2	1	1	0	2	3	0	1
S1 RNA binding domain	PF00575	1	3	1	2	2	2	1	1	1	1	2	3	2	1	1	2	2	1	0	4	1	2	1	0	1	1	0	1	2	3	1	2	1	1	3	2	2	2	1	1	1	0	1	1	2	1	1	2
Alternative complex III, ActD subunit	PF11821	1	0	1	1	1	1	1	1	1	1	1	0	1	0	1	1	0	1	1	1	2	1	1	1	1	1	1	1	1	1	1	1	1	1	1	1	0	1	2	1	1	1	1	1	1	1	1	1
Z1 domain	PF10593	0	0	0	0	0	0	0	0	0	0	0	0	0	0	0	0	0	0	0	0	0	0	0	0	0	0	0	0	1	0	0	0	0	0	0	0	0	0	0	0	0	0	0	0	1	0	0	0
SWI2/SNF2 ATPase	PF18766	0	0	0	0	0	0	0	0	0	0	0	0	0	0	0	0	0	0	0	0	0	0	0	0	0	0	1	1	0	0	1	0	0	0	0	0	0	0	0	0	0	0	0	0	1	0	1	0
Ribosomal protein S21	PF01165	0	1	2	1	1	0	2	1	1	1	1	1	1	1	1	1	0	1	1	1	0	1	1	0	1	1	1	1	0	0	1	0	1	0	0	0	2	1	2	1	1	1	1	1	1	0	1	1
Uroporphyrinogen-III synthase HemD	PF02602	0	0	0	1	1	1	0	1	0	0	0	0	0	0	0	0	0	0	0	0	0	0	0	0	0	1	1	1	1	1	1	1	1	1	1	1	1	1	0	1	0	0	1	1	1	1	1	1
P22 coat protein - gene protein 5	PF11651	0	0	0	0	0	0	0	0	0	0	0	0	0	0	0	0	0	0	0	0	0	0	0	0	1	0	0	0	0	0	0	0	0	0	0	0	1	0	0	0	0	0	0	0	0	0	0	0
Cytidylate kinase-like family	PF13189	0	0	0	0	0	0	0	0	0	0	0	0	0	0	0	0	0	0	0	0	0	0	0	0	0	0	0	0	0	0	0	0	0	0	0	0	0	0	0	1	0	0	0	0	0	0	0	0
Trypsin-like peptidase domain	PF13365	1	3	2	2	1	2	1	0	2	2	2	1	3	2	2	2	1	2	2	3	1	0	3	1	0	2	1	1	0	0	1	2	0	0	1	0	3	1	3	0	2	0	0	2	1	0	3	1
N-acetylmuramoyl-L-alanine amidase	PF01510	0	0	0	0	0	0	0	0	0	0	0	1	0	0	0	0	0	0	0	0	0	0	0	0	0	0	0	0	0	0	0	0	0	0	0	0	0	0	0	0	0	0	0	0	0	0	0	0
Putative metal-binding motif	PF11617	0	0	0	0	0	0	0	1	0	0	0	0	0	0	0	0	0	0	0	0	0	0	0	0	0	0	0	0	0	0	0	0	0	0	0	0	0	0	0	0	0	0	0	0	0	0	0	0
Cytochrome c554 and c-prime	PF13435	1	1	1	1	0	0	2	2	1	4	2	1	2	5	1	3	0	3	2	3	3	2	3	0	1	0	0	0	0	0	0	0	0	0	0	0	2	0	4	0	4	5	0	0	0	0	0	0
Domain of unknown function (DUF6487)	PF20097	0	0	0	0	1	1	0	0	0	0	0	0	0	0	0	0	0	0	0	0	0	0	0	0	0	0	0	0	0	0	0	0	0	0	0	0	0	0	0	0	0	0	0	0	0	0	0	0
Protein involved in formate dehydrogenase formation	PF04216	0	0	0	0	0	0	0	0	0	0	0	0	0	0	0	0	0	0	0	0	0	0	0	0	0	0	0	0	0	0	0	0	0	0	0	0	1	0	0	0	0	0	0	0	0	0	0	0
Glycine cleavage H-protein	PF01597	2	0	3	1	1	1	0	1	3	3	3	3	3	3	3	3	3	3	3	3	2	1	3	0	1	1	0	1	1	1	1	1	1	1	1	1	1	0	4	1	3	2	1	1	1	1	1	1
Regulator of chromosome condensation (RCC1) repeat	PF00415	0	0	0	0	0	0	0	1	0	0	0	0	0	0	0	0	0	0	0	1	0	0	0	0	0	0	0	0	0	0	0	0	0	0	0	0	0	0	0	0	0	0	0	0	0	0	0	0
Ribosomal protein S9/S16	PF00380	1	1	1	1	1	1	1	1	1	1	1	1	1	1	1	1	1	1	1	1	1	1	1	1	1	1	0	0	1	1	1	1	1	1	1	1	1	1	1	1	1	1	1	1	1	1	1	1
Mur ligase family, catalytic domain	PF01225	2	0	2	2	1	1	2	0	1	1	1	0	1	2	1	1	0	1	1	1	1	1	1	1	2	0	2	1	2	0	0	1	1	2	0	2	0	0	1	1	1	0	1	2	0	2	0	2
Thrombospondin type 3 repeat	PF02412	0	0	1	0	0	0	0	0	1	1	1	0	0	0	0	1	2	1	0	1	0	0	0	0	0	0	0	0	0	0	0	0	0	0	0	0	0	0	2	0	0	1	0	0	0	0	0	0
Family of unknown function (DUF6364)	PF19891	0	0	0	0	0	0	1	0	0	0	0	0	0	0	0	0	0	0	0	0	0	0	0	0	0	0	0	0	1	0	0	0	1	1	0	0	0	1	0	1	0	0	2	0	0	0	0	0
Transposase IS116/IS110/IS902 family	PF02371	0	0	0	0	0	0	0	1	0	0	0	0	0	0	0	0	0	0	0	0	0	0	0	0	0	0	0	0	0	0	0	0	2	0	0	0	1	1	0	0	0	0	1	0	0	0	0	0
Pathogenicity locus	PF11731	0	1	1	1	1	1	0	0	0	0	0	0	0	0	0	0	1	0	0	0	1	0	0	1	1	0	0	1	1	1	0	1	1	1	1	1	0	0	1	0	0	0	0	0	0	1	0	0
Ribonucleotide reductase, barrel domain	PF02867	0	1	1	0	0	0	1	1	1	0	0	1	1	0	0	1	0	1	0	1	0	1	0	1	1	1	2	0	1	0	1	0	0	0	0	0	0	0	0	1	0	0	1	1	0	0	1	0
Fatty acid hydroxylase	PF04116	1	1	1	1	1	1	0	1	0	1	1	1	1	0	1	1	0	1	1	1	0	2	1	0	0	1	0	0	1	1	1	2	1	1	1	1	1	1	0	0	1	0	1	1	1	1	2	1
Flavoprotein	PF02441	0	1	2	0	1	1	0	1	1	1	0	0	1	1	1	0	2	0	1	0	2	0	1	0	0	0	1	1	0	0	0	0	1	1	1	0	1	0	0	2	0	1	1	0	0	0	1	1
Protein of unknown function (DUF465)	PF04325	0	0	0	0	0	0	0	0	0	0	0	0	0	0	0	0	0	0	0	0	0	0	0	0	0	0	0	0	0	0	0	0	0	0	0	0	1	0	0	0	0	0	0	0	0	0	0	0
SPW repeat	PF03779	0	0	0	0	0	0	0	0	0	0	0	0	0	0	0	0	0	0	0	0	0	0	0	0	0	1	0	1	1	1	1	1	1	1	1	1	0	1	0	0	0	0	1	1	1	1	1	1
Tetratricopeptide repeat	PF13512	0	0	0	0	0	0	1	0	0	0	0	0	0	0	0	0	0	0	0	0	0	0	0	0	0	0	0	0	0	0	0	0	0	0	0	0	0	0	0	0	0	0	0	0	0	0	0	0
Anti-sigma-K factor rskA	PF10099	0	0	0	0	0	0	0	0	0	0	0	0	0	0	0	0	0	0	0	0	1	0	0	0	0	0	0	0	0	0	0	0	0	0	0	0	0	0	1	0	0	0	0	0	0	0	0	0
Cytochrome oxidase assembly protein	PF02628	0	1	1	1	2	2	1	1	1	1	1	1	1	1	1	1	1	1	1	1	1	1	1	0	0	1	0	0	0	1	1	1	1	1	1	1	1	1	1	0	1	0	1	1	1	1	1	1
Putative DNA-binding protein N-terminus	PF06971	1	1	1	1	1	1	0	1	0	1	1	0	0	0	1	1	1	1	0	0	0	0	1	0	0	1	1	0	0	1	1	0	0	0	1	0	0	0	1	1	0	0	0	1	1	0	1	0
Sigma-70 factor, region 1.2	PF00140	0	2	0	1	0	0	0	0	1	0	0	1	0	1	0	0	1	1	0	0	0	0	1	1	0	0	0	0	0	1	0	0	1	0	1	0	0	1	3	0	2	1	0	0	0	0	0	1
Family of unknown function (DUF6165)	PF19662	0	0	0	0	0	0	0	0	0	0	0	0	0	0	0	0	0	0	0	0	0	0	0	0	0	1	1	1	1	1	1	1	1	1	1	1	0	1	0	0	0	0	1	1	1	1	1	1
Family of unknown function (DUF6489)	PF20099	0	0	0	0	0	0	0	0	0	0	0	0	0	0	0	0	0	0	0	0	0	0	0	1	0	0	0	0	0	0	0	0	0	0	0	0	0	0	0	0	0	0	0	0	0	0	0	0
TipAS antibiotic-recognition domain	PF07739	0	0	0	0	0	0	0	0	0	0	0	0	0	0	0	0	0	0	0	0	0	0	0	0	0	1	0	0	0	1	1	2	0	0	0	1	0	0	0	0	0	0	1	1	0	0	1	0
Helicase HerA-like C-terminal	PF05872	0	0	0	0	1	1	0	0	0	0	0	0	0	0	0	0	0	0	0	0	0	0	0	0	0	0	0	0	0	0	0	0	0	0	0	0	0	0	0	0	0	0	0	0	0	0	0	0
Citrate transporter	PF03600	0	0	1	2	3	4	0	3	0	0	0	0	0	0	0	1	0	0	1	0	0	0	0	1	0	1	1	1	1	2	1	2	2	0	2	0	0	2	0	0	1	0	2	3	2	0	1	1
Fumarate reductase flavoprotein C-term	PF02910	1	0	0	1	1	0	2	1	1	1	0	1	1	0	1	1	1	1	1	1	1	1	0	0	1	0	1	1	1	1	0	1	0	1	1	1	2	0	1	0	1	1	0	1	1	1	0	1
Adenylate kinase	PF00406	0	0	1	1	1	1	1	0	1	1	1	1	1	1	1	1	1	1	1	1	1	1	1	1	1	1	1	2	1	1	1	1	1	1	1	1	1	1	1	1	1	1	1	1	1	1	1	1
Domain of unknown function (DUF4377)	PF14302	1	0	0	0	0	0	0	0	1	1	1	0	0	1	1	0	0	0	0	0	0	0	1	0	0	1	1	1	1	1	1	1	1	1	1	1	0	1	1	0	0	0	1	1	1	1	1	1
BtpA family	PF03437	0	0	0	0	0	0	0	1	0	0	0	0	0	0	0	0	0	0	0	0	0	0	0	0	0	0	0	0	0	0	0	0	0	0	0	0	0	0	0	0	0	0	0	0	0	0	0	0
CYTH domain	PF01928	0	0	0	0	0	0	0	1	0	0	0	0	0	0	0	0	0	0	0	0	0	0	0	1	0	0	0	1	0	1	1	1	0	1	1	1	0	1	0	0	0	0	1	0	0	1	0	1
Rubredoxin metal binding domain	PF18073	0	0	0	0	1	1	0	0	1	0	0	1	0	0	1	0	0	0	0	0	1	0	0	0	0	0	0	0	0	0	0	0	0	0	0	0	1	0	0	0	1	1	0	0	0	0	0	0
Glycerate kinase family	PF02595	0	1	0	1	1	1	1	1	1	1	1	0	1	0	1	0	2	1	0	0	1	0	0	0	0	0	0	0	0	0	0	0	0	0	0	0	1	0	1	0	1	1	0	0	0	0	0	0
Pyruvate kinase, barrel domain	PF00224	1	1	0	1	0	0	1	1	0	0	0	1	0	0	0	1	1	1	0	1	0	1	0	0	1	1	1	1	0	1	1	0	1	0	1	0	0	0	0	0	1	0	1	1	0	0	0	1
Pyridine nucleotide-disulphide oxidoreductase	PF00070	0	0	0	0	0	0	0	0	0	0	0	0	0	0	0	0	0	0	0	0	0	0	0	0	0	0	0	0	0	0	0	0	0	0	0	0	1	0	0	0	0	0	0	0	0	0	0	0
SGNH hydrolase-like domain, acetyltransferase AlgX	PF16822	2	0	0	0	0	0	0	0	0	0	0	0	0	0	0	0	0	0	0	0	0	0	0	0	0	0	0	0	0	0	0	0	0	0	0	0	0	0	0	0	0	0	0	0	0	0	0	0
UDP-glucose/GDP-mannose dehydrogenase family, central domain	PF00984	1	1	0	1	1	1	1	1	0	2	1	2	1	1	1	2	1	0	1	1	0	1	1	1	0	0	1	1	0	1	1	1	1	0	1	0	2	0	1	1	2	1	1	0	1	0	0	0
Domain of unknown function (DUF1611_N) Rossmann-like domain	PF17396	1	0	0	0	1	1	0	0	0	0	0	0	0	0	0	0	0	0	0	0	0	0	0	0	0	1	0	0	0	1	1	0	2	1	1	0	0	0	1	0	0	1	0	0	0	0	1	0
Transposase	PF01610	0	0	0	0	0	0	0	0	0	0	0	0	0	0	0	0	0	0	0	0	0	0	0	0	0	0	0	0	0	0	0	0	0	0	0	0	0	3	0	0	0	0	0	0	0	0	0	0
LptD protein	PF19838	1	0	1	1	1	1	1	1	1	1	1	1	1	1	1	1	1	1	0	1	1	1	0	0	1	1	0	1	1	1	1	1	1	1	1	1	1	1	0	0	1	0	1	1	1	1	1	1
Bacterial RNA polymerase, alpha chain C terminal domain	PF03118	0	1	1	1	0	0	0	0	0	0	0	1	0	0	0	0	0	0	0	1	0	0	1	1	1	0	0	0	1	0	0	0	1	0	0	0	1	1	1	0	0	1	0	0	0	1	1	0
Ethanolamine utilisation protein EutN/carboxysome	PF03319	0	2	3	0	0	0	0	0	0	0	0	0	0	0	0	0	3	0	0	0	1	0	0	3	3	0	0	0	0	0	0	0	0	0	0	0	0	0	0	0	0	0	0	0	0	0	0	0
Berberine and berberine like	PF08031	0	0	1	1	0	0	0	0	1	1	0	0	0	1	0	0	1	2	1	1	1	1	0	0	0	0	0	0	0	0	0	0	0	0	0	0	0	0	1	0	0	0	0	0	0	0	0	0
Prokaryotic cytochrome b561	PF01292	1	1	1	2	2	2	1	1	0	1	1	0	1	1	0	1	0	0	1	1	1	0	1	0	1	1	1	1	1	1	1	1	1	1	1	1	2	0	2	1	0	2	1	1	1	1	1	1
Acetyltransferase (GNAT) domain	PF13527	1	0	0	0	0	0	0	0	0	0	0	0	0	0	0	0	0	0	0	0	0	0	0	2	0	0	0	0	0	0	0	0	0	0	0	0	0	0	0	0	0	0	0	0	0	0	0	0
Bacterial TSP3 repeat	PF18884	0	0	0	0	0	0	0	0	0	0	0	0	0	0	0	0	0	0	0	0	0	0	0	0	0	0	0	0	0	0	0	0	0	0	0	0	0	0	0	0	0	1	0	0	0	0	0	0
MoaE protein	PF02391	0	0	1	1	1	1	1	0	1	1	1	1	1	1	1	1	1	1	1	1	1	1	1	0	1	1	2	0	1	1	1	1	1	1	1	1	1	1	1	1	1	1	1	1	1	1	2	1
tRNA synthetases class I (R)	PF00750	0	0	0	0	0	0	0	0	0	1	0	1	0	0	1	1	0	1	1	0	0	1	0	0	0	1	0	0	0	1	1	0	0	0	1	0	1	1	1	1	1	0	0	0	0	0	0	0
RNA 3'-terminal phosphate cyclase (RTC), insert domain	PF05189	0	0	0	0	0	0	0	0	0	0	0	0	0	0	0	0	0	0	0	0	0	0	0	0	0	0	0	0	0	0	0	0	0	0	0	0	1	0	0	0	0	0	0	0	0	0	0	0
Phage capsid protein	PF19821	0	0	0	0	0	0	0	0	0	0	0	0	0	0	0	0	0	0	0	0	0	0	0	0	1	0	0	0	0	0	0	0	0	0	0	0	0	0	0	0	0	0	0	0	0	0	0	0
Ribosomal protein L16p/L10e	PF00252	1	0	1	1	1	1	0	1	1	1	1	1	1	1	1	1	1	1	1	1	1	1	1	1	1	1	1	0	1	1	1	1	1	1	1	1	1	1	1	1	1	1	1	1	1	1	1	1
Bacterial extracellular solute-binding protein	PF13343	0	0	0	1	1	1	0	2	0	0	0	0	0	0	0	0	0	0	0	0	0	0	0	0	0	0	0	0	0	0	0	0	0	0	0	0	1	0	0	1	0	0	0	0	0	0	0	0
Ribosome recycling factor	PF01765	1	0	1	1	1	1	1	1	1	1	1	1	1	1	1	1	1	1	1	1	1	1	1	1	0	1	0	1	1	1	1	1	1	1	1	1	1	1	1	1	1	0	1	1	1	1	1	1
MutS family domain IV	PF05190	0	0	0	0	0	1	0	0	0	0	1	0	0	0	0	0	0	0	0	0	0	0	0	0	1	0	0	0	0	0	0	0	0	1	0	0	0	0	0	0	0	0	0	0	0	0	1	0
Asparagine synthase	PF00733	1	2	1	1	1	2	0	0	1	0	0	0	0	0	0	0	3	0	0	1	1	0	0	0	0	1	1	1	1	1	1	0	0	0	1	1	1	1	1	0	0	1	0	1	1	1	1	0
CBS domain	PF00571	0	5	7	13	9	9	2	11	4	5	6	3	4	4	5	4	4	5	5	3	5	4	2	1	1	3	3	2	5	4	3	5	5	1	4	6	7	3	5	0	5	2	3	3	4	6	4	2
Phospho-N-acetylmuramoyl-pentapeptide-transferase signature 1	PF10555	0	1	0	1	0	1	1	0	0	1	1	1	1	0	1	0	1	0	0	1	0	1	0	0	1	0	0	0	0	0	1	0	1	0	0	0	0	1	1	0	1	0	0	1	1	0	0	0
Protein of unknown function (DUF3376)	PF11856	0	0	0	0	0	0	0	0	1	0	1	1	1	1	0	0	1	0	0	0	0	1	1	0	0	0	0	0	0	0	0	0	0	0	0	0	0	0	0	0	1	1	0	0	0	0	0	0
Gram-negative porin	PF13609	0	0	0	0	0	0	0	0	1	0	0	0	0	0	1	0	0	1	0	0	0	0	0	0	0	0	0	0	0	0	0	0	0	0	0	0	0	0	0	0	0	0	0	0	0	0	0	0
Peptidase C1-like family	PF03051	0	1	1	0	0	0	0	0	0	0	0	0	0	0	0	0	1	0	0	0	1	0	0	0	0	0	0	0	0	0	0	0	0	0	0	0	0	0	1	0	1	0	0	0	0	0	0	0
N,N dimethylarginine dimethylhydrolase, eukaryotic	PF19420	0	1	0	0	0	0	0	0	1	1	1	1	0	1	1	1	0	1	1	1	1	0	1	0	0	0	0	0	0	0	0	0	0	0	0	0	0	0	1	0	1	1	0	0	0	0	0	0
Lon protease (S16) C-terminal proteolytic domain	PF05362	1	0	1	0	0	0	1	2	1	1	0	1	1	1	0	0	0	1	1	0	0	2	1	0	1	0	0	0	0	0	1	0	0	1	0	1	0	1	1	1	0	0	0	0	1	0	1	1
Matrixin	PF00413	1	0	1	0	0	0	0	0	0	0	0	0	0	0	0	0	1	0	0	0	1	0	0	0	0	0	0	0	0	0	0	0	0	0	0	0	0	0	1	0	0	1	0	0	0	0	0	0
Domain of unknown function (DUF1802)	PF08819	0	0	0	0	0	0	0	1	0	0	0	0	0	0	0	0	0	0	0	0	0	0	0	0	0	0	0	0	0	0	0	0	0	0	0	0	0	0	0	0	0	0	0	0	0	0	0	0
Tellurite resistance protein TehB	PF03848	0	0	0	0	0	0	0	0	0	0	0	0	0	0	0	0	0	0	0	0	0	0	0	0	0	0	0	0	0	0	0	0	0	0	0	0	0	0	0	0	0	0	0	0	0	0	0	0
GWxTD domain	PF20094	0	0	0	0	0	0	0	0	1	1	1	0	1	1	1	1	0	1	1	1	0	0	0	0	0	0	0	0	0	0	0	0	0	0	0	0	2	0	0	1	1	0	0	0	0	0	0	0
Haem degrading protein HbpS-like	PF03928	2	0	0	0	0	0	0	0	0	0	0	0	0	0	0	0	0	0	0	0	0	0	0	0	0	0	0	0	1	1	0	1	0	1	1	1	0	0	0	0	0	0	0	1	0	1	0	0
Glyoxalase-like domain	PF18029	0	4	4	1	3	3	0	2	3	3	1	2	2	2	4	3	0	4	2	3	3	3	2	0	1	2	2	3	3	3	2	2	3	3	3	2	1	2	2	1	4	0	2	2	2	3	3	2
Ribose/Galactose Isomerase	PF02502	1	1	1	0	1	1	0	1	1	1	1	1	1	1	1	1	2	1	1	1	2	1	1	0	2	1	1	1	1	1	1	1	1	1	1	1	0	1	2	0	1	1	1	1	1	1	1	1
Fe-S metabolism associated domain	PF02657	0	1	1	0	0	0	0	0	1	1	1	1	2	1	1	1	1	1	1	2	1	1	1	0	0	0	0	0	0	0	0	0	0	0	0	0	0	0	1	0	1	1	0	0	0	0	0	0
CheC-like family	PF04509	0	1	0	0	0	0	1	0	0	0	0	0	0	0	0	0	0	0	0	0	0	0	0	1	0	0	0	0	0	0	0	0	0	0	0	0	1	0	0	0	0	0	0	0	0	0	0	0
Glucodextranase, domain N	PF09137	0	1	1	0	1	1	0	0	0	0	0	0	0	0	0	0	0	0	0	0	0	0	0	0	0	0	0	0	0	0	0	0	0	0	0	0	0	0	0	0	0	0	0	0	0	0	0	0
Bacterial archaeo-eukaryotic release factor family 10	PF18854	0	0	0	0	0	0	0	0	0	0	0	1	0	1	0	1	1	1	1	0	1	0	0	0	0	0	0	0	0	0	0	0	0	0	0	0	0	0	0	0	1	0	0	0	0	0	0	0
Bacterial antifreeze protein repeat	PF18815	0	0	0	0	0	0	0	0	0	0	0	0	0	0	0	0	0	0	0	0	0	0	0	0	0	0	0	0	0	0	0	0	0	0	0	0	0	0	0	0	0	0	0	0	0	0	0	0
FKBP-type peptidyl-prolyl cis-trans isomerase	PF00254	2	1	1	2	2	1	1	3	2	2	2	1	2	2	2	2	3	2	2	3	3	3	4	1	0	2	0	2	1	1	1	1	1	0	1	1	2	1	2	0	1	1	2	2	1	1	2	1
Peptidase family S41	PF03572	0	0	1	3	1	4	2	2	1	1	1	1	1	0	2	1	0	1	2	1	1	0	2	0	1	0	0	1	2	1	0	1	0	0	1	1	3	3	2	1	2	2	1	1	0	1	0	1
UDP-3-O-[3-hydroxymyristoyl] glucosamine N-acyltransferase, LpxD	PF04613	0	0	0	0	0	0	0	0	0	0	0	1	0	0	0	1	0	0	0	1	1	1	1	0	1	1	0	0	1	0	1	1	0	0	0	0	1	1	0	0	1	0	1	0	1	1	0	1
Lipocalin-like domain	PF08212	0	0	0	0	0	0	0	0	1	1	1	1	1	1	1	1	0	1	1	0	0	0	0	0	0	0	0	0	0	0	0	0	0	0	0	0	0	0	0	0	1	0	0	0	0	0	0	0
Domain of unknown function (DUF4382)	PF14321	0	2	1	3	3	3	0	2	1	0	0	0	0	0	0	1	0	0	0	1	1	0	0	0	1	0	0	0	0	0	0	0	0	0	0	0	2	0	0	1	0	0	0	0	0	0	0	0
Barrel-sandwich domain of CusB or HlyD membrane-fusion	PF16576	2	9	10	10	11	11	5	9	12	14	12	5	12	11	12	11	9	13	11	12	7	9	14	0	4	6	3	5	5	7	6	6	6	6	7	6	7	5	7	5	12	9	5	6	6	5	7	7
PspC domain	PF04024	0	0	0	0	0	0	0	1	0	0	0	0	0	0	0	0	0	0	0	0	0	0	0	0	0	0	0	0	0	0	0	0	0	0	0	0	0	0	0	1	0	0	0	0	0	0	0	0
C-5 cytosine-specific DNA methylase	PF00145	2	0	0	0	0	0	0	0	0	0	0	0	0	0	0	0	0	0	0	0	0	0	0	0	0	1	2	0	4	0	0	1	1	1	0	1	1	2	0	0	0	0	0	0	1	1	1	4
Beta-ketoacyl synthase, N-terminal domain	PF00109	0	0	1	1	1	2	0	1	0	1	1	0	1	1	1	0	0	0	0	0	2	0	1	1	1	2	1	2	2	3	2	0	3	1	2	3	2	0	1	0	1	1	0	1	1	2	1	2
NADH-ubiquinone oxidoreductase chain 4, amino terminus	PF01059	1	0	0	0	0	0	0	1	1	1	1	0	1	1	1	1	0	1	1	0	0	0	0	1	0	0	0	1	0	0	1	1	1	0	0	0	0	0	1	1	0	0	1	1	1	1	0	0
Lipopolysaccharide export system permease LptF/LptG	PF03739	2	2	2	2	3	2	2	2	2	3	3	2	2	2	2	2	2	2	3	2	2	2	2	1	0	2	0	0	2	2	2	2	2	2	2	2	2	2	2	2	0	3	2	2	2	2	2	2
Type II CAAX prenyl endopeptidase Rce1-like	PF02517	2	2	4	2	3	3	3	4	3	2	3	1	2	1	3	2	3	2	2	2	3	1	1	1	1	3	2	1	3	2	3	2	3	3	2	3	5	2	2	4	2	3	3	2	3	2	3	2
PUA-like domain	PF14306	1	0	0	0	1	0	1	0	1	1	1	1	0	1	1	1	0	0	1	1	0	0	0	0	0	0	0	0	0	0	0	0	0	0	0	0	1	0	0	0	1	0	0	0	0	0	0	0
Aminotransferase class I and II	PF00155	14	3	6	6	7	6	5	9	6	7	6	6	6	6	8	7	7	8	6	6	5	7	7	0	3	13	5	9	13	13	13	13	12	14	14	11	6	12	6	4	7	4	14	14	14	12	14	12
Periplasmic lysozyme inhibitor of I-type lysozyme	PF16743	0	0	0	0	0	0	1	0	0	1	1	0	1	0	1	1	0	1	1	1	0	0	1	0	0	0	0	0	0	0	0	0	0	0	0	0	0	0	0	0	0	0	0	0	0	0	0	0
N-acetylmuramoyl-L-alanine amidase	PF01520	0	2	2	2	3	2	1	2	2	2	2	2	2	2	2	2	2	2	2	2	1	2	2	1	2	2	1	1	2	2	2	2	2	2	2	2	2	2	1	2	2	1	2	3	2	2	2	2
Domain of unknown function (DUF3817)	PF12823	1	0	0	0	0	0	0	0	0	0	0	0	0	0	0	0	0	0	0	0	0	0	0	0	0	0	0	0	0	0	0	0	0	0	0	0	0	0	0	0	0	0	0	0	0	0	0	0
Ergosterol biosynthesis ERG4/ERG24 family	PF01222	0	0	0	0	0	0	0	0	0	0	0	0	0	0	0	0	0	0	0	0	0	0	0	0	0	1	1	1	1	1	1	1	1	1	1	1	1	0	0	0	0	0	1	1	1	1	3	1
MafB19-like deaminase	PF14437	0	1	1	1	1	1	0	0	1	1	1	1	1	1	1	1	1	1	1	1	1	1	1	0	0	1	0	1	0	1	1	1	1	1	1	1	1	1	2	2	1	1	1	1	1	1	1	1
Sulfocyanin (SoxE) domain	PF06525	1	0	0	1	1	1	0	3	0	0	0	0	0	0	0	0	0	0	0	0	0	0	0	0	0	1	1	0	1	1	1	1	1	1	1	1	1	1	0	0	0	0	1	1	1	1	1	1
Tetracyclin repressor-like, C-terminal domain	PF13305	0	0	1	0	1	1	0	2	1	1	1	0	1	0	1	1	0	1	1	1	0	1	1	0	0	0	1	1	0	1	0	0	0	0	1	0	1	0	1	0	0	1	1	1	0	0	2	0
Protein of unknown function (DUF2283)	PF10049	0	0	0	0	0	0	0	1	0	0	0	0	0	0	0	0	0	0	0	0	0	0	0	0	0	0	0	0	0	2	0	0	0	0	2	1	0	0	0	1	1	0	0	0	0	0	0	0
Pyruvate dehydrogenase E1 component middle domain	PF17831	0	0	0	0	0	0	0	0	0	0	0	0	0	0	0	0	0	0	0	0	0	0	0	1	0	0	0	0	0	0	0	0	0	0	0	0	0	0	0	0	0	0	0	0	0	0	0	0
HTH-like domain	PF13276	0	0	0	0	0	1	0	0	0	0	0	0	0	0	0	0	0	0	0	0	1	0	0	0	0	0	0	0	0	0	0	0	0	0	0	0	1	3	0	0	0	0	0	0	0	0	0	0
Peroxidase	PF00141	0	0	0	0	0	0	0	1	1	0	0	0	1	0	1	0	0	0	0	1	0	1	0	0	0	1	0	0	1	1	1	1	2	1	1	1	1	1	0	0	2	1	1	1	1	1	1	1
Protein of unknown function (DUF1553)	PF07587	1	0	0	0	0	0	0	0	0	0	0	0	0	0	0	0	0	0	0	0	0	0	0	0	0	0	0	0	0	0	0	0	0	0	0	0	0	0	0	0	0	0	0	0	0	0	0	0
Domain of unknown function (DUF4260)	PF14079	0	0	0	0	0	0	0	0	0	0	0	0	0	0	0	0	0	0	0	0	0	0	0	0	1	0	0	0	0	0	0	0	0	0	0	0	0	0	0	0	0	0	0	0	0	0	0	0
Plasmid pRiA4b ORF-3-like protein	PF07929	0	0	0	0	0	0	0	0	0	0	0	0	0	0	0	0	0	0	0	0	0	0	0	0	0	0	0	0	0	0	0	0	0	0	0	0	0	1	0	0	0	0	0	0	0	0	1	0
Alpha-1,4-glucan:maltose-1-phosphate maltosyltransferase, domain N/S	PF11896	0	0	0	0	1	1	0	0	0	0	0	0	0	0	0	0	0	0	0	0	0	0	0	0	0	0	0	0	0	0	0	0	0	0	0	0	1	0	0	0	0	0	0	0	0	0	0	0
Membrane bound beta barrel domain (DUF5777)	PF19089	0	0	0	0	0	0	0	0	0	0	0	0	0	0	0	0	0	0	0	0	0	0	0	0	0	1	0	1	1	1	1	1	2	1	1	1	0	0	0	0	0	0	1	1	1	0	0	0
Putative prokaryotic signal transducing protein	PF09413	0	0	0	1	1	1	1	1	0	0	0	0	0	0	0	0	1	0	0	0	1	0	0	0	0	0	0	0	0	0	0	0	0	0	0	0	1	0	0	0	0	0	0	0	0	0	1	0
Lipopolysaccharide kinase (Kdo/WaaP) family	PF06293	0	1	1	1	1	1	1	1	1	1	1	0	1	1	1	1	1	1	1	1	1	1	1	0	0	0	0	0	0	0	0	0	0	0	0	0	1	0	1	1	1	0	0	0	0	0	0	0
Saccharopine dehydrogenase C-terminal domain	PF16653	0	0	0	1	2	1	0	0	0	0	1	0	0	0	1	1	0	2	0	1	0	1	1	0	1	0	0	0	0	0	0	0	0	0	0	0	0	0	0	0	1	0	0	0	0	0	0	0
Domain of unknown function (DUF5679)	PF18930	0	0	0	0	0	0	0	0	0	0	0	0	0	0	0	0	0	0	0	0	0	0	0	0	0	0	0	0	0	0	0	0	0	0	0	0	0	0	0	1	0	0	0	0	0	0	0	0
Autotransporter beta-domain	PF03797	0	0	0	0	0	0	0	0	0	0	0	0	0	0	0	0	0	0	0	0	0	0	0	0	0	0	0	0	1	0	0	0	1	1	0	1	0	0	0	0	1	0	0	1	0	0	2	1
PDZ domain	PF13180	1	1	3	2	3	1	3	1	1	1	3	2	2	2	2	1	1	2	4	4	3	2	2	1	1	2	3	1	2	3	2	1	1	3	2	2	2	3	2	2	3	1	3	1	2	3	2	2
ATP-grasp domain	PF02222	0	0	0	0	0	1	0	0	0	0	0	0	0	0	0	0	0	0	0	0	0	0	0	0	0	2	1	2	2	1	2	2	2	2	1	2	0	0	0	0	0	0	2	2	2	2	2	2
SelR domain	PF01641	1	1	1	2	2	2	1	1	1	1	0	0	1	1	1	2	0	2	0	1	1	2	0	1	0	1	1	0	1	1	1	1	1	0	1	1	1	1	1	0	0	0	1	1	1	1	1	1
Arginine decarboxylase helical bundle domain	PF17810	0	0	0	0	0	0	0	1	0	0	0	0	0	1	0	0	0	0	1	0	1	0	0	0	0	0	0	0	0	0	0	0	0	0	0	0	0	0	1	0	0	0	0	0	0	0	0	0
GAF domain	PF13492	0	1	1	0	0	0	0	0	1	2	0	0	1	1	0	2	1	1	2	1	0	1	1	0	1	0	0	0	0	0	0	0	0	0	0	0	2	0	1	1	1	1	0	0	0	0	0	0
Cupin superfamily (DUF985)	PF06172	0	0	0	1	1	0	0	0	0	0	0	0	0	0	0	0	0	0	0	0	0	0	0	0	0	0	0	0	0	0	0	0	0	0	0	0	0	0	0	0	0	0	0	0	0	0	0	0
N terminal of Calcineurin-like phosphoesterase	PF16371	0	0	0	0	0	0	1	0	0	1	0	1	0	0	0	0	0	0	0	0	0	1	0	0	0	1	1	1	0	0	0	1	0	1	0	1	0	1	0	0	0	0	1	0	0	0	1	0
Type II secretion system (T2SS), protein M subtype b	PF10741	0	0	0	0	0	0	0	0	0	0	0	0	0	0	0	0	0	0	0	0	0	0	0	0	0	0	0	0	0	0	0	0	0	0	0	0	1	0	0	0	0	0	0	0	0	0	0	0
Tetrahydrofolate dehydrogenase/cyclohydrolase, catalytic domain	PF00763	0	1	1	1	1	1	0	0	1	0	0	1	1	1	1	1	0	1	0	1	0	1	0	0	1	1	0	0	0	1	1	1	0	0	0	0	0	1	1	1	0	1	1	0	0	0	0	0
UvrB interaction domain	PF17757	0	1	0	0	0	1	0	0	0	0	0	1	0	1	1	2	2	0	0	1	0	1	0	0	2	2	0	0	0	0	2	1	1	0	1	1	1	0	0	0	0	1	0	0	1	2	0	0
Zincin-like metallopeptidase	PF06262	0	1	1	0	0	0	0	0	0	1	1	1	1	0	1	1	1	1	1	0	1	0	0	0	0	1	0	0	0	1	1	0	1	0	1	0	0	1	1	0	1	1	1	1	1	0	1	0
Semialdehyde dehydrogenase, NAD binding domain	PF01118	0	0	0	1	0	0	0	0	0	0	0	0	0	0	0	0	0	0	0	0	0	0	0	0	0	1	2	1	2	1	1	2	0	2	0	2	0	1	0	0	0	0	2	2	0	2	2	0
4Fe-4S single cluster domain	PF13459	1	0	0	0	0	0	0	0	0	0	0	0	0	0	0	1	0	1	0	1	0	0	0	0	0	0	0	0	0	0	0	0	0	0	0	0	1	0	0	0	0	0	0	0	0	0	0	0
Helix-hairpin-helix domain	PF14520	1	2	1	2	1	2	0	2	1	2	2	0	2	1	1	2	0	3	2	1	1	2	2	0	1	1	0	1	2	2	1	1	1	0	0	0	0	0	0	0	1	0	1	2	0	2	1	1
Protein of unknown function (DUF1464)	PF07318	0	0	0	0	0	0	0	0	0	0	0	0	0	0	0	0	0	0	0	0	0	0	0	0	0	0	0	0	0	0	0	0	0	0	0	0	0	0	0	1	0	0	0	0	0	0	0	0
RNA 3'-terminal phosphate cyclase	PF01137	0	0	0	0	0	0	1	1	0	0	0	0	0	0	0	0	0	0	0	0	0	0	0	0	0	0	0	0	0	0	0	0	0	0	0	0	0	0	0	1	0	0	0	0	0	0	0	0
RNA polymerase Rpb3/Rpb11 dimerisation domain	PF01193	0	1	0	0	0	1	0	0	1	1	1	0	0	1	1	0	1	0	1	0	0	0	0	0	1	0	0	0	0	0	0	0	0	0	1	0	0	0	0	0	0	0	0	0	1	0	0	1
AAA domain	PF13087	0	0	0	0	0	1	0	2	0	1	1	0	1	1	1	1	1	1	1	0	1	1	1	0	1	1	0	0	0	0	1	1	0	1	0	1	0	1	0	1	0	0	0	0	0	1	1	0
DNA polymerase III, delta subunit	PF13177	1	1	2	2	1	1	1	1	2	2	2	1	2	2	1	2	1	1	2	2	1	2	2	1	1	1	1	1	2	1	1	2	2	1	1	2	1	2	1	2	1	2	1	2	2	1	1	1
Family of unknown function (DUF6572)	PF20212	0	0	0	0	0	0	0	0	0	0	0	0	0	0	0	0	0	0	0	0	0	0	0	0	0	0	0	0	0	0	0	0	0	0	0	0	1	0	0	0	0	0	0	0	0	0	0	0
Elongation factor Tu domain 2	PF03144	2	0	1	1	4	2	0	1	1	2	2	1	2	1	3	1	0	1	2	2	0	0	2	0	0	4	1	0	1	2	4	1	1	0	1	1	1	2	0	0	2	1	1	2	1	1	0	2
Ribosomal protein L31	PF01197	1	0	0	1	1	1	1	1	1	1	1	1	1	1	1	1	0	1	1	1	1	1	1	0	0	1	1	0	1	1	1	1	1	1	1	1	1	1	0	1	1	0	1	1	1	1	1	1
Domain of unknown function (DUF362)	PF04015	0	0	0	0	0	0	1	0	1	1	1	1	1	1	1	1	0	1	1	1	0	1	1	0	1	0	0	0	0	0	0	0	0	0	0	0	0	0	0	0	1	0	0	0	0	0	0	0
Cupredoxin-like domain	PF13473	0	0	0	3	3	3	0	1	0	0	0	0	0	0	0	0	0	0	0	0	0	0	0	0	0	0	0	0	0	0	0	0	0	0	0	0	0	0	0	1	0	0	0	0	0	0	0	0
Acetyltransferase (GNAT) family	PF00583	5	6	7	5	5	5	2	5	4	5	5	3	5	4	4	4	6	5	5	5	6	5	3	2	4	5	3	6	5	6	6	5	6	4	6	5	6	6	5	1	5	2	6	5	6	6	5	6
Tannase and feruloyl esterase	PF07519	0	0	0	0	0	0	0	0	0	0	0	0	0	0	0	0	0	0	0	0	0	0	0	0	0	1	1	1	1	1	1	1	1	1	1	1	0	1	0	0	0	0	1	1	1	1	1	1
Ribosomal L32p protein family	PF01783	0	0	0	1	1	1	0	1	0	0	0	0	0	0	0	0	1	0	0	0	0	0	0	0	1	1	1	1	0	1	1	0	1	0	1	0	1	0	0	1	0	0	1	1	1	1	1	1
Universal stress protein family	PF00582	0	5	6	4	5	5	5	7	5	6	4	2	4	5	4	4	4	5	2	4	3	4	4	0	3	2	0	1	1	1	0	0	2	1	1	1	4	0	4	2	7	6	1	1	1	0	1	0
ATP-grasp N-terminal domain	PF18130	0	0	0	0	0	0	0	0	0	0	0	0	0	0	0	0	0	0	0	0	0	0	0	0	0	1	0	1	0	0	0	0	1	0	0	1	0	0	0	0	0	0	0	1	0	0	1	1
SurA N-terminal domain	PF13624	1	0	0	1	1	1	0	0	0	0	0	0	0	0	0	0	2	0	0	0	0	0	0	0	0	0	1	0	0	1	0	0	1	0	1	0	0	0	1	0	0	0	0	0	0	0	0	1
Iron-sulfur cluster binding domain of dihydroorotate dehydrogenase B	PF10418	0	1	1	1	1	1	1	1	0	1	0	1	1	0	0	0	1	0	0	0	0	0	1	1	0	1	0	1	1	1	1	1	1	1	1	1	1	1	0	1	1	0	1	1	1	1	1	1
e3 binding domain	PF02817	0	0	0	0	0	1	0	1	1	2	1	1	1	2	1	2	1	2	1	2	0	1	0	0	0	1	0	1	0	3	3	2	2	2	2	1	1	3	1	1	1	1	1	1	3	0	2	2
N-terminal 7TM region of histidine kinase	PF16927	0	0	0	0	1	0	0	0	0	0	0	0	0	0	0	0	0	0	0	0	0	0	0	0	0	0	0	0	0	0	0	0	0	0	0	0	0	0	0	0	0	0	0	0	0	0	0	0
4Fe-4S dicluster domain	PF12838	2	0	1	2	3	2	4	1	3	2	1	1	1	1	1	1	1	2	3	1	4	1	1	1	1	3	0	0	0	3	2	2	1	1	3	2	2	2	4	2	2	0	2	3	2	2	1	3
Transcriptional regulator, AbiEi antitoxin	PF13338	0	0	0	0	0	0	0	0	0	0	0	0	0	0	0	0	0	0	0	0	0	0	0	0	0	1	0	0	1	1	1	0	0	1	1	1	0	0	0	0	0	0	0	0	0	0	0	0
AI-2E family transporter	PF01594	2	3	3	3	3	1	2	3	2	3	3	1	3	3	3	3	3	3	2	3	3	2	3	1	1	2	0	1	2	2	2	2	2	1	2	1	3	2	3	1	5	2	2	2	2	1	2	2
Cobalamin-independent synthase, Catalytic domain	PF01717	1	0	0	0	0	0	1	0	0	0	0	0	0	0	0	0	0	0	0	0	0	0	0	0	0	0	0	0	0	0	0	0	0	0	0	0	0	0	0	1	0	0	0	0	0	0	0	0
Domain of unknown function (DUF6702)	PF20420	0	0	0	0	0	0	0	0	0	1	0	0	1	1	1	1	0	1	0	1	1	1	0	0	1	0	0	0	0	0	0	0	0	0	0	0	0	0	0	0	1	0	0	0	0	0	0	0
Amidohydrolase family	PF01979	25	2	4	8	9	9	5	12	5	5	3	2	3	4	4	4	8	3	4	4	5	2	3	2	5	34	17	23	27	25	35	27	31	29	24	26	7	32	7	5	8	3	34	26	30	29	36	33
Phosphoglucomutase/phosphomannomutase, alpha/beta/alpha domain II	PF02879	0	0	1	0	0	0	1	0	1	0	1	0	0	0	0	0	0	1	0	0	0	1	0	0	0	1	0	0	1	1	1	2	1	0	0	0	2	0	2	0	1	0	1	0	1	1	0	2
PPIC-type PPIASE domain	PF13616	0	0	0	0	0	0	1	1	0	0	0	0	0	0	0	0	2	0	0	0	1	0	0	1	0	1	0	0	1	1	1	0	0	0	0	0	2	0	1	1	0	0	1	0	0	1	1	1
TolB-like 6-blade propeller-like	PF15869	0	1	1	0	0	0	0	1	0	0	0	0	0	0	0	0	1	0	0	0	1	0	0	0	0	1	1	1	1	1	1	1	2	1	1	1	0	0	1	0	0	0	1	1	1	2	1	0
RuvB AAA lid domain	PF17864	0	0	1	1	1	1	0	0	0	1	1	1	0	0	1	0	0	0	0	0	0	0	0	0	0	0	1	0	1	0	0	1	0	0	0	0	1	0	0	0	0	1	0	0	1	1	1	1
Uracil DNA glycosylase superfamily	PF03167	3	2	1	2	2	2	2	2	1	2	2	1	1	2	1	2	1	2	2	2	2	2	2	1	4	2	1	1	2	2	2	2	2	1	2	2	3	2	2	1	2	1	2	2	2	2	2	2
Ammonium Transporter Family	PF00909	0	0	0	0	0	0	0	0	0	0	0	0	0	0	0	0	0	0	0	0	0	0	0	0	0	1	0	2	1	1	1	1	1	1	1	1	0	1	0	1	0	0	1	1	1	0	1	1
Heme oxygenase	PF01126	0	1	1	0	0	0	0	1	1	1	1	0	1	1	1	1	0	1	1	1	1	1	1	0	0	0	0	0	0	0	0	0	0	0	0	0	0	0	0	0	1	0	0	0	0	0	0	0
Predicted SPOUT methyltransferase	PF02590	0	1	1	1	1	1	1	1	1	1	1	1	1	1	1	1	1	1	1	1	1	1	1	0	0	1	0	1	1	1	1	1	1	1	1	1	1	1	1	1	1	1	1	1	1	1	1	1
CoA-ligase	PF00549	0	0	1	2	0	0	0	0	1	1	2	2	2	1	0	1	1	1	1	1	0	1	1	0	0	1	0	1	1	1	0	1	0	1	0	2	1	0	1	0	1	0	1	2	1	1	2	1
Family of unknown function (DUF6152)	PF19649	1	0	0	0	0	0	0	0	0	0	0	0	0	0	0	0	0	0	0	0	0	0	0	0	0	1	0	0	1	1	1	1	1	1	1	1	0	1	0	0	0	0	1	1	1	1	1	1
Bacillithiol biosynthesis BshC	PF10079	0	1	2	1	1	1	1	1	1	1	1	1	1	1	1	1	1	1	1	1	1	1	1	0	1	1	1	1	1	1	1	1	1	1	2	1	1	1	1	1	1	0	1	1	1	1	1	1
Cytochrome C and Quinol oxidase polypeptide I	PF00115	1	2	2	1	1	1	1	5	2	2	2	2	2	1	2	0	4	2	0	2	1	1	2	0	2	3	1	2	3	3	3	2	4	3	3	4	4	3	1	1	5	1	3	3	3	3	2	3
Ribulose-phosphate 3 epimerase family	PF00834	0	0	1	0	1	1	1	1	1	1	1	1	1	1	1	1	1	1	1	1	1	1	1	1	0	1	1	1	1	1	1	1	1	1	1	1	1	1	1	1	1	1	1	1	1	1	1	1
ATP synthase delta (OSCP) subunit	PF00213	1	1	1	1	1	1	1	1	1	1	1	0	1	0	0	1	1	0	1	0	1	1	0	0	0	1	0	0	1	1	1	1	1	1	1	1	0	1	1	1	1	1	1	1	1	1	1	1
Uncharacterized conserved protein (DUF2164)	PF09932	0	0	0	0	0	0	0	0	1	1	1	1	1	1	1	1	0	1	1	1	1	1	1	0	0	0	0	0	0	0	0	0	0	0	0	0	0	0	1	0	0	1	0	0	0	0	0	0
Domain of Unknown Function (DUF349)	PF03993	0	0	0	0	0	0	0	0	0	0	0	0	0	0	0	0	0	0	0	0	0	0	0	1	0	0	0	0	0	0	0	0	0	0	0	0	0	0	0	0	0	0	0	0	0	0	0	0
Glycosyl hydrolases family 38 C-terminal domain	PF07748	0	0	2	1	0	0	0	0	0	0	0	0	0	0	0	0	0	0	0	0	2	0	0	0	0	0	0	0	0	0	0	0	0	0	0	0	0	0	1	0	2	0	0	0	0	0	0	0
Amino-transferase class IV	PF01063	3	1	2	2	2	1	0	2	2	2	2	1	2	2	3	2	1	2	1	2	2	1	1	2	1	3	2	4	3	3	3	2	3	3	3	2	1	2	2	1	2	1	3	3	3	2	3	3
N-ATPase, AtpR subunit	PF12966	0	0	0	0	0	0	0	1	0	0	0	0	0	0	0	0	0	0	0	0	0	0	0	0	0	0	0	0	0	0	0	0	0	0	0	0	0	0	0	0	0	0	0	0	0	0	0	0
Aspartate decarboxylase	PF02261	0	0	0	0	0	0	0	1	1	1	1	1	1	1	1	0	0	1	0	1	0	1	0	0	0	0	0	0	0	0	0	0	0	0	0	0	1	0	0	0	1	0	0	0	0	0	0	0
prlF antitoxin for toxin YhaV_toxin	PF15937	0	0	0	0	0	0	0	0	0	0	0	0	0	0	0	0	0	0	0	0	0	0	0	0	0	0	0	1	1	0	0	0	1	1	0	1	0	0	0	0	0	0	0	0	1	0	0	0
Protein of unknown function, DUF481	PF04338	2	4	4	1	1	1	1	3	3	2	2	1	5	3	3	3	4	3	1	1	3	2	3	0	1	1	1	1	1	1	1	1	1	1	1	1	2	1	2	0	5	2	1	1	1	1	1	1
Outer membrane lipoprotein-sorting protein	PF17131	0	1	1	2	2	2	1	1	0	0	0	0	0	0	0	0	0	0	0	0	0	0	0	0	0	1	0	0	0	0	1	1	1	0	0	0	2	0	1	0	2	0	0	0	1	0	0	1
LytTr DNA-binding domain	PF04397	0	0	0	0	0	0	0	2	0	0	0	0	0	0	0	0	0	0	0	0	0	0	0	1	0	0	0	0	0	0	0	0	0	0	0	0	1	0	0	0	0	0	0	0	0	0	0	0
Domain of unknown function (DUF389)	PF04087	0	0	0	0	0	0	0	1	0	0	0	0	0	0	0	0	0	0	0	0	0	0	0	0	0	0	0	0	0	0	0	0	0	0	0	0	0	0	0	0	0	0	0	0	0	0	0	0
Glycosyl hydrolase family 53	PF07745	0	0	1	0	0	0	0	0	3	1	2	1	2	2	2	1	0	1	1	1	1	1	0	0	0	0	0	0	0	0	0	0	0	0	0	0	0	0	1	0	1	0	0	0	0	0	0	0
EthD domain	PF07110	1	0	0	0	0	0	0	0	0	0	0	0	0	0	0	0	0	0	0	0	0	0	0	0	0	0	0	0	0	0	0	0	0	0	0	0	0	0	0	0	0	0	0	0	0	0	0	0
Putative aminopeptidase	PF10023	1	1	1	0	0	0	0	1	1	1	1	1	1	0	1	1	1	1	0	0	1	1	0	0	1	1	1	1	1	1	1	1	1	1	1	1	1	1	1	0	2	1	1	1	1	1	1	1
Fructose-bisphosphate aldolase class-I	PF00274	1	0	0	0	0	0	0	0	0	0	0	0	0	0	0	0	0	0	0	0	0	0	0	0	0	1	1	1	1	1	1	1	1	1	1	1	0	1	0	0	0	0	1	1	1	1	1	1
NgoMIV restriction enzyme	PF09015	0	0	0	0	0	0	0	0	0	0	0	0	0	0	0	0	0	0	0	0	0	0	0	0	0	0	0	0	0	0	0	0	0	0	0	0	0	0	0	0	0	0	0	0	1	0	0	0
Domain of unknown function (DUF4139)	PF13598	0	1	1	0	1	1	0	1	0	0	0	0	0	0	0	0	0	0	0	0	1	0	0	0	0	0	0	0	0	0	0	0	0	0	0	0	0	0	0	0	0	0	0	0	0	0	0	0
Flagellar basal body rod FlgEFG protein C-terminal	PF06429	0	0	0	0	0	0	0	4	0	0	0	0	0	0	0	0	0	0	0	0	0	0	0	0	0	0	0	0	0	0	0	0	0	0	0	0	0	0	0	0	0	0	0	0	0	0	0	0
Cytidylyltransferase	PF02348	4	0	1	1	1	1	1	1	1	1	1	1	1	1	1	1	1	1	1	1	1	1	1	0	1	1	0	1	1	1	1	1	1	1	1	1	1	1	1	1	1	1	1	1	1	1	1	1
Pilus assembly protein, PilO	PF04350	0	1	1	1	1	1	1	0	1	1	1	1	1	1	1	1	1	1	1	1	1	1	1	1	1	1	1	1	1	0	1	1	1	1	0	0	1	1	1	1	1	1	0	1	1	1	1	1
Uncharacterized protein family UPF0004	PF00919	0	1	1	0	0	0	2	0	2	0	1	1	0	1	2	2	3	2	0	1	2	1	1	0	0	2	0	1	2	0	2	2	1	1	0	1	2	0	1	0	0	3	0	1	0	2	0	2
Carbohydrate phosphorylase	PF00343	0	0	1	1	0	0	1	0	0	0	1	1	0	1	0	1	1	0	0	1	0	0	0	0	0	0	0	0	1	0	1	1	0	1	0	0	1	0	1	0	1	0	1	0	0	0	0	0
SMC proteins Flexible Hinge Domain	PF06470	0	0	0	0	0	0	0	0	0	0	0	0	0	0	0	1	1	1	0	1	0	1	0	0	1	0	0	0	1	0	0	0	0	1	0	0	0	0	0	0	0	0	0	0	0	1	0	0
D-aminopeptidase	PF04951	0	0	0	0	0	0	0	0	0	0	0	0	0	0	0	0	0	0	0	0	1	0	0	0	0	0	0	0	0	0	0	0	0	0	0	0	0	0	1	0	1	1	0	0	0	0	0	0
TrkA-C domain	PF02080	1	2	3	2	1	2	3	3	2	5	3	4	4	3	3	0	3	3	2	3	1	1	2	0	2	1	2	2	2	1	2	1	2	3	1	4	3	2	1	1	2	1	1	1	2	2	2	1
Disulphide bond corrector protein DsbC	PF11412	1	0	0	0	0	0	0	0	1	2	2	1	1	1	0	1	0	2	1	1	0	1	1	0	0	1	0	0	0	1	1	0	0	0	1	0	0	0	0	0	1	0	1	1	0	0	1	0
Copper amine oxidase, N2 domain	PF02727	1	1	1	0	0	0	0	0	1	0	0	0	0	0	0	0	1	1	0	0	0	0	0	0	0	0	0	0	0	0	0	0	0	0	0	0	0	0	0	0	0	0	0	0	0	0	0	0
Domain of unknown function (DUF5914)	PF19299	0	1	1	0	0	0	0	0	1	0	0	1	1	0	1	1	1	0	0	1	0	0	1	0	0	0	0	0	0	0	0	0	0	0	0	0	0	0	0	0	0	1	0	0	0	0	0	0
SRP54-type protein, helical bundle domain	PF02881	1	0	1	0	1	0	0	1	2	0	2	0	0	1	0	1	1	2	1	2	2	1	2	0	0	0	1	0	1	0	0	0	1	0	1	0	0	1	0	0	2	1	0	2	1	1	0	1
Diphthamide synthase	PF01902	0	0	0	1	1	1	0	1	0	0	0	0	0	0	0	0	0	0	0	0	0	0	0	0	0	1	1	1	1	1	1	1	1	1	1	1	0	1	0	1	0	0	1	1	1	1	1	1
Calcineurin-like phosphoesterase	PF00149	2	4	4	3	2	2	2	4	4	3	3	2	4	3	5	4	5	6	2	2	3	3	4	2	3	4	2	2	4	6	5	4	5	4	6	3	4	4	6	5	4	2	5	4	5	4	3	3
Protein of unknown function (DUF1697)	PF08002	0	0	1	1	1	1	0	0	1	1	0	0	1	1	1	1	0	1	0	1	1	1	1	0	1	0	0	0	0	0	0	0	0	0	0	0	0	0	1	0	0	0	0	0	0	0	0	0
4TM region of DNA translocase FtsK/SpoIIIE	PF13491	0	0	1	0	0	0	0	0	0	0	0	0	0	0	0	1	0	0	0	0	0	0	1	0	1	0	0	0	0	0	0	0	0	0	0	0	0	1	0	0	0	1	0	1	0	0	0	0
Periplasmic binding protein	PF13458	1	1	1	1	1	1	2	1	1	0	0	1	0	0	0	0	1	1	0	1	1	1	1	1	0	6	3	4	6	7	6	5	6	6	7	6	1	5	0	3	1	0	6	6	6	4	6	6
Malonate decarboxylase delta subunit (MdcD)	PF06857	0	1	0	0	0	0	0	0	1	1	1	0	1	1	1	1	0	1	0	0	0	1	1	0	0	0	0	0	0	0	0	0	0	0	0	0	0	0	1	0	0	1	0	0	0	0	0	0
TrkA-N domain	PF02254	0	2	3	2	3	1	2	3	3	1	1	0	2	1	1	1	1	1	1	1	1	1	2	2	0	1	0	0	0	2	0	1	1	2	2	1	1	0	2	1	2	0	2	1	1	1	1	1
Shikimate kinase	PF01202	2	1	1	1	1	1	0	1	1	1	1	1	1	1	1	1	1	1	1	1	0	1	1	1	1	1	0	1	1	1	1	1	1	1	1	1	1	0	1	0	1	1	2	1	1	1	1	1
RecR protein	PF02132	0	1	0	1	1	1	0	0	0	0	1	1	0	0	0	0	0	1	0	0	0	0	1	0	1	1	0	1	0	1	1	1	1	1	1	1	0	0	1	1	1	1	0	1	1	1	0	1
Ribosomal protein L17	PF01196	0	1	1	1	1	1	1	1	1	1	1	1	1	1	1	1	1	1	1	1	1	1	1	2	1	1	1	1	1	1	1	1	1	1	1	1	1	1	1	1	1	1	1	1	1	1	1	1
Family of unknown function (DUF5989)	PF19451	0	1	1	0	0	0	0	0	0	0	0	0	0	0	0	0	0	0	0	0	1	0	0	0	0	0	0	0	0	0	0	0	0	0	0	0	0	0	0	0	0	0	0	0	0	0	0	0
Quinohemoprotein amine dehydrogenase, gamma subunit	PF08992	1	0	0	0	0	0	0	0	0	0	0	0	0	0	0	0	0	0	0	0	0	0	0	0	0	1	0	0	1	1	1	1	1	1	1	1	0	1	0	0	0	0	1	1	1	1	0	1
MraW methylase family	PF01795	1	1	1	1	1	1	1	1	1	1	2	1	1	1	1	1	1	0	1	1	1	1	1	1	0	1	0	1	1	1	1	2	1	1	1	1	1	1	1	1	1	1	1	1	1	1	1	1
Hypothetical glycosyl hydrolase 6	PF14871	1	0	0	0	0	0	0	0	0	0	0	0	0	0	0	0	0	0	0	0	0	0	0	0	0	0	0	0	0	0	0	0	0	0	0	0	0	0	0	0	0	0	0	0	0	0	0	0
ASPIC and UnbV	PF07593	5	0	0	0	0	0	0	0	0	0	0	0	0	0	0	0	0	0	0	0	0	0	0	0	0	3	1	2	2	4	3	2	1	2	2	1	0	2	0	1	0	0	2	4	2	3	3	5
Flagellar biosynthesis protein, FliO	PF04347	0	0	0	0	0	0	0	1	0	0	0	0	0	0	0	0	0	0	0	0	0	0	0	0	0	0	0	0	0	0	0	0	0	0	0	0	0	0	0	0	0	0	0	0	0	0	0	0
FAD dependent oxidoreductase central domain	PF16350	0	0	0	0	0	0	0	0	0	0	0	0	0	0	0	0	0	0	0	0	0	0	0	0	0	0	0	0	0	0	1	0	0	1	0	0	0	0	0	0	0	0	1	0	0	0	0	0
Bacterial trigger factor protein (TF)	PF05697	1	1	1	0	0	1	0	0	0	0	1	1	0	1	0	1	1	1	0	1	0	1	0	1	0	0	0	0	0	1	0	0	1	1	0	0	1	1	1	0	0	1	0	0	1	1	1	1
Initiation factor 2 subunit family	PF01008	0	0	1	1	1	1	0	0	1	1	0	1	1	1	1	1	1	1	1	1	1	1	1	0	0	1	0	1	1	1	1	1	1	1	1	1	0	1	1	2	0	1	1	1	1	1	1	1
FAD-NAD(P)-binding	PF13454	0	0	0	0	0	0	0	0	0	0	0	0	1	0	0	0	0	1	0	0	0	0	0	0	0	0	0	0	0	0	0	0	0	0	0	0	0	0	0	0	0	1	0	0	0	0	0	0
[truncated: 2,591 more rows]
[truncated: 4 more columns]

## Sheet: CDD
Function	CDD	3300020477_45	3300025550_6	3300025554_5	3300026122_2	3300026127_2	3300026196_11	3300027893_57	3300027962_15	Bin_M15_27	Bin_M162_005	Bin_M182_011	Bin_M42_016	Bin_M51_014	Bin_M92_019	Bin_S15_23	Bin_S162_005	Bin_S162_007	Bin_S182_010	Bin_S212_14	Bin_S43_010	Bin_S43_056	Bin_S53_006	Bin_S91_007	GCA_004357565.1	GCA_004524915.1	GCA_009836005.1	GCA_009836275.1	GCA_009836785.1	GCA_009837975.1	GCA_009838765.1	GCA_009840115.1	GCA_009841005.1	GCA_009841015.1	GCA_009842445.1	GCA_009845855.1	GCA_009846385.1	GCA_011774835.1	GCA_012270965.1	GCA_013042495.1	GCA_016209945.1	GCA_016649455.1	GCA_018679175.1	IRC1_bin_13	IRC2_bin_12	IRC3_bin_28	IRC4_bin_13	RHO1_bin_50	RHO2_bin_49
[truncated: 1,531 more rows]
[truncated: 4 more columns]

[truncated: 3 more sheets: SMART, TIGRFAM, AntiSMASH]
